# Supplementary material for: TMEFF2 Is a PDGF-AA Binding Protein with Methylation-Associated Gene Silencing in Multiple Cancer Types Including Glioma
Source: PLoS One. 2011 Apr 29;6(4):e18608. doi: 10.1371/journal.pone.0018608 (PMC3084709; doi:10.1371/journal.pone.0018608)
Supplement: Table S1 — Affymetrix signal intensity of TMEFF2 from GeneLogic tissues with probe 223557_s_at on HG-U133A and HG-U133B GeneChips. (XLS) [file pone.0018608.s001.xls]

## Sheet: tenb2.xls
223557_s_at UNQ178	TMEFF2	NM_016192	transmembrane protein with EGF-like and two follistatin-like domains 2
28.805	08923|122886	adipose	0	[N]	DF-000C0/R-00031; Adipose tissue; N/A; Disease type AND/OR category not assigned; NORMAL ADIPOSE TISSUE FROM RIGHT HEMICOLECTOMY FOR APPENDICEAL CARCINOID ASSOCIATED WITH MUCINOUS CYSTADENOMA ("ADENOCARCINOID TUMOR". QC: NORMAL ADIPOSE TISSUE. EVENT: NA; Carcinoid tumor;
239.87	07870|120721	adipose	0	[N]	DF-000C0/R-00031; Adipose tissue; N/A; Disease type AND/OR category not assigned; NORMAL ADIPOSE TISSUE FROM SEGMENTAL RESECTION OF SMALL INTESTINE FOR MULTIFOCAL CARCINOID TUMORS. QC: NORMAL ADIPOSE TISSUE EVENT: NA; Carcinoid tumor;
142.365	07871|120722	adipose	0	[N]	DF-000C0/M-81403; Adipose tissue; NO_PCT; Disease type AND/OR category not assigned; NORMAL ADIPOSE TISSUE FROM SEGMENTAL COLECTOMY FOR ADENOCARCINOMA OF LEFT COLON. QC: NORMAL ADIPOSE TISSUE WITH MILD INFLAMMATION AND FRESH HEMORRHAGE EVENT: T3N0MX; Adenocarcinoma; SAMPLE AT DIAGNOSI
133.825	08750|107211	adipose	0	[N]	DF-000C0/M-91803; Adipose tissue; N/A; Disease type AND/OR category not assigned; ADIPOSE TISSUE OF LEG, FROM RESECTION OF OSTEOSARCOMA OF FEMUR. NOTE: DONOR TREATED WITH NEOADJUVANT CHEMOTHERAPY. QC: ADIPOSE TISSUE, LOWER EXTREMITY EVENT: TXNXMX; Osteosarcoma; SAMPLE S/P NEOADJUVANT CHEM
195.365	08778|111443	adipose	0	[N]	DF-000C0/M-81403; Adipose tissue; NO_PCT; Disease type AND/OR category not assigned; NORMAL ADIPOSE TISSUE FROM SEGMENTAL RESECTION FOR ADENOCARCINOMA OF RIGHT COLON. NOTE: TUMOR IS INVASIVE INTO PERICOLIC FAT AND INVOLVES 8 MATTED NODULES WITHIN FAT. QC: NORMAL ADIPOSE TISSUE. EVENT: T3N2MX; Adenocarcinoma;
108.94	08779|111444	adipose	0	[N]	DF-000C0/M-32000; Adipose tissue; N/A; Disease type AND/OR category not assigned; NORMAL ADIPOSE TISSUE FROM TOTAL COLECTOMY FOR IDIOPATHIC MEGACOLON, NONHIRSCHPRUNG'S TYPE. QC: NORMAL ADIPOSE TISSUE. EVENT: ; Dilatation;
42.575	17004|146864	adipose	0	[N]	DF-000C0/M-88003; Adipose tissue; NO_PCT; Disease type AND/OR category not assigned; NORMAL ADIPOSE TISSUE FROM AXILLARY LYMPH NODE DISSECTION FOR MALIGNANT NEOPLASM (FAVORED DIAGNOSIS IS SARCOMA), IN LYMPH NODE. QC: NORMAL ADIPOSE TISSUE. NO EVIDENCE OF TUMOR. EVENT: NA; Sarcoma;
94.205	07395|120377	adipose	0	[N]	DF-000C0/M-81403; Adipose tissue; N/A; Disease type AND/OR category not assigned; NORMAL ADIPOSE TISSUE FROM EXCISION OF ADENOCARCINOMA OF RECTUM. NOTE: DONOR TREATED WITH RADIATION AND CHEMOTHERAPY PRIOR TO ACQUISITION OF CURRENT SAMPLE. QC: NORMAL ADIPOSE TISSUE. EVENT: T3N0MX; Adenocarcinoma; SAMPLE S/P NEOADJUVANT XRT + CHEMO: 5-FU/L
57.64	07400|120383	adipose	0	[N]	DF-000C0/M-81403; Adipose tissue; NO_PCT; Disease type AND/OR category not assigned; NORMAL ADIPOSE TISSUE FROM TOTAL COLECTOMY FOR MUCINOUS ADENOCARCINOMA OF RIGHT COLON. QC: NORMAL ADIPOSE TISSUE. EVENT: T3N0MX; Adenocarcinoma;
291.25	17604|140921	adipose	0	[N]	DF-000C0/M-85032; Adipose tissue; N/A; Disease type AND/OR category not assigned; NORMAL ADIPOSE TISSUE FROM SPLENIC HILUM, FROM PARTIAL PANCREATECTOMY FOR INTRADUCTAL PAPILLARY MUCINOUS TUMOR. QC: NORMAL ADIPOSE TISSUE. EVENT: NA; Intraductal papillary carcinoma;
125.54	19267|152516	adipose	0	[N]	DF-000C0/M-81403; Adipose tissue; NO_PCT; Disease type AND/OR category not assigned; NORMAL ADIPOSE TISSUE, FROM SEGMENTAL COLECTOMY FOR MINIMALLY INVASIVE ADENOCARCINOMA. QC: NORMAL MESOTHELIAL-LINED ADIPOSE TISSUE. ONE SMALL COLLECTION OF LYMPHOCYTES PRESENT, PROBABLE SMALL LYMPH NODE. EVENT: T1NXM0; Adenocarcinoma;
93.005	02327|106010	adipose	0	[N]	DF-000C0/M-81403; Adipose tissue; NO_PCT; Disease type AND/OR category not assigned; PERI-ILEAL ADIPOSE TISSUE, FROM SEGMENTAL COLECTOMY FOR ADENOCARCINOMA OF CECUM. QC: PERIILEAL FAT ONLY; NO ILEAL MUCOSA/MUSCULARIS EVENT: T3N2M1; Adenocarcinoma;
123.74	06271|115151	adipose	0	[N]	DF-000C0/M-81403; Adipose tissue; NO_PCT; Disease type AND/OR category not assigned; NORMAL ADIPOSE TISSUE, FROM RESECTION OF TIBIA FOR METASTATIC ADENOCARCINOMA OF ENDOMETRIUM. QC: NORMAL ADIPOSE TISSUE, LOWER LEG EVENT: TXNXMX; Adenocarcinoma;
208.905	07720|114544	adipose	0	[N]	DF-000C0/M-00001; Adipose tissue; N/A; Disease type AND/OR category not assigned; NORMAL ADIPOSE TISSUE. NO REPORT ON MATCHED TUMOR SAMPLE WITH PRIMARY DISEASE AND MORPHOLOGY. QC: NORMAL FIBROADIPOSE TISSUE. EVENT: ; Morphology unknown; NO FURTHER CLINICAL DATA WILL BE AVAILABL
194.31	07868|120719	adipose	0	[N]	DF-000C0/M-54600; Adipose tissue; N/A; Disease type AND/OR category not assigned; NORMAL ADIPOSE TISSUE FROM AMPUTATION OF GANGRENOUS LEG. QC: NORMAL FIBROFATTY CONNECTIVE TISSUE EVENT: NA; Gangrene;
191.07	07869|120720	adipose	0	[N]	DF-000C0/M-43000; Adipose tissue; NO_PCT; Disease type AND/OR category not assigned; NORMAL ADIPOSE TISSUE, FROM RIGHT HEMICOLECTOMY FOR CROHN'S DISEASE. QC: NORMAL FIBROFATTY CONNECTIVE TISSUE WITH MILD MIXED INFLAMMATION EVENT: NA; Chronic inflammation; SAMPLE AT SURGERY #
266.79	12941|127217	adipose	0	[N]	DF-000C0/M-40630; Adipose tissue; NO_PCT; Disease type AND/OR category not assigned; NORMAL ADIPOSE TISSUE FROM SEGMENTAL COLECTOMY FOR DIVERTICULITIS. QC: NORMAL ADIPOSE TISSUE EVENT: ; Diverticulitis;
97.625	17583|140897	adipose	0	[N]	DF-000C0/M-43000; Adipose tissue; NO_PCT; Disease type AND/OR category not assigned; NORMAL MESENTERIC ADIPOSE TISSUE, FROM PANCREATICODUODENECTOMY FOR CHRONIC OBSTRUCTIVE PANCREATITIS. QC: NORMAL ADIPOSE TISSUE. EVENT: ; Chronic inflammation;
227.695	18353|152134	adipose	0	[N]	DF-000C0/M-81400; Adipose tissue; NO_PCT; Disease type AND/OR category not assigned; NORMAL ADIPOSE TISSUE, FROM PROCTOCOLECTOMY FOR RECTAL TUBULOVILLOUS ADENOMA WITH HIGH-GRADE DYSPLASIA. (NOTE: PATHOLOGY REPORT INDICATES PRESENCE OF "COLON CANCER" BUT FULLY INVASIVE TUMOR NOT IDENTIFIED IN SURGICAL SPECIMEN.) QC: NORMAL ADIPOSE TISSUE. EVENT: NA; Adenoma;
251.635	25843|167910	adipose	0	[N]	DF-000C0/M-81403; Adipose tissue; N/A; Disease type AND/OR category not assigned; NORMAL ADIPOSE TISSUE FROM PARTIAL COLECTOMY FOR ADENOCARCINOMA OF COLON. QC: FIBROVASCULAR AND ADIPOSE TISSUE. NOTE: RARE DETACHED, CRUSHED AND DEGENERATING GLANDS ARE PRESENT, LIKELY KNIFE ARTIFACT AND NOT PRESENT IN TISSUE BLOCK. EVENT: T3N2M1; Adenocarcinoma;
74.825	52252|194916	adipose	0	[N]	DF-000C0/M-00001; Adipose tissue; N/A; Disease type AND/OR category not assigned; MORPHOLOGICALLY NORMAL ADIPOSE TISSUE (SPECIFIC SITE NOT IDENTIFIED); INDICATION FOR SURGERY NOT SPECIFIED. QC: POOR QUALITY SLIDE; FRAGMENTS OF ADIPOSE TISSUE WITH NO EVIDENCE OF MORPHOLOGIC ABNORMALITY. EVENT: ; Morphology unknown;
96.345	52255|194917	adipose	0	[N]	DF-000C0/M-00001; Adipose tissue; N/A; Disease type AND/OR category not assigned; MORPHOLOGICALLY NORMAL ADIPOSE TISSUE (SPECIFIC SITE NOT IDENTIFIED); INDICATION FOR SURGERY NOT SPECIFIED. QC: NORMAL ADIPOSE TISSUE. EVENT: ; Morphology unknown;
118.31	52257|194918	adipose	0	[N]	DF-000C0/M-00001; Adipose tissue; N/A; Disease type AND/OR category not assigned; MORPHOLOGICALLY NORMAL ADIPOSE TISSUE (SPECIFIC SITE NOT IDENTIFIED); INDICATION FOR SURGERY NOT SPECIFIED. QC: NORMAL FIBROADIPOSE TISSUE. EVENT: ; Morphology unknown;
70.045	52259|194919	adipose	0	[N]	DF-000C0/M-00001; Adipose tissue; N/A; Disease type AND/OR category not assigned; MORPHOLOGICALLY NORMAL ADIPOSE TISSUE (SPECIFIC SITE NOT IDENTIFIED); INDICATION FOR SURGERY NOT SPECIFIED. QC: NORMAL FIBROADIPOSE TISSUE. SEVERAL SMALL MUSCULAR ARTERIES PRESENT. EVENT: ; Morphology unknown;
119.75	52261|194920	adipose	0	[N]	DF-000C0/M-00001; Adipose tissue; N/A; Disease type AND/OR category not assigned; MORPHOLOGICALLY NORMAL ADIPOSE TISSUE (SPECIFIC SITE NOT IDENTIFIED); INDICATION FOR SURGERY NOT SPECIFIED. QC: NORMAL FIBROADIPOSE TISSUE. EVENT: ; Morphology unknown;
99.97	103475|199707	adipose	0	[N]	DF-000C0/M-02820; Adipose tissue; N/A; Disease type AND/OR category not assigned; MORPHOLOGICALLY NORMAL ADIPOSE TISSUE FROM OBESE, NONDIABETIC DONOR. QC: NORMAL ADIPOSE TISSUE. EVENT: ; Abnormal increase in weight;
79.115	103478|199709	adipose	0	[N]	DF-000C0/M-00002; Adipose tissue; N/A; Disease type AND/OR category not assigned; MORPHOLOGICALLY NORMAL ADIPOSE TISSUE FROM LEG AMPUTATION IN OBESE, DIABETIC DONOR. GLGC PATHOLOGY REVIEW INDICATES SIGNIFICANT FIBROUS COMPONENT IN ADIPOSE TISSUE. QC: NORMAL ADIPOSE TISSUE CONTAINING SIGNIFICANT FIBROUS COMPONENT. EVENT: ; Morphology not applicable;
60.575	103484|199712	adipose	0	[N]	DF-000C0/M-00002; Adipose tissue; N/A; Disease type AND/OR category not assigned; ADIPOSE TISSUE FROM REPAIR OF AORTIC ANEURYSM IN NONOBESE, NONDIABETIC DONOR. QC: NORMAL ADIPOSE TISSUE. EVENT: ; Morphology not applicable;
221.79	103482|199711	adipose	0	[N]	DF-000C0/M-00002; Adipose tissue; N/A; Disease type AND/OR category not assigned; MORPHOLOGICALLY NORMAL ADIPOSE TISSUE FROM FEMORAL POPLITEAL BYPASS GRAFT SURGERY IN NONOBESE, DIABETIC DONOR. QC: NORMAL ADIPOSE TISSUE. EVENT: ; Morphology not applicable;
110.265	103486|199714	adipose	0	[N]	DF-000C0/M-00002; Adipose tissue; N/A; Disease type AND/OR category not assigned; MORPHOLOGICALLY NORMAL ADIPOSE TISSUE FROM LIPOSUCTION FOR LYMPHEDEMA IN NONOBESE, DIABETIC DONOR. QC: NORMAL ADIPOSE TISSUE. EVENT: ; Morphology not applicable;
27.965	110688|202679	adipose	0	[N]	DF-000C0/M-02820; Adipose tissue; N/A; Disease type AND/OR category not assigned; MORPHOLOGICALLY NORMAL ADIPOSE TISSUE FROM OBESE, NON-DIABETIC DONOR UNDERGOING TAH/BSO FOR ADENOMYOSIS AND LEIOMYOMA. QC: POOR QUALITY SLIDE. VERY SCANT FRAGMENTS OF ADIPOSE TISSUE. EVENT: ; Abnormal increase in weight;
89.835	110693|202681	adipose	0	[N]	DF-000C0/M-02820; Adipose tissue; N/A; Disease type AND/OR category not assigned; MORPHOLOGICALLY NORMAL ADIPOSE TISSUE FROM OBESE, NON-DIABETIC DONOR UNDERGOING RESECTION OF LIPOMA AND HEMANGIOMA OF ARM. QC: POOR QUALITY SLIDE. VERY SCANT FRAGMENT OF ADIPOSE TISSUE. EVENT: ; Abnormal increase in weight;
169.1	110695|202683	adipose	0	[N]	DF-000C0/M-00002; Adipose tissue; N/A; Disease type AND/OR category not assigned; MORPHOLOGICALLY NORMAL ADIPOSE TISSUE FROM NON-OBESE, DIABETIC DONOR UNDERGOING FEMORAL-POPLITEAL BYPASS. QC: POOR QUALITY SLIDE. SCANT FRAGMENTS OF NORMAL ADIPOSE TISSUE. EVENT: ; Morphology not applicable;
164.355	110699|202685	adipose	0	[N]	DF-000C0/M-02820; Adipose tissue; N/A; Disease type AND/OR category not assigned; MORPHOLOGICALLY NORMAL ADIPOSE TISSUE FROM OBESE, NON-DIABETIC DONOR UNDERGOING FEMORAL-POPLITEAL BYPASS. QC: NO IMAGES TAKEN. EVENT: ; Abnormal increase in weight;
42.565	110701|202686	adipose	0	[N]	DF-000C0/M-00002; Adipose tissue; N/A; Disease type AND/OR category not assigned; MORPHOLOGICALLY NORMAL ADIPOSE TISSUE FROM NON-OBESE, DIABETIC DONOR UNDERGOING BELOW KNEE AMPUTATION. QC: NORMAL ADIPOSE TISSUE. EVENT: ; Morphology not applicable;
240.865	110703|202687	adipose	0	[N]	DF-000C0/M-00002; Adipose tissue; N/A; Disease type AND/OR category not assigned; MORPHOLOGICALLY NORMAL ADIPOSE TISSUE FROM NON-OBESE, DIABETIC DONOR UNDERGOING AMPUTATION OF LEG. QC: POOR QUALITY SLIDE. VERY SCANT FRAGMENTS OF ADIPOSE TISSUE. EVENT: ; Morphology not applicable;
23.215	110704|202688	adipose	0	[N]	DF-000C0/M-02820; Adipose tissue; N/A; Disease type AND/OR category not assigned; MORPHOLOGICALLY NORMAL ADIPOSE TISSUE FROM OBESE, NON-DIABETIC DONOR UNDERGOING AMPUTATION OF LEG. QC: FRAGMENTS OF ADIPOSE TISSUE. EVENT: ; Abnormal increase in weight;
104.4	105945|200303	adipose	0	[N]	DF-000C0/M-00002; Subcutaneous adipose tissue; NO_PCT; Disease type AND/OR category not assigned; SUBCUTANEOUS ADIPOSE TISSUE FROM CONTROL DONOR WITH NORMAL GLUCOSE TOLERANCE. SAMPLE OBTAINED PRIOR TO ROSIGLITAZONE THERAPY. DONOR WITH WILD-TYPE PPAR-GAMMA2. QC: NORMAL ADIPOSE TISSUE. EVENT: ; Morphology not applicable; PRE-TREATMENT SAMPL
238.455	105953|200305	adipose	0	[N]	DF-000C0/M-00002; Subcutaneous adipose tissue; NO_PCT; Disease type AND/OR category not assigned; SUBCUTANEOUS ADIPOSE TISSUE FROM CONTROL DONOR WITH NORMAL GLUCOSE TOLERANCE. SAMPLE OBTAINED PRIOR TO ROSIGLITAZONE THERAPY. DONOR WITH PRO12ALA PPAR-GAMMA2 VARIANT. QC: NORMAL ADIPOSE TISSUE. EVENT: ; Morphology not applicable; PRE-TREATMENT SAMPL
177.775	105955|200305	adipose	0	[N]	DF-000C0/M-00002; Subcutaneous adipose tissue; NO_PCT; Disease type AND/OR category not assigned; SUBCUTANEOUS ADIPOSE TISSUE FROM CONTROL DONOR WITH NORMAL GLUCOSE TOLERANCE. SAMPLE OBTAINED AFTER ROSIGLITAZONE THERAPY. DONOR WITH PRO12ALA PPAR-GAMMA2 VARIANT. QC: NORMAL ADIPOSE TISSUE. EVENT: ; Morphology not applicable; POST-TREATMENT SAMPL
143.395	110697|202684	adipose	0	[N]	DF-000C0/M-00002; Adipose tissue; NO_PCT; Disease type AND/OR category not assigned; MORPHOLOGICALLY NORMAL ADIPOSE TISSUE FROM OBESE, DIABETIC DONOR UNDERGOING FEMORAL-POPLITEAL BYPASS. QC: FEW FRAGMENTS OF ADIPOSE TISSUE. EVENT: ; Morphology not applicable;
176.945	08922|122885	adipose	0	[N]	DF-000C0/M-85003; Adipose tissue of breast; NO_PCT; Disease type AND/OR category not assigned; NORMAL ADIPOSE TISSUE FROM COMPLETION MASTECTOMY (AFTER LUMPECTOMY) FOR INFILTRATING DUCTAL CARCINOMA OF BREAST. QC: NORMAL ADIPOSE TISSUE. EVENT: T2NXMX; Infiltrating duct carcinoma; RECURRENT RT BREAST CARCINOM
69.075	23525|162732	adipose	0	[N]	DF-000C0/M-71000; Adipose tissue of breast; N/A; Disease type AND/OR category not assigned; NORMAL ADIPOSE TISSUE FROM BREAST EXCISION FOR GYNECOMASTIA. QC: NORMAL ADIPOSE TISSUE. EVENT: ; Hypertrophy;
210.41	04078|109147	adipose	0	[N]	DF-000C0/M-71080; Adipose tissue of breast; N/A; Disease type AND/OR category not assigned; NORMAL MAMMARY ADIPOSE TISSUE. QC: NORMAL ADIPOSE TISSUE; TINY SEGMENT OF ATTACHED SKIN EVENT: ; Giant hypertrophy;
42.995	08748|107207	adipose	0	[N]	DF-000C0/M-71080; Adipose tissue of breast; N/A; Disease type AND/OR category not assigned; NORMAL MAMMARY ADIPOSE TISSUE. QC: NORMAL ADIPOSE TISSUE, BREAST EVENT: ; Giant hypertrophy;
99.135	19278|152647	adipose	0	[N]	DF-000C0/M-85003; Adipose tissue of breast; NO_PCT; Disease type AND/OR category not assigned; NORMAL ADIPOSE TISSUE, FROM PARTIAL MASTECTOMY FOR INFILTRATING DUCTAL CARCINOMA. NOTE: THE CARCINOMA IS ER-, PR-, HER2/NEU-. QC: NORMAL ADIPOSE TISSUE. NO MAMMARY EPITHELIAL ELEMENTS IDENTIFIED. EVENT: T1N0M0; Infiltrating duct carcinoma; SAMPLE AT DIAGNOSI
195.9	07402|120385	adipose	0	[N]	DF-000C0/M-83123; Perirenal fat; NO_PCT; Disease type AND/OR category not assigned; NORMAL ADIPOSE TISSUE FROM EXCISION OF CARCINOMA, MIXED CLEAR-GRANULAR CELL TYPE, OF KIDNEY. QC: NORMAL ADIPOSE TISSUE. NO EVIDENCE OF TUMOR. EVENT: T3AN0MX; Renal cell carcinoma;
7.07	20235|156392	adipose	0	[N]	DF-000C0/M-83103; Perirenal fat; NO_PCT; Disease type AND/OR category not assigned; NORMAL ADIPOSE TISSUE FROM NEPHRECTOMY FOR RENAL CELL CARCINOMA, CLEAR CELL TYPE, OF KIDNEY. QC: NORMAL ADIPOSE TISSUE. NO EVIDENCE OF TUMOR. EVENT: T1NXMX; Clear cell adenocarcinoma;
10.1	14389|135621	adipose	0	[N]	DF-000C0/M-83103; Perirenal fat; NO_PCT; Disease type AND/OR category not assigned; NORMAL PERIRENAL FAT FROM NEPHRECTOMY FOR CLEAR CELL CARCINOMA. QC: NORMAL ADIPOSE TISSUE. NO EVIDENCE OF TUMOR. EVENT: ; Clear cell adenocarcinoma;
112.9	47546|193045	adipose	0	[N]	DF-000C0/M-00001; Adipose tissue; NO_PCT; Disease type AND/OR category not assigned; NORMAL ADIPOSE TISSUE, FROM TRANSURETEROSTOMY FOR RENAL FAILURE DUE TO TRANSPLANT REJECTION (TYPE UNSPECIFIED); ORIGINAL RENAL DISEASE, IGA NEPHROPATHY. QC: NORMAL ADIPOSE TISSUE. EVENT: ; Morphology unknown; RENAL TRANSPLANT 4 YRS PRIO
9.53	09092|122810	adipose	0	[N]	DF-000C0/M-31500; Subcutaneous adipose tissue; N/A; Disease type AND/OR category not assigned; NORMAL ADIPOSE TISSUE FROM REPAIR OF ABDOMINAL (PRESUMABLY VENTRAL) HERNIA. QC: NORMAL ADIPOSE TISSUE EVENT: ; Hernia;
27.045	02879|107204	adipose	0	[N]	DF-000C0/M-88900; Subcutaneous adipose tissue; NO_PCT; Disease type AND/OR category not assigned; NORMAL ADIPOSE TISSUE, ABDOMINAL WALL, FROM HYSTERECTOMY FOR LEIOMYOMA. QC: NORMAL ADIPOSE TISSUE, ABDOMINAL WALL EVENT: NA; Leiomyoma;
15.75	08751|105560	adipose	0	[N]	DF-000C0/M-76002; Subcutaneous adipose tissue; N/A; Disease type AND/OR category not assigned; NORMAL ADIPOSE TISSUE, FROM PANNICULECTOMY PERFORMED AS PART OF RESECTION OF ENDOMETRIOMA OF OVARY. QC: ADIPOSE TISSUE, ABDOMINAL WALL EVENT: ; Endometriosis;
56.78	02877|107202	adipose	0	[N]	DF-000C0/M-02820; Subcutaneous adipose tissue; N/A; Disease type AND/OR category not assigned; FIBROADIPOSE TISSUE, FROM RESECTION OF ABDOMINAL WALL PANNICULUS; OBESITY WITH GASTRIC BYPASS. QC: FIBROADIPOSE TISSUE, ABDOMINAL WALL; MIXED 50-50% EVENT: ; Abnormal increase in weight;
19.425	02873|105795	adipose	0	[N]	DF-000C0/M-02820; Subcutaneous adipose tissue; N/A; Disease type AND/OR category not assigned; ADIPOSE TISSUE, FROM PANNICULECTOMY FOR OBESITY. QC: ADIPOSE TISSUE, PANNICULUS, ABDOMINAL WALL EVENT: ; Abnormal increase in weight;
109.68	07873|120724	adipose	0	[N]	DF-000C0/M-02820; Subcutaneous adipose tissue; N/A; Disease type AND/OR category not assigned; NORMAL ADIPOSE TISSUE FROM PANNICULECTOMY FOR MORBID OBESITY. QC: NORMAL ADIPOSE TISSUE EVENT: NA; Abnormal increase in weight;
15.27	08953|122917	adipose	0	[N]	DF-000C0/M-02820; Subcutaneous adipose tissue; N/A; Disease type AND/OR category not assigned; NORMAL ADIPOSE TISSUE FROM PANNICULECTOMY FOR MORBID OBESITY. QC: NORMAL ADIPOSE TISSUE. EVENT: ; Abnormal increase in weight;
129.345	23515|161914	adipose	0	[N]	DF-000C0/M-02820; Subcutaneous adipose tissue; NO_PCT; Disease type AND/OR category not assigned; NORMAL ADIPOSE TISSUE FROM PANNICULECTOMY. QC: FIBROADIPOSE TISSUE. EVENT: ; Abnormal increase in weight;
60.21	39441|187228	adipose	0	[N]	DF-000C0/M-02820; Subcutaneous adipose tissue; N/A; Disease type AND/OR category not assigned; NORMAL ADIPOSE TISSUE FROM PANNICULECTOMY FOLLOWING GASTRIC BYPASS FOR MORBID OBESITY. QC: NORMAL ADIPOSE TISSUE. EVENT: ; Abnormal increase in weight;
108.245	39444|188592	adipose	0	[N]	DF-000C0/M-02820; Subcutaneous adipose tissue; N/A; Disease type AND/OR category not assigned; NORMAL ADIPOSE TISSUE FROM ABDOMINAL PANNICULECTOMY. QC: NORMAL ADIPOSE TISSUE. EVENT: ; Abnormal increase in weight;
41.795	46791|192526	adipose	0	[N]	DF-000C0/M-00002; Subcutaneous adipose tissue; N/A; Disease type AND/OR category not assigned; MORPHOLOGICALLY NORMAL SUBCUTANEOUS ADIPOSE TISSUE, FROM UMBILICAL REGION OF DONOR WITH METABOLIC SYNDROME; TIMEPOINT = PRE-DIET INTERVENTION. QC: UNSTAINED TISSUE C/W NORMAL FAT. EVENT: ; Morphology not applicable; PRE-DIET INTERVENTION SAMPL
47.635	51083|194645	adipose	0	[N]	DF-000C0/M-00002; Subcutaneous adipose tissue; N/A; Disease type AND/OR category not assigned; MORPHOLOGICALLY NORMAL SUBCUTANEOUS ADIPOSE TISSUE FROM FEMALE DONOR WITH NORMAL GLUCOSE TOLERANCE, PRE-INTERVENTION (ROSIGLITAZONE). DONOR WITH WILD-TYPE PPAR-GAMMA2. QC: NORMAL FAT. EVENT: ; Morphology not applicable; PRE-TREATMENT SAMPL
103.1	51085|194645	adipose	0	[N]	DF-000C0/M-00002; Subcutaneous adipose tissue; N/A; Disease type AND/OR category not assigned; MORPHOLOGICALLY NORMAL SUBCUTANEOUS ADIPOSE TISSUE FROM FEMALE DONOR WITH NORMAL GLUCOSE TOLERANCE, POST-INTERVENTION (ROSIGLITAZONE). DONOR WITH WILD-TYPE PPAR-GAMMA2. QC: NORMAL FAT. EVENT: ; Morphology not applicable; POST-TREATMENT SAMPL
27.705	100102|198469	adipose	0	[N]	DF-000C0/M-00002; Subcutaneous adipose tissue; N/A; Disease type AND/OR category not assigned; MORPHOLOGICALLY NORMAL SUBCUTANEOUS ADIPOSE TISSUE, FROM UMBILICAL REGION OF DONOR WITH METABOLIC SYNDROME; TIMEPOINT = PRE-DIET INTERVENTION. QC: NORMAL ADIPOSE TISSUE. EVENT: ; Morphology not applicable; PRE-DIET INTERVENTION SAMPL
12.57	100103|198470	adipose	0	[N]	DF-000C0/M-00002; Subcutaneous adipose tissue; N/A; Disease type AND/OR category not assigned; MORPHOLOGICALLY NORMAL SUBCUTANEOUS ADIPOSE TISSUE, FROM UMBILICAL REGION OF DONOR WITH METABOLIC SYNDROME; TIMEPOINT = PRE-DIET INTERVENTION. GLGC PATHOLOGY REVIEW SHOWS ONLY MINUTE FRAGMENTS OF ADIPOSE TISSUE IN A BLOODY BACKGROUND. QC: MINUTE FRAGMENTS OF ADIPOSE TISSUE IN A BLOODY BACKGROUND. EVENT:…
50.615	100104|198471	adipose	0	[N]	DF-000C0/M-00002; Subcutaneous adipose tissue; N/A; Disease type AND/OR category not assigned; MORPHOLOGICALLY NORMAL SUBCUTANEOUS ADIPOSE TISSUE, FROM UMBILICAL REGION OF DONOR WITH METABOLIC SYNDROME; TIMEPOINT = PRE-DIET INTERVENTION. QC: NORMAL ADIPOSE TISSUE. EVENT: ; Morphology not applicable; PRE-DIET INTERVENTION SAMPL
43.81	57566|197465	adipose	0	[N]	DF-000C0/M-00001; Subcutaneous adipose tissue; N/A; Disease type AND/OR category not assigned; NORMAL SUBCUTANEOUS ADIPOSE TISSUE TAKEN AT TIME OF HYSTERECTOMY. CLINICAL INDICATION FOR PROCEDURE NOT SPECIFIED. QC: C/W ADIPOSE TISSUE. POOR QUALITY SLIDE. EVENT: ; Morphology unknown; HODGKIN'S DISEASE PRESENTLY IN REMISSIO
187.71	57568|197466	adipose	0	[N]	DF-000C0/M-88900; Subcutaneous adipose tissue; N/A; Disease type AND/OR category not assigned; NORMAL SUBCUTANEOUS ADIPOSE TISSUE TAKEN AT TIME OF MYOMECTOMY FOR LEIOMYOMATA. QC: PORTION OF ADIPOSE TISSUE. EVENT: NA; Leiomyoma;
121.34	57570|197467	adipose	0	[N]	DF-000C0/M-88900; Subcutaneous adipose tissue; N/A; Disease type AND/OR category not assigned; NORMAL SUBCUTANEOUS ADIPOSE TISSUE TAKEN AT TIME OF MYOMECTOMY FOR LEIOMYOMATA. QC: POOR QUALITY SLIDE. C/W ADIPOSE TISSUE. EVENT: ; Leiomyoma;
64.145	57572|197468	adipose	0	[N]	DF-000C0/M-39300; Subcutaneous adipose tissue; N/A; Disease type AND/OR category not assigned; NORMAL SUBCUTANEOUS ADIPOSE TISSUE TAKEN AT TIME OF SURGERY FOR UTEROVESICAL FISTULA REPAIR. QC: POOR QUALITY SLIDE. C/W ADIPOSE TISSUE. EVENT: ; Acquired fistula;
124.22	57573|197469	adipose	0	[N]	DF-000C0/M-32000; Subcutaneous adipose tissue; N/A; Disease type AND/OR category not assigned; NORMAL SUBCUTANEOUS ADIPOSE TISSUE TAKEN AT TIME OF AORTIC ANEURYSM REPAIR. QC: FIBROADIPOSE TISSUE. EVENT: ; Dilatation;
203.16	57578|197471	adipose	0	[N]	DF-000C0/M-52110; Subcutaneous adipose tissue; N/A; Disease type AND/OR category not assigned; NORMAL SUBCUTANEOUS ADIPOSE TISSUE TAKEN AT TIME OF ILEO-FEMORAL BYPASS PROCEDURE. QC: ADIPOSE AND FIBROCONNECTIVE TISSUE. EVENT: ; Atherosclerosis;
166.86	58845|198135	adipose	0	[N]	DF-000C0/M-00002; Subcutaneous adipose tissue; N/A; Disease type AND/OR category not assigned; MORPHOLOGICALLY NORMAL SUBCUTANEOUS ADIPOSE TISSUE, FROM UMBILICAL REGION OF DONOR WITH METABOLIC SYNDROME; TIMEPOINT = PRE-DIET INTERVENTION. QC: SCANT FRAGMENTS OF NORMAL ADIPOSE TISSUE. EVENT: ; Morphology not applicable; PRE-DIET INTERVENTION SAMPL
97.515	58847|196809	adipose	0	[N]	DF-000C0/M-00002; Subcutaneous adipose tissue; N/A; Disease type AND/OR category not assigned; MORPHOLOGICALLY NORMAL SUBCUTANEOUS ADIPOSE TISSUE FROM UMBILICAL REGION OF DONOR WITH METABOLIC SYNDROME; TIMEPOINT = POST-DIET INTERVENTION. QC: NORMAL ADIPOSE TISSUE. EVENT: ; Morphology not applicable; POST-DIET INTERVENTION SAMPL
82.405	111865|203585	adipose	0	[N]	DF-000C0/M-00002; Subcutaneous adipose tissue; N/A; Disease type AND/OR category not assigned; MORPHOLOGICALLY NORMAL SUBCUTANEOUS ADIPOSE TISSUE, FROM UMBILICAL REGION OF DONOR WITH METABOLIC SYNDROME; TIMEPOINT = PRE-DIET INTERVENTION. QC: NORMAL ADIPOSE TISSUE. EVENT: ; Morphology not applicable; PRE-DIET INTERVENTION SAMPL
135.365	111925|203585	adipose	0	[N]	DF-000C0/M-00002; Subcutaneous adipose tissue; N/A; Disease type AND/OR category not assigned; MORPHOLOGICALLY NORMAL SUBCUTANEOUS ADIPOSE TISSUE, FROM UMBILICAL REGION OF DONOR WITH METABOLIC SYNDROME; TIMEPOINT = POST-DIET INTERVENTION. QC: NORMAL ADIPOSE TISSUE. EVENT: ; Morphology not applicable; POST-DIET INTERVENTION SAMPL
24.905	112587|199281	adipose	0	[N]	DF-000C0/M-00002; Subcutaneous adipose tissue; N/A; Disease type AND/OR category not assigned; MORPHOLOGICALLY NORMAL SUBCUTANEOUS ADIPOSE TISSUE, FROM UMBILICAL REGION OF DONOR WITH METABOLIC SYNDROME; TIMEPOINT = POST-DIET INTERVENTION. QC: NORMAL FAT CELLS. EVENT: ; Morphology not applicable; POST-DIET INTERVENTION SAMPL
74.705	07418|120400	adipose	0	[N]	DF-000C0/M-84721; Omentum; N/A; Disease type AND/OR category not assigned; NORMAL OMENTUM, FROM OOPHORECTOMY FOR OVARIAN MUCINOUS CYSTADENOMA OF LOW MALIGNANT POTENTIAL. QC: NORMAL ADIPOSE TISSUE. EVENT: ; Mucinous tumor of low malignant potential;
11.165	07914|120776	adipose	0	[N]	DF-000C0/M-84603; Omentum; NO_PCT; Disease type AND/OR category not assigned; NORMAL OMENTUM, FROM EXPLORATORY LAPAROTOMY FOR PAPILLARY SEROUS ADENOCARCINOMA OF OVARY. QC: NORMALADIPOSE, OMENTUM EVENT: TXN1MX; Papillary serous adenocarcinoma;
191.645	12926|127179	adipose	0	[N]	DF-000C0/M-90003; Omentum; N/A; Disease type AND/OR category not assigned; NORMAL OMENTUM, FROM HYSTERECTOMY. PATIENT WITH BENIGN-APPEARING BRENNER TUMORS OF BOTH OVARIES, BUT WITH PERITONEAL IMPLANTS OF TUMOR C/W MALIGNANT BRENNER TUMOR, SUGGESTING INTRAPERITONEAL DISSEMINATION AND DEDIFFERENTIATION. QC: OMENTAL FIBROADIPOSE TISSUE, OMENTUM EVENT: T3CNXM1; Brenner tumor, malignant; LONG TERM USE…
33.26	15824|139538	adipose	0	[N]	DF-000C0/M-83803; Omentum; NO_PCT; Disease type AND/OR category not assigned; NORMAL OMENTUM FROM HYSTERECTOMY AND OMENTECTOMY FOR ENDOMETRIAL ADENOCARCINOMA. QC: OMENTUM WITH FOCAL, REACTIVE MESOTHELIAL HYPERPLASIA AND HYPERVASCULARITY. NO EVIDENCE OF TUMOR. EVENT: T3ANXM1; Endometrioid adenocarcinoma;
30.425	06301|115181	adipose	0	[N]	DF-000C0/M-89503; Omentum; N/A; Disease type AND/OR category not assigned; NORMAL OMENTUM; MALIGNANT MIXED MULLERIAN TUMOR, OVARY QC: NORMAL OMENTUM EVENT: TXNXMX; Mullerian mixed tumor;
261.135	12698|131512	adipose	0	[N]	DF-000C0/M-81403; Omentum; NO_PCT; Disease type AND/OR category not assigned; NORMAL OMENTUM, FROM RIGHT COLECTOMY FOR ADENOCARCINOMA. QC: NORMAL OMENTUM, NO TUMOR IS SEEN. EVENT: T2N0MX; Adenocarcinoma;
46.965	12891|133787	adipose	0	[N]	DF-000C0/M-81403; Omentum; NO_PCT; Disease type AND/OR category not assigned; NORMAL OMENTUM FROM PANCREATICODUODENECTOMY FOR ADENOCARCINOMA OF DISTAL COMMON BILE DUCT QC: NORMAL OMENTAL FAT, NO TUMOR IS SEEN. EVENT: T1N0MX; Adenocarcinoma;
89.565	12923|127174	adipose	0	[N]	DF-000C0/M-89503; Omentum; N/A; Disease type AND/OR category not assigned; NORMAL OMENTAL TISSUE FROM LAPAROTOMY FOR INTRA-ABDOMINALLY DISSEMINATED MIXED MULLERIAN TUMOR, PRIMARY IN OVARY. NOTE: DONOR TREATED WITH NEOADJUVANT CHEMOTHERAPY PRIOR TO ACQUISITION OF CURRENT SAMPLE. QC: OMENTAL FIBROADIPOSE TISSUE, OMENTUM EVENT: T3CNXM0; Mullerian mixed tumor; SAMPLE AT DIAGNOSIS S/P NEOADJUVANT CHEM…
11.74	16739|142027	adipose	0	[N]	DF-000C0/M-84603; Omentum; NO_PCT; Disease type AND/OR category not assigned; NORMAL OMENTUM, FROM OMENTECTOMY FOR PAPILLARY SEROUS CARCINOMA OF ENDOMETRIUM WITH METASTASES TO OMENTUM ELSEWHERE. QC: OMENTUM WITH FOCAL MESOTHELIAL HYPERPLASIA, WITHIN NORMAL LIMITS. NO EVIDENCE OF TUMOR. EVENT: T3NXM1; Papillary serous adenocarcinoma;
18.265	18011|146851	adipose	0	[N]	DF-000C0/M-84903; Omentum; NO_PCT; Disease type AND/OR category not assigned; NORMAL OMENTUM, FROM GASTRECTOMY FOR ADENOCARCINOMA OF STOMACH WITH SIGNET RING FEATURES. QC: NORMAL ADIPOSE TISSUE. NO EVIDENCE OF TUMOR. EVENT: T1N0MX; Signet ring cell carcinoma;
135.19	03498|107969	adipose	0	[N]	DF-000C0/M-80703; Omentum; NO_PCT; Disease type AND/OR category not assigned; NORMAL OMENTUM, FROM HYSTERECTOMY AND RESECTION OF SQUAMOUS CELL CARCINOMA OF VULVA. QC: NORMAL ADIPOSE TISSUE, OMENTUM EVENT: TXN1MX; Squamous cell carcinoma;
196.96	02391|106000	adipose	0	[N]	DF-000C0/M-00001; Omentum; N/A; Disease type AND/OR category not assigned; NORMAL OMENTUM REMOVED AT TIME OF (UNCOMPLETED) TRANSPLANT; HISTORY OF DRUG AND ALCOHOL ABUSE QC: NORMAL ADIPOSE TISSUE ONLY EVENT: ; Morphology unknown;
12.625	10184|125648	adipose	0	[N]	DF-000C0/M-88003; Omentum; N/A; Disease type AND/OR category not assigned; NORMAL OMENTUM, FROM SEGMENTAL COLECTOMY FOR METASTATIC OVARIAN SARCOMA. QC: MESOTHELIAL-LINED ADIPOSE TISSUE C/W NORMAL OMENTUM; NO EVIDENCE OF TUMOR. EVENT: NA; Sarcoma;
48.54	15059|136554	adipose	0	[N]	DF-000C0/M-83803; Omentum; NO_PCT; Disease type AND/OR category not assigned; NORMAL OMENTUM FROM HYSTERECTOMY FOR ENDOMETRIOID ADENOCARCINOMA OF ENDOMETRIUM WITH OVARIAN INVOLVEMENT AND WIDESPREAD INTRAPERITONEAL METASTASES. QC: OMENTAL FIBROADIPOSE TISSUE WITH REACTIVE HYPERVASCULARITY; NO EVIDENCE OF TUMOR. EVENT: T3AN0MX; Endometrioid adenocarcinoma;
112.83	16704|141972	adipose	0	[N]	DF-000C0/M-84603; Omentum; NO_PCT; Disease type AND/OR category not assigned; NORMAL OMENTUM FROM OMENTECTOMY AT HYSTERECTOMY FOR SEROUS ADENOCARCINOMA OF BILATERAL OVARIES. QC: ADIPOSE TISSUE WITH RARE COLLECTION OF CHRONIC INFLAMMATORY CELLS, WITHIN NORMAL LIMITS. NO EVIDENCE OF TUMOR. EVENT: T3NXMX; Papillary serous adenocarcinoma;
882.875	16720|141989	adipose	0	[N]	DF-000C0/M-81403; Omentum; NO_PCT; Disease type AND/OR category not assigned; NORMAL ADIPOSE TISSUE, FROM BILATERAL SALPINGO-OOPHORECTOMY AND OMENTECTOMY FOR OVARIAN ADENOCARCINOMA. QC: ADIPOSE TISSUE WITH FOCAL COLLECTIONS OF LYMPHOCYTES. NO EVIDENCE OF TUMOR. EVENT: T3NXMX; Adenocarcinoma;
46.675	38862|177910	adipose	0	[N]	DF-000C0/M-96903; Omentum; N/A; Disease type AND/OR category not assigned; NORMAL OMENTUM, FROM RESECTION OF MALIGNANT LYMPHOMA INVOLVING OMENTUM (ELSEWHERE), SMALL INTESTINE AND OVARY. QC: NORMAL ADIPOSE TISSUE. NO EVIDENCE OF TUMOR. EVENT: ; Follicular lymphoma;
225.315	18359|100235	adipose	3	[D]	D5-70100/M-84413; Omentum; NO_PCT; Peritonitis; OMENTUM WITH INFLAMMATION FROM HYSTERECTOMY FOR SEROUS ADENOCARCINOMA OF BILATERAL OVARIES. QC: PREDOMINANTLY NORMAL ADIPOSE TISSUE WITH FOCAL, MILD INFLAMMATION. NO EVIDENCE OF TUMOR. EVENT: T3CN1MX; Serous cystadenocarcinoma; SAMPLE AT DIAGNOSI
58.765	31757|162831	adipose	3	[D]	D5-70100/M-83803; Omentum; N/A; Peritonitis; OMENTUM WITH FOCAL INFLAMMATION AND REACTIVE MESOTHELIAL HYPERPLASIA, FROM HYSTERECTOMY FOR ENDOMETRIOID ADENOCARCINOMA OF OVARIES AND ENDOMETRIUM. QC: OMENTAL ADIPOSE TISSUE WITH FOCAL MESOTHELIAL HYPERPLASIA AND INFLMMATION. NO EVIDENCE OF TUMOR. EVENT: T2N0MX; Endometrioid adenocarcinoma;
107.14	38358|184193	adipose	3	[D]	D5-70100/M-44000; Omentum; N/A; Peritonitis; OMENTUM WITH ACUTE AND CHRONIC INFLAMMATION AND FIBROSIS FROM SURGERY FOR GRANULOMATOUS OOPHORITIS DUE TO REACTION TO FOREIGN MATERIAL. QC: ADIPOSE TISSUE WITH FOCAL, MILD INFLAMMATION. EVENT: ; Granulomatous inflammation;
161.385	22447|152717	adipose	3	[D]	D6-31250/M-76002; Omentum; N/A; Hemosiderosis; OMENTUM WITH IRON DEPOSITION (HEMOSIDERIN-LADEN MACROPHAGES) SECONDARY TO ENDOMETRIOSIS ELSEWHERE IN PERITONEAL CAVITY. QC: OMENTAL FIBROADIPOSE TISSUE CONTAINING NUMEROUS HEMOSIDERIN-LADEN MACROPHAGES (HEMOSIDEROSIS), C/W PREVIOUS HEMORRHAGE IN THIS AREA. NO ENDOMETRIOSIS IDENTIFIED. EVENT: ; Endometriosis;
38.675	25844|167939	adipose	3	[D]	D7-90434/M-85003; Adipose tissue of breast; N/A; Fat necrosis of breast; PER INVENTORY: NORMAL ADIPOSE TISSUE FROM BREAST BIOPSY FOR INFILTRATING AND IN SITU DUCTAL CARCINOMA OF BREAST. GLGC REVIEW REVEALS FOCAL CHRONIC INFLAMMATION AND APPARENT FAT NECROSIS, POSSIBLY SECONDARY TO PRIOR INSTRUMENTATION. QC: ADIPOSE TISSUE WITH FOCAL CHRONIC INFLAMMATION AND FAT NECROSIS, SUGGESTIVE OF PRIOR INSTR…
143.815	02434|106485	adipose	3	[D]	D1-F2000/M-74100; Soft tissues; >90; Benign neoplasm of connective and other soft tissues; LIPOMATOSIS, SOFT TISSUES, LEFT PROXIMAL THIGH, LOWER EXTREMITY QC: LIPOMATOUS ADIPOSE TISSUE, SOFT TISSUES EVENT: ; Lipomatosis;
262.975	06310|115191	adipose	3	[D]	D1-F2000/M-88500; Soft tissues; >90; Benign neoplasm of connective and other soft tissues; LIPOMA, SOFT TISSUES, LEFT POSTERIOR THIGH, LOWER EXTREMITY QC: C/W LIPOMA EVENT: NA; Lipoma;
73.595	04074|108498	adipose	3	[D]	D1-F2000/M-88500; Soft tissues; >90; Benign neoplasm of connective and other soft tissues; LIPOMA, SOFT TISSUES, RIGHT FOREARM, UPPER EXTREMITY QC: LIPOMA, SOFT TISSUES EVENT: ; Lipoma;
43.07	07994|120873	adipose	3	[D]	D1-F2000/M-88500; Soft tissues; >90; Benign neoplasm of connective and other soft tissues; SHOULDER: LIPOMA. QC: MATURE ADIPOSE TISSUE C/W LIPOMA EVENT: ; Lipoma;
68.655	12933|127190	adipose	3	[D]	D1-F2000/M-88500; Soft tissues; >90; Benign neoplasm of connective and other soft tissues; ABDOMINAL WALL: LIPOMA; PATIENT S/P LIVER TRANSPLANT. QC: LIPOMA, SOFT TISSUES, ABDOMINAL WALL EVENT: ; Lipoma;
10.225	20761|148038	adipose	3	[D]	D1-F2001/M-88501; Soft tissues; >90; Neoplasm of uncertain behavior of connective and other soft tissues; SOFT TISSUE, EXCISION: ATYPICAL LIPOMATOUS TUMOR. QC: ADIPOSE TISSUE WITH RARE, MINIMAL CYTOLOGIC ATYPIA, C/W ATYPICAL LIPOMATOUS TUMOR. EVENT: NA; Atypical lipoma;
326.43	33602|162809	adipose	3	[D]	D1-F2001/M-88501; Soft tissues; >90; Neoplasm of uncertain behavior of connective and other soft tissues; SOFT TISSUE OF THIGH, EXCISION: ATYPICAL LIPOMATOUS TUMOR, 41 CM DIAMETER. QC: ADIPOSE TISSUE, C/W ATYPICAL LIPOMATOUS TUMOR, NO SIGNIFICANT ATYPIA PRESENT IN THIS SECTION. NOTE: POOR QUALITY SLIDE. EVENT: T2NXMX; Atypical lipoma;
148.855	12345|133854	adipose	3	[D]	D1-F2000/M-88500; Soft tissues; >90; Benign neoplasm of connective and other soft tissues; THIGH: SPINDLE CELL LIPOMA. QC: BENIGN SPINDLE CELL NEOPLASM CONTAINING ISOLATED FAT CELLS, C/W SPINDLE CELL LIPOMA. EVENT: NA; Lipoma;
121.815	20811|152712	adipose	3	[D]	D1-F2000/M-88500; Soft tissues; >90; Benign neoplasm of connective and other soft tissues; SOFT TISSUES OF THIGH: LIPOMA. QC: MATURE ADIPOSE TISSUE C/W LIPOMA. EVENT: NA; Lipoma;
225.71	34305|152394	adipose	3	[D]	D1-F2000/M-88500; Soft tissues; >90; Benign neoplasm of connective and other soft tissues; SOFT TISSUE, EXCISIONAL BIOPSY: LIPOMA. QC: MATURE ADIPOSE AND FIBROCONNECTIVE TISSUE, C/W LIPOMA. EVENT: NA; Lipoma;
326.27	20802|152044	adipose	3	[D]	D1-F2000/M-88500; Soft tissues; >90; Benign neoplasm of connective and other soft tissues; SOFT TISSUES OF SHOULDER: LIPOMA. QC: MATURE ADIPOSE TISSUE C/W LIPOMA. EVENT: NA; Lipoma;
212.295	07996|120875	adipose	3	[D]	D1-F2000/M-88560; Soft tissues; 75-90; Benign neoplasm of connective and other soft tissues; THIGH: INTRAMUSCULAR LIPOMA. QC: INTRAMUSCULAR LIPOMA W/ SCATTERED FOCI OF SKELETAL MUSCLE EVENT: NA; Intramuscular lipoma;
138.645	08767|108025	adipose	3	[D]	D1-F2000/M-88560; Soft tissues; NO_PCT; Benign neoplasm of connective and other soft tissues; INTRAMUSCULAR LIPOMA OF THIGH. QC: INTRAMUSCULAR LIPOMA, MUSCLE EVENT: ; Intramuscular lipoma;
180.015	20812|152733	adipose	3	[D]	D1-F2000/M-88560; Soft tissues; 75-90; Benign neoplasm of connective and other soft tissues; SHOULDER: INTRAMUSCULAR LIPOMA. QC: INTRAMUSCULAR LIPOMA. EVENT: NA; Intramuscular lipoma;
429.41	10083|124293	adrenal	0	[N]	DF-000C0/M-32000; Adrenal gland; N/A; Disease type AND/OR category not assigned; NORMAL ADRENAL (CORTEX + MEDULLA) FROM AUTOPSY; CAUSE OF DEATH, CONGESTIVE CARDIOMYOPATHY. QC: ADRENAL TISSUE; CORTEX (MAJOR COMPONENT), MEDULLA (MINOR COMPONENT). CONGESTION PRESENT. EVENT: ; Dilatation;
40.13	12407|132996	adrenal	0	[N]	DF-000C0/M-87000; Adrenal gland; NO_PCT; Disease type AND/OR category not assigned; NORMAL ADRENAL, FROM ADRENALECTOMY FOR PHEOCHROMOCYTOMA QC: NORMAL ADRENAL GLAND (CORTEX AND MEDULLA), NO TUMOR IS SEEN. EVENT: NA; Pheochromocytoma;
125.185	20640|156392	adrenal	0	[N]	DF-000C0/M-83103; Adrenal gland; NO_PCT; Disease type AND/OR category not assigned; NORMAL ADRENAL GLAND FROM NEPHRECTOMY AND ADRENALECTOMY FOR RENAL CELL CARCINOMA, CLEAR CELL TYPE, OF KIDNEY. QC: ADIPOSE TISSUE AND PORTION OF NORMAL ADRENAL GLAND. NO EVIDENCE OF TUMOR. EVENT: T1NXMX; Clear cell adenocarcinoma;
223.37	20641|156445	adrenal	0	[N]	DF-000C0/M-83103; Adrenal gland; NO_PCT; Disease type AND/OR category not assigned; NORMAL ADRENAL GLAND FROM NEPHRECTOMY WITH ADRENALECTOMY FOR RENAL CELL CARCINOMA, CLEAR CELL TYPE, OF KIDNEY. QC: NORMAL ADRENAL GLAND. NO EVIDENCE OF TUMOR. EVENT: T3BNXMX; Clear cell adenocarcinoma;
78.705	12373|131379	adrenal	0	[N]	DF-000C0/M-83103; Adrenal gland; NO_PCT; Disease type AND/OR category not assigned; NORMAL ADRENAL GLAND FROM RADICAL NEPHRECTOMY FOR CLEAR CELL CARCINOMA QC: NORMAL ADRENAL GLAND, NO TUMOR IS SEEN. EVENT: T3BNXMX; Clear cell adenocarcinoma;
112.02	12675|131490	adrenal	0	[N]	DF-000C0/M-83103; Adrenal gland; NO_PCT; Disease type AND/OR category not assigned; NORMAL ADRENAL GLAND FROM NEPHRECTOMY FOR CLEAR CELL CARCINOMA OF KIDNEY. QC: NORMAL ADRENAL GLAND, NO TUMOR IS SEEN. EVENT: T1NXMX; Clear cell adenocarcinoma;
350.255	15152|137124	adrenal	0	[N]	DF-000C0/M-83103; Adrenal gland; NO_PCT; Disease type AND/OR category not assigned; NORMAL ADRENAL GLAND FROM NEPHRECTOMY AND ADRENALECTOMY FOR RENAL CELL CARCINOMA, CLEAR CELL TYPE. QC: NORMAL ADRENAL GLAND (CORTEX AND MEDULLA). NO EVIDENCE OF TUMOR. EVENT: T1NXMX; Clear cell adenocarcinoma;
51.485	15736|142015	adrenal	0	[N]	DF-000C0/M-83103; Adrenal gland; NO_PCT; Disease type AND/OR category not assigned; NORMAL ADRENAL GLAND FROM NEPHRECTOMY/ADRENALECTOMY FOR RENAL CELL CARCINOMA, CLEAR CELL TYPE. QC: NORMAL ADRENAL GLAND. NO EVIDENCE OF TUMOR. EVENT: T1NXMX; Clear cell adenocarcinoma;
261.385	16713|141981	adrenal	0	[N]	DF-000C0/M-83123; Adrenal gland; NO_PCT; Disease type AND/OR category not assigned; NORMAL ADRENAL FROM NEPHRECTOMY/ADRENALECTOMY FOR RENAL CELL CARCINOMA OF KIDNEY. QC: NORMAL ADRENAL GLAND. NO EVIDENCE OF TUMOR. EVENT: T1NXMX; Renal cell carcinoma;
188.29	09348|124523	adrenal	0	[N]	DF-000C0/M-81400; Adrenal gland; NO_PCT; Disease type AND/OR category not assigned; NORMAL ADRENAL GLAND, FROM ADRENALECTOMY FOR CORTICAL ADENOMA. QC: NORMAL ADRENAL GLAND. NO EVIDENCE OF TUMOR. EVENT: ; Adenoma;
143.79	15270|125863	adrenal	0	[N]	DF-000C0/M-83103; Adrenal gland; NO_PCT; Disease type AND/OR category not assigned; NORMAL ADRENAL CORTEX AND MEDULLA FROM NEPHRECTOMY FOR RENAL CELL CARCINOMA. QC: NORMAL ADRENAL GLAND, NO TUMOR SEEN. EVENT: T2NXMX; Clear cell adenocarcinoma;
247.055	22712|161917	adrenal	0	[N]	DF-000C0/M-81400; Adrenal gland; NO_PCT; Disease type AND/OR category not assigned; NORMAL ADRENAL GLAND FROM ADRENALECTOMY FOR ADRENAL CORTICAL NEOPLASM, C/W ADENOMA. QC: NORMAL ADRENAL GLAND. NO EVIDENCE OF TUMOR. EVENT: NA; Adenoma;
157.52	41259|187442	adrenal	0	[N]	DF-000C0/M-82900; Adrenal gland; N/A; Disease type AND/OR category not assigned; NORMAL ADRENAL GLAND, FROM NEPHRECTOMY FOR ONCOCYTOMA. QC: NORMAL ADRENAL CORTEX. NO EVIDENCE OF TUMOR. EVENT: NA; Oncocytoma;
84.83	10082|124293	adrenal	0	[N]	DF-000C0/M-32000; Adrenal cortex; N/A; Disease type AND/OR category not assigned; NORMAL ADRENAL CORTEX FROM AUTOPSY; CAUSE OF DEATH, CONGESTIVE CARDIOMYOPATHY. QC: NORMAL ADRENAL CORTEX. EVENT: ; Dilatation;
204.11	04608|110102	adrenal	1	[C]	DB-F0133/M-83703; Adrenal cortex; >90; Primary malignant neoplasm of adrenal gland; ADRENALECTOMY: ADRENAL CORTICAL CARCINOMA; INCIDENTAL FINDING IN PATIENT WITH CARCINOMA OF PROSTATE. QC: ANAPLASTIC MALIGNANT NEOPLASM C/W ADRENAL CORTICAL CARCINOMA. 100% TUMOR. EVENT: ; Adrenal cortical carcinoma;
8.39	04638|110132	adrenal	1	[C]	DB-F0133/M-83703; Adrenal cortex; >90; Primary malignant neoplasm of adrenal gland; NEPHROADRENALECTOMY: ADRENAL CORTICAL CARCINOMA, 9 CM DIAMETER, WITH INVASION OF PERIADRENAL FAT. QC: INFILTRATIVE NEOPLASM C/W ADRENAL CORTICAL CARCINOMA EVENT: NA; Adrenal cortical carcinoma;
103.13	09427|124872	adrenal	1	[C]	DB-F0130/M-87000; Adrenal medulla; NO_PCT; Benign neoplasm of adrenal gland; ADRENALECTOMY: PHEOCHROMOCYTOMA, 9.5 CM DIAMETER, WITH HISTOLOGIC FEATURES SUGGESTING BENIGNANCY (ENCAPSULATION, LACK OF MITOTIC ACTIVITY OR VASCULAR INVASION) QC: CELLULAR NEOPLASM WITH NUMEROUS MULTINUCLEATED GIANT CELLS, C/W PHEOCHROMOCYTOMA. EVENT: ; Pheochromocytoma;
20.97	12939|127214	adrenal	1	[C]	DB-F0130/M-87000; Adrenal medulla; >90; Benign neoplasm of adrenal gland; ADRENALECTOMY: PHEOCHROMOCYTOMA, 12 CM DIAMETER. NO MORPHOLOGIC FEATURES DESCRIBED TO PREDICT BEHAVIOR; CODED AS "BENIGN" SINCE THIS IS MORE TYPICAL BEHAVIOR FOR THIS TUMOR TYPE (90-98% BENIGN REGARDLESS OF SIZE OF TUMOR). QC: PHEOCHROMOCYTOMA, ADRENAL GLAND EVENT: ; Pheochromocytoma;
165.89	12406|132996	adrenal	1	[C]	DB-F0130/M-87000; Adrenal medulla; >90; Benign neoplasm of adrenal gland; ADRENALECTOMY: PHEOCHROMOCYTOMA, 6.5 CM IN DIAMETER. QC: PHEOCHROMOCYTOMA. EVENT: NA; Pheochromocytoma;
74.205	15135|137095	adrenal	1	[C]	DB-F0130/M-87000; Adrenal medulla; >90; Benign neoplasm of adrenal gland; ADRENALECTOMY: PHEOCHROMOCYTOMA (10 CM). QC: PHEOCHROMOCYTOMA. EVENT: NA; Pheochromocytoma;
459.01	31123|173767	adrenal	1	[C]	DB-F0130/M-87000; Adrenal medulla; 75-90; Benign neoplasm of adrenal gland; ADRENALECTOMY: PHEOCHROMOCYTOMA (5.2 CM) OF ADRENAL GLAND. QC: C/W PHEOCHROMOCYTOMA. EVENT: NA; Pheochromocytoma;
147.335	41011|187137	adrenal	1	[C]	DB-F0130/M-87000; Adrenal medulla; >90; Benign neoplasm of adrenal gland; ADRENALECTOMY: PHEOCHROMOCYTOMA, 10 CM DIAMETER, LIMITED TO ADRENAL. QC: PHEOCHROMOCYTOMA. EVENT: NA; Pheochromocytoma;
151.405	43305|190689	adrenal	1	[C]	DB-F0130/M-87000; Adrenal medulla; 75-90; Benign neoplasm of adrenal gland; ADRENAL GLAND, EXCISION: PHEOCHROMOCYTOMA. QC: PHEOCHROMOCYTOMA WITH RIM OF COMPRESSED ADRENAL TISSUE. EVENT: NA; Pheochromocytoma;
1242.55	09426|124871	adrenal	1	[C]	DB-F0133/M-87000; Adrenal medulla; 75-90; Primary malignant neoplasm of adrenal gland; ADRENALECTOMY: "AGGRESSIVE" PHEOCHROMOCYTOMA, 6 CM DIAMETER; RECURRENT. QC: CELLULAR NEOPLASM C/W PHEOCHROMOCYTOMA. EVENT: TXNXMX; Pheochromocytoma;
25.015	26497|178639	adrenal	1	[C]	DB-F0133/M-82703; Adrenal cortex; 75-90; Primary malignant neoplasm of adrenal gland; ADRENALECTOMY: ADRENAL CORTICAL NEOPLASM (13 CM) WITH EXTENSIVE NECROSIS, C/W CARCINOMA, IN PATIENT WITH SIMULTANEOUS PRIMARY NEOPLASM OF KIDNEY. QC: C/W ADRENAL CORTICAL CARCINOMA. EVENT: T3ANXMX; Chromophobe carcinoma;
338.795	08721|121721	adrenal	3	[D]	DB-F0130/M-81400; Adrenal cortex; >90; Benign neoplasm of adrenal gland; ADRENAL: BENIGN CORTICAL ADENOMA. QC: MONOTONOUS, CYTOLOGICALLY BLAND EPITHELIAL CELLS WITH VACUOLATED CYTOPLASM, C/W ADRENAL CORTICAL ADENOMA. EVENT: NA; Adenoma;
63.64	12710|131529	adrenal	3	[D]	DB-F0130/M-88700; Adrenal gland; >90; Benign neoplasm of adrenal gland; ADRENALECTOMY: MYELOLIPOMA. QC: ADRENAL GLAND, MYELOLIPOMA. NOTE: BONE MARROW ELEMENTS COMPRISE APPROXIMATELY 50% OF NUCLEI ON SLIDE.) EVENT: ; Myelolipoma;
21.68	22711|161917	adrenal	3	[D]	DB-F0130/M-81400; Adrenal cortex; >90; Benign neoplasm of adrenal gland; ADRENALECTOMY: ADRENAL CORTICAL NEOPLASM, C/W ADRENAL CORTICAL ADENOMA (3.7 CM). QC: ADRENAL CORTICAL NEOPLASM, C/W ADENOMA. EVENT: NA; Adenoma;
165.365	31111|164223	adrenal	3	[D]	DB-F0130/M-81400; Adrenal cortex; >90; Benign neoplasm of adrenal gland; ADRENALECTOMY: ADRENAL CORTICAL ADENOMA, 5.0 CM DIAMETER. QC: CYTOLOGICALLY BLAND NEOPLASM WITH FEATURES C/W ADRENAL CORTICAL ADENOMA. EVENT: NA; Adenoma;
91.11	43295|190677	adrenal	3	[D]	DB-F0130/M-81400; Adrenal cortex; >90; Benign neoplasm of adrenal gland; ADRENAL MASS, EXCISION: ADRENAL CORTICAL NEOPLASM OF INDETERMINATE BIOLOGICAL POTENTIAL. NOTE: NUCLEAR GRADE IS LOW, ONLY RARE MITOSES ARE SEEN (NONE ATYPICAL), NECROSIS AND INVASION ARE ABSENT; BUTTHE FEATURES OF SIZE OF 9 CM WITH WEIGHT OF 175 GM MAY BE ASSOCIATED WITH MAIGNANT BEHAVIOR. QC: ADRENAL CORTICAL NEOPLASM. EVEN…
170.565	15376|136990	adrenal	3	[D]	DB-F0130/M-90540; Adrenal gland; <10; Benign neoplasm of adrenal gland; ADRENALECTOMY: INTRAPARENCHYMAL BENIGN ADENOMATOID TUMOR (BENIGN MESOTHELIOMA), INCIDENTAL FINDING AT TIME OF DONOR NEPHRECTOMY. QC: C/W BENIGN ADENOMATOID TUMOR (BENIGN MESOTHELIOMA). TUMOR NUCLEI CONSTITUTE <10% OF ALL NUCLEI ON SLIDE. EVENT: NA; Adenomatoid tumor;
1186.89	02594|106645	adrenal	3	[D]	DB-F0130/M-94900; Adrenal medulla; >90; Benign neoplasm of adrenal gland; GANGLIONEUROMA, ADRENAL GLAND QC: GANGLIONEUROMA, ADRENAL GLAND EVENT: NA; Ganglioneuroma;
215.97	15495|125850	bloodves	0	[N]	DF-000C0/M-00001; Coronary artery; NO_PCT; Disease type AND/OR category not assigned; NORMAL CORONARY ARTERY FROM AUTOPSY (CAUSE OF DEATH, STROKE, TYPE UNSPECIFIED; NO CARDIAC PATHOLOGY; DIABETIC PATIENT). QC: ARTERY, C/W CORONARY, WITH MILD INTIMAL THICKENING. EVENT: ; Morphology unknown;
46.775	59763|196073	bloodves	0	[N]	DF-000C0/M-37000; Coronary artery; NO_PCT; Disease type AND/OR category not assigned; NORMAL CORONARY ARTERY FROM DONOR WITH NONFAILING HEART; CAUSE OF DEATH, INTRACRANIAL (SUBARACHNOID) HEMORRHAGE. QC: NORMAL ARTERY. EVENT: ; Hemorrhage;
759.545	59767|196607	bloodves	0	[N]	DF-000C0/M-32000; Coronary artery; NO_PCT; Disease type AND/OR category not assigned; NORMAL CORONARY ARTERY FROM DONOR WITH POSTPARTUM CONGESTIVE HEART FAILURE. QC: NORMAL ARTERY. EVENT: ; Dilatation;
197.09	59775|196611	bloodves	0	[N]	DF-000C0/M-32000; Coronary artery; NO_PCT; Disease type AND/OR category not assigned; HISTOLOGICALLY NORMAL CORONARY ARTERY, FROM DONOR WITH IDIOPATHIC CONGESTIVE HEART FAILURE. QC: NORMAL ARTERY. EVENT: ; Dilatation;
201.295	44174|190852	bloodves	0	[N]	DF-000C0/M-32000; Abdominal aorta; N/A; Disease type AND/OR category not assigned; NORMAL AORTA, FROM RESECTION OF INFRARENAL AORTIC ANEURYSM. QC: TANGENTIAL SECTION OF AORTIC WALL, WITH QUESTIONABLY THICKENED MEDIA. EVENT: ; Dilatation;
121.455	57493|149473	bloodves	0	[N]	DF-000C0/M-10000; Aorta; NO_PCT; Disease type AND/OR category not assigned; NORMAL AORTA (SPECIFIC REGION NOT IDENTIFIED), FROM "NONFAILING" CARDIAC TISSUE FROM TRAUMA VICTIM. PLEASE REFER TO CLINICAL HISTORY FOR FURTHER INFORMATION ON CARDIAC-RELATED DISEASE. QC: NORMAL AORTA. EVENT: ; Trauma;
132.16	57498|149477	bloodves	0	[N]	DF-000C0/M-10000; Aorta; N/A; Disease type AND/OR category not assigned; NORMAL AORTA (SPECIFIC REGION NOT IDENTIFIED) FROM TRAUMA VICTIM. QC: NORMAL AORTA. EVENT: ; Trauma;
246.59	57490|162168	bloodves	0	[N]	DF-000C0/M-32000; Ascending aorta; N/A; Disease type AND/OR category not assigned; NORMAL ASCENDING AORTA, FROM TRANSPLANT CARDIECTOMY FOR DILATED CARDIOMYOPATHY. QC: FULL-THICKNESS SECTION OF AORTA WITH MINIMAL FIBROINTIMAL THICKENING. EVENT: ; Dilatation;
296.205	57491|162171	bloodves	0	[N]	DF-000C0/M-54750; Ascending aorta; NO_PCT; Disease type AND/OR category not assigned; NORMAL ASCENDING AORTA, FROM TRANSPLANT CARDIECTOMY FOR CALCIFIC CORONARY ATHEROSCLEROSIS WITH OLD, NONTRANSMURAL INFARCT; AORTIC AND MITRAL VALVE PROSTHESES IN PLACE; CARDIOMEGALY WITH MYOCYTE HYPERTROPHY AND PATCHY INTERSTITIAL FIBROSIS. QC: NORMAL AORTA, FULL THICKNESS SECTION. EVENT: ; Old infarct;
154.38	57495|162182	bloodves	0	[N]	DF-000C0/M-54720; Ascending aorta; NO_PCT; Disease type AND/OR category not assigned; NORMAL ASCENDING AORTA, FROM CARDIECTOMY FOR SEVERE CORONARY ATHEROSCLEROSIS WITH OLD AND RECENT INFARCTION. QC: NORMAL AORTA. EVENT: ; Recent infarct; CARDIECTOMY AT TIME OF TRANSPLAN
17.785	57497|162188	bloodves	0	[N]	DF-000C0/M-54750; Ascending aorta; NO_PCT; Disease type AND/OR category not assigned; NORMAL ASCENDING AORTA, FROM CARDIECTOMY FOR SEVERE CALCIFIC CORONARY ATHEROSCLEROSIS WITH OLD TRANSMURAL INFARCTION. QC: NORMAL AORTA. EVENT: ; Old infarct;
94.97	57499|162194	bloodves	0	[N]	DF-000C0/M-54750; Ascending aorta; NO_PCT; Disease type AND/OR category not assigned; NORMAL ASCENDING AORTA, FROM CARDIECTOMY FOR SEVERE CALCIFIC CORONARY ATEROSCLEROSIS WITH OLD TRANSMURAL INFARCTION AND RECENT SEGMENTAL DISSECTION AND RUPTURE OF CORONARY ARTERY. QC: NORMAL AORTA. EVENT: ; Old infarct;
145.68	57500|162197	bloodves	0	[N]	DF-000C0/M-54750; Ascending aorta; NO_PCT; Disease type AND/OR category not assigned; NORMAL AORTA, FROM CARDIECTOMY FOR CALCIFIC CORONARY ATHEROSCLEROSIS WITH OLD TRANSMURAL MYOCARDIAL INFARCTION. QC: NORMAL AORTA. EVENT: ; Old infarct;
176.04	57501|162200	bloodves	0	[N]	DF-000C0/M-71000; Ascending aorta; NO_PCT; Disease type AND/OR category not assigned; NORMAL ASCENDING AORTA, FROM CARDIECTOMY FOR HYPERTROPHIC CARDIOMYOPATHY; MILD-MODERATE CORONARY ATHEROSCLEROSIS PRESENT WITHOUT INFARCTION. QC: NORMAL AORTA. EVENT: ; Hypertrophy;
365.23	57502|162203	bloodves	0	[N]	DF-000C0/M-71000; Ascending aorta; NO_PCT; Disease type AND/OR category not assigned; NORMAL ASCENDING AORTA, FROM CARDIECTOMY FOR CARDIOMEGALY WITH MYOCYTE HYPERTROPHY AND DILATATION; ASSYMETRICAL LEFT VENTRICULAR THICKENING WITHOUT MYOCYTE DISARRAY; PATCHY SUBENDOCARDIAL AND INTERSTITIAL FIBROSIS; MILD-MODERATE CALCIFIC CORONARY ATHEROSCLEROSIS (60% STENOSIS OF CIRCUMFLEX, <10% RIGHT); SCARRING…
96.39	57503|162206	bloodves	0	[N]	DF-000C0/M-54720; Ascending aorta; NO_PCT; Disease type AND/OR category not assigned; NORMAL ASCENDING AORTA, FROM CARDIECTOMY FOR SEVERE CALCIFIC CORONARY ATHEROSCLEROSIS WITH RECENT MYOCARDIAL INFARCTION. QC: MALORIENTED SECTION (ENDOTHELIAL LINING NOT IDENTIFIED). APPARENTLY NORMAL AORTA. EVENT: ; Recent infarct; CARDIECTOMY AT TIME OF TRANSPLAN
151.305	57504|162209	bloodves	0	[N]	DF-000C0/M-54750; Ascending aorta; NO_PCT; Disease type AND/OR category not assigned; NORMAL ASCENDING AORTA, FROM CARDIECTOMY FOR SEVERE CORONARY ATHEROSCLEROSIS (70-80% STENOSIS OF RIGHT AND POSTERIOR DESCENDING) WITH OLD SUBENDOCARDIAL INFARCTION; CARDIOMEGALY WITH MYOCYTE HYPERTROPHY AND DILATATION. QC: NORMAL AORTA. EVENT: ; Old infarct;
194.555	57626|162215	bloodves	0	[N]	DF-000C0/M-78000; Ascending aorta; NO_PCT; Disease type AND/OR category not assigned; NORMAL ASCENDING AORTA, FROM CARDIECTOMY FOR CORONARY ATHEROSCLEROSIS (50-60% STENOSIS OF LAD); MYOCARDIAL FIBROSIS, HYPERTROPHY, AND CARDIOMEGALY. QC: NORMAL AORTA. EVENT: ; Fibrosis;
245.93	57628|125810	bloodves	0	[N]	DF-000C0/M-54750; Ascending aorta; NO_PCT; Disease type AND/OR category not assigned; NORMAL ASCENDING AORTA, FROM CARDIECTOMY FOR CORONARY ATHEROSCLEROSIS WITH SECONDARY CARDIOMYOPATHY AND OLD INFARCT. QC: NORMAL AORTIC TISSUE AND PORTION OF AORTIC VALVE. EVENT: ; Old infarct; CARDIECTOMY AT TIME OF TRANSPLAN
79.94	57630|125830	bloodves	0	[N]	DF-000C0/M-54750; Ascending aorta; N/A; Disease type AND/OR category not assigned; NORMAL ASCENDING AORTA, FROM CARDIECTOMY FOR CORONARY ATHEROSCLEROSIS WITH OLD INFARCT. QC: FRAGMENT OF AORTA AND PERIAORTIC FIBROADIPOSE TISSUE. EVENT: ; Old infarct; CARDIECTOMY AT TIME OF TRANSPLAN
79.06	57632|162223	bloodves	0	[N]	DF-000C0/M-54750; Ascending aorta; NO_PCT; Disease type AND/OR category not assigned; NORMAL ASCENDING AORTA, FROM CARDIECTOMY FOR SEVERE CALCIFIC CORONARY ATHEROSCLEROSIS WITH OLD TRANSMURAL MYOCARDIAL INFARCTION AND CARDIOMEGALY. QC: NORMAL AORTA. EVENT: ; Old infarct;
292.76	57634|162226	bloodves	0	[N]	DF-000C0/M-54750; Ascending aorta; NO_PCT; Disease type AND/OR category not assigned; NORMAL ASCENDING AORTA, FROM CARDIECTOMY FOR SEVERE CALCIFIC CORONARY ATHEROSCLEROSIS WITH OLD TRANSMURAL MYOCARDIAL INFARCTION AND CARDIOMEGALY. QC: NORMAL AORTA. EVENT: ; Old infarct;
168.73	57636|162229	bloodves	0	[N]	DF-000C0/M-78000; Ascending aorta; NO_PCT; Disease type AND/OR category not assigned; NORMAL ASCENDING AORTA, FROM CARDIECTOMY FOR VALVULAR HEART DISEASE WITH MYOCARDIAL FIBROSIS AND CARDIOMEGALY. QC: NORMAL AORTA. EVENT: ; Fibrosis;
225.92	57640|162235	bloodves	0	[N]	DF-000C0/M-32000; Ascending aorta; NO_PCT; Disease type AND/OR category not assigned; NORMAL ASCENDING AORTA, FROM CARDIECTOMY FOR DILATED CARDIOMYOPATHY. QC: NORMAL AORTA. EVENT: ; Dilatation;
399.44	57642|162238	bloodves	0	[N]	DF-000C0/M-54750; Ascending aorta; NO_PCT; Disease type AND/OR category not assigned; NORMAL AORTA, FROM CARDIECTOMY FOR SEVERE CALCIFIC CORONARY ATHEROSCLEROSIS (80-90% IN LAD, LEFT CIRCUMFLEX, AND RCA), WITH OLD TRANSMURAL INFARCTION AND CARDIOMEGALY. QC: NORMAL AORTA. EVENT: ; Old infarct;
174.34	57644|162241	bloodves	0	[N]	DF-000C0/M-54750; Ascending aorta; NO_PCT; Disease type AND/OR category not assigned; NORMAL ASCENDING AORTA, FROM CARDIECTOMY FOR SEVERE CALCIFIC CORONARY ATHEROSCLEROSIS (50-60% STENOSIS OF LEFT MAIN, >95% LAD, 80-90% LEFT CIRCUMFLEX AND RCA), WITH OLD TRANSMURAL MYOCARDIAL INFARCTION AND CARDIOMEGALY. NOTE: ON GLGC PATHOLOGY REVIEW, SAMPLE NOTED TO CONTAIN A LARGE QUANTITY OF CARDIAC MUSCLE AL…
688.515	59740|196581	bloodves	0	[N]	DF-000C0/M-32000; Ascending aorta; NO_PCT; Disease type AND/OR category not assigned; HISTOLOGICALLY NORMAL ASCENDING AORTA, FROM DONOR WITH IDIOPATHIC CONGESTIVE HEART FAILURE. QC: HISTOLOGICALLY NORMAL AORTA. EVENT: ; Dilatation;
171.025	59742|196075	bloodves	0	[N]	DF-000C0/M-37000; Ascending aorta; NO_PCT; Disease type AND/OR category not assigned; NORMAL ASCENDING AORTA FROM DONOR WITH NONFAILING HEART; CAUSE OF DEATH, INTRACRANIAL HEMORRHAGE. QC: NORMAL AORTA, WITH ADJACENT FIBROUS TISSUE CONTAINING VASA VASORUM AND MINUTE PARAGANGLION (PART OF AUTONOMIC NERVOUS SYSTEM). EVENT: ; Hemorrhage;
40.92	59744|196074	bloodves	0	[N]	DF-000C0/M-10000; Ascending aorta; NO_PCT; Disease type AND/OR category not assigned; NORMAL ASCENDING AORTA FROM DONOR WITH NONFAILING HEART; CAUSE OF DEATH, TRAUMATIC INJURY. QC: NORMAL AORTA. EVENT: ; Trauma;
497.975	59750|196588	bloodves	0	[N]	DF-000C0/M-54750; Ascending aorta; NO_PCT; Disease type AND/OR category not assigned; HISTOLOGICALLY NORMAL ASCENDING AORTA, FROM DONOR WITH CORONARY ARTERY DISEASE AND HISTORY OF OLD MYOCARDIAL INFARCTION. QC: HISTOLOGICALLY NORMAL AORTA. EVENT: ; Old infarct;
137.375	59756|186849	bloodves	0	[N]	DF-000C0/M-37000; Ascending aorta; NO_PCT; Disease type AND/OR category not assigned; NORMAL ASCENDING AORTA FROM DONOR WITH NONFAILING HEART; CAUSE OF DEATH, INTRACRANIAL HEMORRHAGE. QC: NORMAL AORTA. EVENT: ; Hemorrhage;
10.925	59764|196073	bloodves	0	[N]	DF-000C0/M-37000; Ascending aorta; NO_PCT; Disease type AND/OR category not assigned; NORMAL ASCENDING AORTA FROM DONOR WITH NONFAILING HEART; CAUSE OF DEATH, INTRACRANIAL (SUBARACHNOID) HEMORRHAGE. QC: NORMAL AORTA. EVENT: ; Hemorrhage;
126.22	59766|196072	bloodves	0	[N]	DF-000C0/M-37000; Ascending aorta; NO_PCT; Disease type AND/OR category not assigned; NORMAL ASCENDING AORTA FROM DONOR WITH NONFAILING HEART; CAUSE OF DEATH, INTRACRANIAL HEMORRHAGE. QC: NORMAL AORTA. EVENT: ; Hemorrhage;
95.575	59768|196607	bloodves	0	[N]	DF-000C0/M-32000; Ascending aorta; NO_PCT; Disease type AND/OR category not assigned; NORMAL ASCENDING AORTA FROM DONOR WITH POSTPARTUM CONGESTIVE HEART FAILURE. QC: NORMAL AORTA. EVENT: ; Dilatation;
132.365	59770|196071	bloodves	0	[N]	DF-000C0/M-50000; Ascending aorta; NO_PCT; Disease type AND/OR category not assigned; NORMAL ASCENDING AORTA FROM DONOR WITH NONFAILING HEART; CAUSE OF DEATH, MULTIPLE SCLEROSIS. QC: NORMAL AORTA. EVENT: ; Degeneration;
279.095	17556|132564	bloodves	0	[N]	DF-000C0/M-00001; Artery; N/A; Disease type AND/OR category not assigned; NORMAL MAMMARY ARTERY; INDICATION FOR SURGERY NOT REPORTED. QC: NORMAL ARTERY. EVENT: ; Morphology unknown;
151.26	17606|140921	bloodves	0	[N]	DF-000C0/M-85032; Artery; N/A; Disease type AND/OR category not assigned; NORMAL SPLENIC ARTERY, FROM PARTIAL PANCREATECTOMY FOR INTRADUCTAL PAPILLARY MUCINOUS TUMOR. QC: NORMAL ARTERY. EVENT: NA; Intraductal papillary carcinoma;
70.155	20617|156815	bloodves	0	[N]	DF-000C0/M-81403; Artery; N/A; Disease type AND/OR category not assigned; NORMAL SPLENIC ARTERY, FROM PANCREATICODUODENECTOMY FOR ADENOCARCINOMA OF PANCREAS. QC: ARTERY WITH MILD INTIMAL FIBROSIS. EVENT: T3N1BMX; Adenocarcinoma;
11.16	20132|150403	bloodves	0	[N]	DF-000C0/M-81403; Artery; N/A; Disease type AND/OR category not assigned; NORMAL SPLENIC ARTERY FROM PANCREATICODUODENECTOMY FOR ADENOCARCINOMA OF PANCREAS. QC: NORMAL VESSELS AND ADIPOSE TISSUE. NO EVIDENCE OF TUMOR. EVENT: T3N1BMX; Adenocarcinoma; RADIATION TO CHEST FOR HODGKIN'S DISEASE 36 YRS PRIO
160.835	18886|151535	bloodves	0	[N]	DF-000C0/M-80703; Blood vessel; NO_PCT; Disease type AND/OR category not assigned; NORMAL VESSEL FROM LUNG LOBECTOMY FOR SQUAMOUS CELL CARCINOMA OF LUNG. QC: PORTION OF VESSEL WALL. NO EVIDENCE OF TUMOR. EVENT: T2N1MX; Squamous cell carcinoma;
72.475	35023|187810	bloodves	0	[N]	DF-000C0/M-54600; Artery; N/A; Disease type AND/OR category not assigned; NORMAL POSTERIOR TIBIAL ARTERY SEGMENT UNINVOLVED BY GROSS ATHEROSCLEROSIS, FROM BELOW-KNEE AMPUTATION FOR ATHEROSCLEROTIC OCCLUSIVE DISEASE. QC: NORMAL ARTERY. SLIGHT, NONSPECIFIC LYMPHOID INFILTRATE AROUND VASA VASORUM AND IN PERIVASCULAR ADIPOSE TISSUE. EVENT: ; Gangrene;
86.47	10104|124293	bloodves	0	[N]	DF-000C0/M-32000; Vein; N/A; Disease type AND/OR category not assigned; NORMAL VEIN, ACQUIRED AT AUTOPSY; CAUSE OF DEATH, CONGESTIVE CARDIOMYOPATHY. SAPHENOUS VEIN. QC: NORMAL VEIN. EVENT: ; Dilatation;
329.555	09458|124938	bloodves	0	[N]	DF-000C0/M-00001; Vein; N/A; Disease type AND/OR category not assigned; NORMAL SAPHENOUS VEIN. QC: NORMAL VEIN. EVENT: ; Morphology unknown;
268.14	09439|124903	bloodves	0	[N]	DF-000C0/M-00001; Vein; N/A; Disease type AND/OR category not assigned; NORMAL SAPHENOUS VEIN. QC: NORMAL VEIN. EVENT: ; Morphology unknown;
173.6	09446|124922	bloodves	0	[N]	DF-000C0/M-00001; Vein; N/A; Disease type AND/OR category not assigned; NORMAL SAPHENOUS VEIN. QC: NORMAL VEIN. EVENT: ; Morphology unknown;
184.745	09456|124936	bloodves	0	[N]	DF-000C0/M-52110; Vein; N/A; Disease type AND/OR category not assigned; NORMAL SAPHENOUS VEIN, FROM CORONARY ARTERY BYPASS GRAFT SURGERY. QC: NORMAL VEIN. EVENT: ; Atherosclerosis;
356.24	09457|124937	bloodves	0	[N]	DF-000C0/M-00001; Vein; N/A; Disease type AND/OR category not assigned; NORMAL SAPHENOUS VEIN. QC: NORMAL VEIN. EVENT: ; Morphology unknown;
420.06	17143|132532	bloodves	0	[N]	DF-000C0/M-52110; Vein; N/A; Disease type AND/OR category not assigned; NORMAL SAPHENOUS VEIN, FROM CORONARY ARTERY BYPASS SURGERY. QC: NORMAL VEIN. EVENT: ; Atherosclerosis;
577.09	03140|107423	bloodves	0	[N]	DF-000C0/M-00001; Vein; N/A; Disease type AND/OR category not assigned; NORMAL VEIN WITH MILD PHLEBOSCLEROTIC CHANGES; NO PATHOLOGY REPORT OR HISTORY QC: NORMAL VEIN WITH MILD PHELEBOSCLEROTIC CHANGES EVENT: ; Morphology unknown;
12.475	35021|187808	bloodves	0	[N]	DF-000C0/M-52110; Vein; N/A; Disease type AND/OR category not assigned; NORMAL SAPHENOUS VEIN, FROM LOWER EXTREMITY BYPASS GRAFT FOR ATHEROSCLEROTIC OCCLUSIVE DISEASE. QC: NORMAL VEIN. EVENT: ; Atherosclerosis;
62.7	38692|188930	bloodves	0	[N]	DF-000C0/M-42000; Vein; N/A; Disease type AND/OR category not assigned; SUPERIOR FEMORAL VEIN, FROM DONOR WITH THROMBOANGIITIS OBLITERANS (BUERGER'S DISEASE). QC: VEIN SEGMENT WITH FOCAL, NONSPECIFIC INTIMAL FIBROSIS. NO INFLAMMATION PRESENT. EVENT: ; Acute and chronic inflammation;
63.085	38696|188930	bloodves	0	[N]	DF-000C0/M-42000; Vein; N/A; Disease type AND/OR category not assigned; POSTERIOR TIBIAL VEIN, FROM DONOR WITH THROMBOANGIITIS OBLITERANS (BUERGER'S DISEASE). QC: NORMAL VEIN. EVENT: ; Acute and chronic inflammation;
61.665	38700|188933	bloodves	0	[N]	DF-000C0/M-54600; Vein; N/A; Disease type AND/OR category not assigned; NORMAL PERONEAL VEIN, FROM BELOW KNEE AMPUTATION FOR ATHEROSCLEROTIC VASCULAR DISEASE (S/P BYPASS GRAFT WITH COMPLICATION). QC: NORMAL VEIN. EVENT: ; Gangrene; SAMPLE AT SURGERY #
160.89	40631|188311	bloodves	0	[N]	DF-000C0/M-52110; Vein; N/A; Disease type AND/OR category not assigned; NORMAL SAPHENOUS VEIN; FROM CORONARY ARTERY BYPASS GRAFT PROCEDURE. QC: NORMAL VEIN. EVENT: ; Atherosclerosis;
453.045	40635|188330	bloodves	0	[N]	DF-000C0/M-52110; Vein; N/A; Disease type AND/OR category not assigned; NORMAL SAPHENOUS VEIN; FROM CORONARY ARTERY BYPASS GRAFT PROCEDURE. QC: NORMAL VEIN. EVENT: ; Atherosclerosis;
274.215	40636|188332	bloodves	0	[N]	DF-000C0/M-52110; Vein; N/A; Disease type AND/OR category not assigned; NORMAL SAPHENOUS VEIN; FROM CORONARY ARTERY BYPASS GRAFT PROCEDURE. QC: NORMAL VEIN. EVENT: ; Atherosclerosis;
442.665	40637|188334	bloodves	0	[N]	DF-000C0/M-52110; Vein; N/A; Disease type AND/OR category not assigned; NORMAL SAPHENOUS VEIN, FROM CORONARY ARTERY BYPASS GRAFT PROCEDURE. QC: NORMAL VEIN. EVENT: ; Atherosclerosis;
314.455	40641|188341	bloodves	0	[N]	DF-000C0/M-00001; Vein; NO_PCT; Disease type AND/OR category not assigned; NORMAL SAPHENOUS VEIN; DONOR PRIMARY DISEASE NOT STATED. QC: NORMAL VEIN. EVENT: ; Morphology unknown;
122.29	42262|190223	bloodves	0	[N]	DF-000C0/M-52110; Vein; NO_PCT; Disease type AND/OR category not assigned; NORMAL SAPHENOUS VEIN, FROM FEMORAL-POPLITEAL BYPASS GRAFT PROCEDURE. QC: NORMAL VEIN. EVENT: ; Atherosclerosis;
126.695	44177|190855	bloodves	0	[N]	DF-000C0/M-54600; Vein; N/A; Disease type AND/OR category not assigned; NORMAL ANTERIOR TIBIAL VEIN, FROM BELOW KNEE AMPUTATION FOR PERIPHERAL VASCULAR DISEASE WITH GANGRENE. QC: NORMAL VEIN. EVENT: ; Gangrene;
255.885	46108|190215	bloodves	0	[N]	DF-000C0/M-54600; Vein; N/A; Disease type AND/OR category not assigned; NORMAL POPLITEAL VEIN, FROM ABOVE-KNEE AMPUTATION FOR PERIPHERAL VASCULAR DISEASE. QC: NORMAL VEIN. EVENT: ; Gangrene;
194.575	49022|190855	bloodves	0	[N]	DF-000C0/M-54600; Vein; NO_PCT; Disease type AND/OR category not assigned; NORMAL PERONEAL VEIN, FROM BELOW KNEE AMPUTATION FOR PERIPHERAL VASCULAR DISEASE WITH GANGRENE. QC: VEIN WITH SLIGHT MUSCULAR HYPERTROPHY. EVENT: ; Gangrene;
366.12	49093|193753	bloodves	0	[N]	DF-000C0/M-54600; Vein; NO_PCT; Disease type AND/OR category not assigned; NORMAL POPLITEAL VEIN, FROM FEMORAL ENDARTERECTOMY AND ABOVE KNEE AMPUTATION FOR PERIPHERAL VASCULAR DISEASE. QC: SEGMENT OF NORMAL VEIN. EVENT: ; Gangrene;
135.315	54815|195981	bloodves	0	[N]	DF-000C0/M-54600; Vein; N/A; Disease type AND/OR category not assigned; NORMAL POPLITEAL VEIN, FROM AMPUTATION FOR PERIPHERAL VASCULAR DISEASE. QC: NORMAL VEIN. EVENT: ; Gangrene;
154.53	54816|195981	bloodves	0	[N]	DF-000C0/M-54600; Vein; N/A; Disease type AND/OR category not assigned; NORMAL GREATER SAPHENOUS VEIN, FROM AMPUTATION FOR PERIPHERAL VASCULAR DISEASE. QC: NORMAL VEIN. EVENT: ; Gangrene;
42.19	54817|195981	bloodves	0	[N]	DF-000C0/M-54600; Vein; N/A; Disease type AND/OR category not assigned; NORMAL LESSER SAPHENOUS VEIN, FROM AMPUTATION FOR PERIPHERAL VASCULAR DISEASE. QC: ESSENTIALLY NORMAL VEIN WITH SLIGHT INTIMAL THICKENING. EVENT: ; Gangrene;
137.835	54823|195983	bloodves	0	[N]	DF-000C0/M-54600; Vein; N/A; Disease type AND/OR category not assigned; NORMAL POSTERIOR TIBIAL VEIN, FROM AMPUTATION FOR PERIPHERAL VASCULAR DISEASE. QC: NORMAL VEIN. EVENT: ; Gangrene;
62.525	101243|197820	bloodves	0	[N]	DF-000C0/M-52110; Vein; NO_PCT; Disease type AND/OR category not assigned; NORMAL SAPHENOUS VEIN, FROM ABOVE KNEE AMPUTATION FOR PERIPHERAL VASCULAR DISEASE. QC: NORMAL THICK-WALLED VEIN. EVENT: ; Atherosclerosis;
135.305	101244|197820	bloodves	0	[N]	DF-000C0/M-52110; Vein; NO_PCT; Disease type AND/OR category not assigned; NORMAL POPLITEAL VEIN, FROM ABOVE KNEE AMPUTATION FOR PERIPHERAL VASCULAR DISEASE. QC: NORMAL VEIN. EVENT: ; Atherosclerosis;
186.525	101246|197820	bloodves	0	[N]	DF-000C0/M-52110; Vein; NO_PCT; Disease type AND/OR category not assigned; NORMAL POSTERIOR TIBIAL VEIN, FROM ABOVE KNEE AMPUTATION FOR PERIPHERAL VASCULAR DISEASE. QC: NORMAL VEIN. EVENT: ; Atherosclerosis;
114.145	101257|197827	bloodves	0	[N]	DF-000C0/M-52110; Vein; NO_PCT; Disease type AND/OR category not assigned; NORMAL GREATER SAPHENOUS VEIN, FROM BELOW KNEE AMPUTATION FOR PERIPHERAL VASCULAR DISEASE. QC: VEIN WITH SLIGHT INTIMAL THICKENING C/W INSUFFICIENCY. EVENT: ; Atherosclerosis;
41.99	103907|199836	bloodves	0	[N]	DF-000C0/M-54600; Vein; N/A; Disease type AND/OR category not assigned; NORMAL PERONEAL VEIN, FROM BELOW KNEE AMPUTATION FOR PERIPHERAL VASCULAR DISEASE WITH GANGRENE. QC: NORMAL VEIN, WITH ADJACENT FIBROADIPOSE TISSUE CONTAINING NUMEROUS PERIPHERAL NERVES AND SMALL ARTERIES. EVENT: ; Gangrene;
23.515	103908|199836	bloodves	0	[N]	DF-000C0/M-54600; Vein; N/A; Disease type AND/OR category not assigned; NORMAL POSTERIOR TIBIAL VEIN, FROM BELOW KNEE AMPUTATION FOR PERIPHERAL VASCULAR DISEASE WITH GANGRENE. QC: NORMAL VEIN WITH SMALL ORGANIZING INTIMAL FIBRIN THROMBUS, AND ADJACENT FIBROADIPOSE TISSUE CONTAINING PERIPHERAL NERVES AND SMALL ARTERIES. EVENT: ; Gangrene;
176.96	103911|199839	bloodves	0	[N]	DF-000C0/M-54600; Vein; N/A; Disease type AND/OR category not assigned; NORMAL POSTERIOR TIBIAL VEIN, FROM BELOW KNEE AMPUTATION FOR PERIPHERAL VASCULAR DISEASE WITH GANGRENE. QC: NORMAL VEIN, AND ADJACENT FIBROADIPOSE TISSUE CONTAINING NUMEROUS SMALL ARTERIES. EVENT: ; Gangrene;
76.485	103916|199843	bloodves	0	[N]	DF-000C0/M-52110; Vein; N/A; Disease type AND/OR category not assigned; NORMAL GREATER SAPHENOUS VEIN (UNUSED TISSUE FOR GRAFT), FROM FEMORAL-TIBIOPERONEAL BYPASS FOR SEVERE PERIPHERAL VASCULAR DISEASE. QC: NORMAL VEIN. EVENT: ; Atherosclerosis;
25.515	111313|202604	bloodves	0	[N]	DF-000C0/M-52110; Vein; N/A; Disease type AND/OR category not assigned; NORMAL SMALL SAPHENOUS VEIN FROM FROM BELOW KNEE AMPUTATION FOR PERIPHERAL VASCULAR DISEASE. DONOR ALSO UNDERGOING CONCURRENT FEMORAL-PERONEAL BYPASS OF CONTRALATERAL LEG. QC: VEIN WITH SOME SMOOTH MUSCULE PROLIFERATION. EVENT: ; Atherosclerosis;
38.305	111314|202604	bloodves	0	[N]	DF-000C0/M-52110; Vein; N/A; Disease type AND/OR category not assigned; NORMAL GREAT SAPHENOUS VEIN AT DISTAL ANASTAMOSIS FROM FEMORAL-PERONEAL BYPASS FOR PERIPHERAL VASCULAR DISEASE. DONOR ALSO UNDERGOING CONCURRENT BELOW KNEE AMPUTATION OF CONTRALATERAL LEG. SAPHENOUS VEIN GRAFT HARVESTED FROM AMUPTATED LIMB. QC: VEIN WITH SOME MUSCULAR HYPERTROPHY. EVENT: ; Atherosclerosis;
101.245	111316|202606	bloodves	0	[N]	DF-000C0/M-54600; Vein; N/A; Disease type AND/OR category not assigned; NORMAL ANTERIOR TIBIAL VEIN FROM BLEOW KNEE AMPUTATION FOR ATHEROSCLEROTIC OCCLUSIVE DISEASE. QC: NORMAL VEIN. EVENT: ; Gangrene;
153.185	59755|186849	bloodves	3	[D]	D3-13000/M-37000; Coronary artery; NO_PCT; Coronary artery disease; CORONARY ARTERY FROM DONOR WITH NONFAILING HEART; CAUSE OF DEATH, INTRACRANIAL HEMORRHAGE. GLGC PATHOLOGY REVIEW SHOWS SIGNIFICANT FIBROUS INTIMAL THICKENING C/W EARLY STAGES OF CORONARY ARTERY DISEASE. QC: ARTERY WITH SIGNIFICANT FIBROUS INTIMAL THICKENING. EVENT: ; Hemorrhage;
138.505	59769|196071	bloodves	3	[D]	D3-13000/M-50000; Coronary artery; NO_PCT; Coronary artery disease; CORONARY ARTERY FROM DONOR WITH NONFAILING HEART; CAUSE OF DEATH, MULTIPLE SCLEROSIS. GLGC PATHOLOGY REVIEW SHOWS SIGNIFICANT FIBROCALCIFIC ATHROMATOUS PLAQUE FORMATION. QC: ARTERY WITH FOCAL, SIGNIFICANT FIBROCALCIFIC ATHEROMATOUS PLAQUE FORMATION (MINIMAL CALCIFICATION PRESENT). EVENT: ; Degeneration;
111.26	59771|196609	bloodves	3	[D]	D3-13000/M-32000; Coronary artery; NO_PCT; Coronary artery disease; CORONARY ARTERY FROM DONOR WITH IDIOPATHIC CONGESTIVE HEART FAILURE. GLGC PATHOLOGY REVIEW SHOWS ARTERY WITH FOCAL, SLIGHT FIBROUS INTIMAL THICKENING (EARLY ATHEROMATOUS LESION). QC: ARTERY WITH FOCAL, SLIGHT FIBROUS INTIMAL THICKENING (EARLY ATHEROMATOUS LESION). EVENT: ; Dilatation;
236.44	59777|124019	bloodves	3	[D]	D3-13000/M-71000; Coronary artery; NO_PCT; Coronary artery disease; CORONARY ARTERY FROM HEART WITH CARDIOMEGALY W/ BIVENTRICULAR HYPERTROPHY; PATCHY MYOCARDIAL FIBROSIS, PREOMINANTLY IN LV; SIGNIFICANT CORONARY ATHEROSCLEROSIS (REPORT INDICATES UNCERTAIN CONNECTION BETWEEN CAD AND HYPERTROPHIC CHANGES). QC: ARTERY WITH MODERATE NARROWING BY FIBROUS CAP ATHEROMA. EVENT: ; Hypertrophy;
98.495	10102|124293	bloodves	3	[D]	D3-83200/M-32000; Aorta; N/A; Atherosclerosis of aorta; ATHEROSCLEROTIC AORTIC TISSUE ACQUIRED AT AUTOPSY; CAUSE OF DEATH, CONGESTIVE CARDIOMYOPATHY. "POORLY DEFINED LIPOIDOSIS" PER ORIGINATING SITE'S AUTOPSY PROTOCOL. QC: AORTA WITH MILD INTIMAL FIBROSIS C/W EARLY ATHEROSCLEROSIS. EVENT: ; Dilatation;
177.57	57492|125798	bloodves	3	[D]	D3-83200/M-71000; Ascending aorta; N/A; Atherosclerosis of aorta; ASCENDING AORTA, FROM CARDIECTOMY FOR HYPERTROPHIC CARDIOMYOPATHY SECONDARY TO CORONARY ATHEROSCLEROSIS. SUBMITTED AS NORMAL, GLGC PATHOLOGY REVIEW SHOWS SIGNIFICANT FIBROINTIMAL PLAQUE FORMATION. QC: AORTA WITH FIBROINTIMAL ATHEROMATOUS PLAQUE FORMATION. EVENT: ; Hypertrophy; CARDIECTOMY AT TIME OF TRANSPLAN
127.03	59746|196584	bloodves	3	[D]	D3-83200/M-54750; Ascending aorta; NO_PCT; Atherosclerosis of aorta; ATHEROSCLEROTIC ASCENDING AORTA, FROM DONOR WITH CORONARY ARTERY DISEASE AND HISTORY OF OLD MYOCARDIAL INFARCTION. QC: TANGENTIAL HISTOLOGIC SECTION; AORTA WITH FIBROUS INTIMAL ATHEROMATOUS PLAQUE. EVENT: ; Old infarct;
147.39	59748|196585	bloodves	3	[D]	D3-83200/M-00001; Ascending aorta; NO_PCT; Atherosclerosis of aorta; MINIMALLY ATHEROSCLEROTIC ASCENDING AORTA, FROM DONOR WITH CORONARY ARTERY DISEASE (SPECIFIC FEATURES OF CARDIAC PATHOLOGY NOT STATED). QC: AORTA WITH MILD INTIMAL THICKENING (VERY EARLY ATHEROSCLEROTIC LESION). EVENT: ; Morphology unknown;
109.085	59752|196589	bloodves	3	[D]	D3-83200/M-54750; Ascending aorta; NO_PCT; Atherosclerosis of aorta; MINIMALLY ATHEROSCLEROTIC ASCENDING AORTA, FROM DONOR WITH CORONARY ARTERY DISEASE AND HISTORY OF OLD MYOCARDIAL INFARCTION. QC: AORTA WITH MILD INTIMAL THICKENING (EARLY ATHEROSCLEROTIC LESION). EVENT: ; Old infarct;
157.925	59754|196590	bloodves	3	[D]	D3-83200/M-54750; Ascending aorta; NO_PCT; Atherosclerosis of aorta; ATHEROSCLEROTIC ASCENDING AORTA, FROM DONOR WITH CORONARY ARTERY DISEASE AND HISTORY OF OLD MYOCARDIAL INFARCTION. QC: AORTA WITH FIBROCALCIFIC ATHEROMATOUS PLAQUE. EVENT: ; Old infarct;
312.015	59772|196609	bloodves	3	[D]	D3-83200/M-32000; Ascending aorta; NO_PCT; Atherosclerosis of aorta; ASCENDING AORTA FROM DONOR WITH IDIOPATHIC CONGESTIVE HEART FAILURE. GLGC PATHOLOGY REVIEW SHOWS EARLY ATHEROMATOUS PLAQUE FORMATION (INTIMAL XANTHOMA). QC: AORTA WITH SMALL ATHEROMATOUS PLAQUE, INTIMAL XANTHOMA TYPE. EVENT: ; Dilatation;
144.555	59776|196611	bloodves	3	[D]	D3-83200/M-32000; Ascending aorta; NO_PCT; Atherosclerosis of aorta; ASCENDING AORTA FROM DONOR WITH IDIOPATHIC CONGESTIVE HEART FAILURE. GLGC PATHOLOGY REVIEW SHOWS EARLY ATHEROMATOUS PLAQUE FORMATION (INTIMAL XANTHOMA). QC: AORTA WITH ATHEROMATOUS PLAQUE, INTIMAL XANTHOMA TYPE. EVENT: ; Dilatation;
98.805	59778|124019	bloodves	3	[D]	D3-83200/M-71000; Ascending aorta; NO_PCT; Atherosclerosis of aorta; PROXIMAL ASCENDING AORTA, FROM HEART WITH CARDIOMEGALY W/ BIVENTRICULAR HYPERTROPHY; PATCHY MYOCARDIAL FIBROSIS, PREOMINANTLY IN LV; SIGNIFICANT CORONARY ATHEROSCLEROSIS (REPORT INDICATES UNCERTAIN CONNECTION BETWEEN CAD AND HYPERTROPHIC CHANGES). GLGC PATHOLOGY REVIEW SHOWS INITIMAL THICKENING AND EARLY ATHEROMA FORMATION. QC: …
35.055	106311|200420	bloodves	3	[D]	D3-83200/M-32000; Abdominal aorta; NO_PCT; Atherosclerosis of aorta; NON-ANEURYSMAL (NON-DILATED) AORTIC WALL ADJACENT TO RESECTED ABDOMINAL AORTIC ANEURYSM. QC: PORTION OF VESSEL WALL WITH ATHEROMATOUS PLAQUE. EVENT: ; Dilatation;
54.21	10103|124293	bloodves	3	[D]	D3-13000/M-32000; Coronary artery; NO_PCT; Coronary artery disease; TISSUE ACQUIRED AT AUTOPSY; CAUSE OF DEATH, CONGESTIVE CARDIOMYOPATHY. "POORLY DEFINED LIPOIDOSIS" PER ORIGINATING SITE'S AUTOPSY PROTOCOL. QC: ARTERY WITH INTIMAL FIBROSIS, C/W EARLY ATHEROSCLEROSIS. EVENT: ; Dilatation;
150.46	57611|162171	bloodves	3	[D]	D3-13000/M-54750; Coronary artery; NO_PCT; Coronary artery disease; ATHEROSCLEROTIC CORONARY ARTERY, FROM TRANSPLANT CARDIECTOMY FOR CALCIFIC CORONARY ATHEROSCLEROSIS WITH OLD, NONTRANSMURAL INFARCT; AORTIC AND MITRAL VALVE PROSTHESES IN PLACE; CARDIOMEGALY WITH MYOCYTE HYPERTROPHY AND PATCHY INTERSTITIAL FIBROSIS. QC: ARTERY WITH FIBROINTIMAL THICKENING AND PLAQUE FORMATION. EVENT: ; Old infarct;
232.475	57612|125798	bloodves	3	[D]	D3-13000/M-71000; Coronary artery; N/A; Coronary artery disease; ATHEROSCLEROTIC CORONARY ARTERY, FROM CARDIECTOMY FOR HYPERTROPHIC CARDIOMYOPATHY SECONDARY TO CORONARY ATHEROSCLEROSIS. QC: ARTERY WITH INTIMAL THICKENING, C/W ATHEROSCLEROSIS. EVENT: ; Hypertrophy; CARDIECTOMY AT TIME OF TRANSPLAN
397.165	57614|162182	bloodves	3	[D]	D3-13000/M-54720; Coronary artery; NO_PCT; Coronary artery disease; ATHEROSCLEROTIC CORONARY ARTERY, FROM CARDIECTOMY FOR SEVERE CORONARY ATHEROSCLEROSIS WITH OLD AND RECENT INFARCTION. QC: ARTERY WITH FIBROCALCIFIC ATHEROMATOUS PLAQUE. EVENT: ; Recent infarct; CARDIECTOMY AT TIME OF TRANSPLAN
189.91	57616|162188	bloodves	3	[D]	D3-13000/M-54750; Coronary artery; NO_PCT; Coronary artery disease; ATHEROSCLEROTIC CORONARY ARTERY, FROM CARDIECTOMY FOR SEVERE CALCIFIC CORONARY ATHEROSCLEROSIS WITH OLD TRANSMURAL INFARCTION. QC: ARTERY WITH FIBROCALCIFIC ATHEROMATOUS PLAQUE. EVENT: ; Old infarct;
257.4	57621|162203	bloodves	3	[D]	D3-13000/M-71000; Coronary artery; NO_PCT; Coronary artery disease; ATHEROSCLEROTIC CORONARY ARTERY, FROM CARDIECTOMY FOR CARDIOMEGALY WITH MYOCYTE HYPERTROPHY AND DILATATION; ASSYMETRICAL LEFT VENTRICULAR THICKENING WITHOUT MYOCYTE DISARRAY; PATCHY SUBENDOCARDIAL AND INTERSTITIAL FIBROSIS; MILD-MODERATE CALCIFIC CORONARY ATHEROSCLEROSIS (60% STENOSIS OF CIRCUMFLEX, <10% RIGHT); SCARRING OF POSTE…
70.975	57622|162206	bloodves	3	[D]	D3-13000/M-54720; Coronary artery; NO_PCT; Coronary artery disease; ATHEROSCLEROTIC CORONARY ARTERY, FROM CARDIECTOMY FOR SEVERE CALCIFIC CORONARY ATHEROSCLEROSIS WITH RECENT MYOCARDIAL INFARCTION. QC: ARTERY WITH ATHEROMATOUS NARROWING, FIBROUS CAP ATHEROMA TYPE. EVENT: ; Recent infarct; CARDIECTOMY AT TIME OF TRANSPLAN
217.85	57623|162209	bloodves	3	[D]	D3-13000/M-54750; Coronary artery; NO_PCT; Coronary artery disease; ATHEROSCLEROTIC CORONARY ARTERY, FROM CARDIECTOMY FOR SEVERE CORONARY ATHEROSCLEROSIS (70-80% STENOSIS OF RIGHT AND POSTERIOR DESCENDING) WITH OLD SUBENDOCARDIAL INFARCTION; CARDIOMEGALY WITH MYOCYTE HYPERTROPHY AND DILATATION. QC: ARTERY WITH ATHEROMATOUS PLAQUE, FIBROUS CAP ATHEROMA TYPE. EVENT: ; Old infarct;
281.15	57629|125810	bloodves	3	[D]	D3-13000/M-54750; Coronary artery; NO_PCT; Coronary artery disease; ATHEROSCLEROTIC CORONARY ARTERY, FROM CARDIECTOMY FOR CORONARY ATHEROSCLEROSIS WITH SECONDARY CARDIOMYOPATHY AND OLD INFARCT. QC: ARTERY WITH ATHEROMATOUS PLAQUE, FIBROUS CAP ATHEROMA TYPE. EVENT: ; Old infarct; CARDIECTOMY AT TIME OF TRANSPLAN
204.335	57633|162223	bloodves	3	[D]	D3-13000/M-54750; Coronary artery; NO_PCT; Coronary artery disease; ATHEROSCLEROTIC CORONARY ARTERY, FROM CARDIECTOMY FOR SEVERE CALCIFIC CORONARY ATHEROSCLEROSIS WITH OLD TRANSMURAL MYOCARDIAL INFARCTION AND CARDIOMEGALY. QC: ARTERY WITH MULTIFOCAL FIBROINTIMAL THICKENING, C/W EARLY ATHEROSCLEROSIS. EVENT: ; Old infarct;
219.985	57635|162226	bloodves	3	[D]	D3-13000/M-54750; Coronary artery; NO_PCT; Coronary artery disease; ATHEROSCLEROTIC CORONARY ARTERY, FROM CARDIECTOMY FOR SEVERE CALCIFIC CORONARY ATHEROSCLEROSIS WITH OLD TRANSMURAL MYOCARDIAL INFARCTION AND CARDIOMEGALY. QC: ARTERY WITH INTIMAL THICKENING AND FIBROSIS, C/W EARLY ATHEROSCLEROSIS. EVENT: ; Old infarct;
199.255	57637|162229	bloodves	3	[D]	D3-13000/M-78000; Coronary artery; NO_PCT; Coronary artery disease; CORONARY ARTERY WITH FIBROINTIMAL THICKENING WITHOUT STENOSIS, FROM CARDIECTOMY FOR VALVULAR HEART DISEASE WITH MYOCARDIAL FIBROSIS AND CARDIOMEGALY. QC: ARTERY WITH THICKENING AND FIBROSIS OF INTIMA AND FOCAL DEPOSITION OF ATHEROMATOUS MATERIAL, C/W EARLY ATHEROSCLEROSIS. EVENT: ; Fibrosis;
204.32	57643|162238	bloodves	3	[D]	D3-13000/M-54750; Coronary artery; NO_PCT; Coronary artery disease; ATHEROSCLEROTIC CORONARY ARTERY, FROM CARDIECTOMY FOR SEVERE CALCIFIC CORONARY ATHEROSCLEROSIS (80-90% IN LAD, LEFT CIRCUMFLEX, AND RCA), WITH OLD TRANSMURAL INFARCTION AND CARDIOMEGALY. QC: ARTERY WITH FIBROCALCIFIC PLAQUE AND RECANALIZATION. EVENT: ; Old infarct;
179.435	59735|196579	bloodves	3	[D]	D3-13000/M-00001; Coronary artery; NO_PCT; Coronary artery disease; ATHEROSCLEROTIC CORONARY ARTERY, FROM DONOR WITH CORONARY ARTERY DISEASE (SPECIFIC FEATURES OF CARDIAC PATHOLOGY NOT STATED). QC: ARTERY WITH FIBROCALCIFIC ATHEROMATOUS PLAQUE. EVENT: ; Morphology unknown;
30.425	59737|196580	bloodves	3	[D]	D3-13000/M-54750; Coronary artery; NO_PCT; Coronary artery disease; ATHEROSCLEROTIC CORONARY ARTERY, FROM DONOR WITH CORONARY ARTERY DISEASE AND HISTORY OF OLD MYOCARDIAL INFARCTION. QC: ARTERY WITH FIBROCALCIFIC ATHEROMATOUS PLAQUE. EVENT: ; Old infarct;
110.77	59745|196584	bloodves	3	[D]	D3-13000/M-54750; Coronary artery; NO_PCT; Coronary artery disease; ATHEROSCLEROTIC CORONARY ARTERY, FROM DONOR WITH CORONARY ARTERY DISEASE AND HISTORY OF OLD MYOCARDIAL INFARCTION. QC: ARTERY WITH FIBROCALCIFIC ATHEROMATOUS PLAQUE (MINIMAL CALCIFICATION PRESENT). EVENT: ; Old infarct;
93.805	59747|196585	bloodves	3	[D]	D3-13000/M-00001; Coronary artery; NO_PCT; Coronary artery disease; ATHEROSCLEROTIC CORONARY ARTERY, FROM DONOR WITH CORONARY ARTERY DISEASE (SPECIFIC FEATURES OF CARDIAC PATHOLOGY NOT STATED). QC: ARTERY WITH FIBROCALCIFIC ATHEROMATOUS PLAQUE. EVENT: ; Morphology unknown;
159.8	59749|196588	bloodves	3	[D]	D3-13000/M-54750; Coronary artery; NO_PCT; Coronary artery disease; ATHEROSCLEROTIC CORONARY ARTERY, FROM DONOR WITH CORONARY ARTERY DISEASE AND HISTORY OF OLD MYOCARDIAL INFARCTION. QC: ARTERY WITH FIBROCALCIFIC ATHEROMATOUS PLAQUE. ADJACENT FIBROADIPOSE TISSUE CONTAINING PERIPHERAL NERVES PRESENT. EVENT: ; Old infarct;
195.765	59753|196590	bloodves	3	[D]	D3-13000/M-54750; Coronary artery; NO_PCT; Coronary artery disease; ATHEROSCLEROTIC CORONARY ARTERY, FROM DONOR WITH CORONARY ARTERY DISEASE AND HISTORY OF OLD MYOCARDIAL INFARCTION. QC: ARTERY WITH FIBROCALCIFIC ATHEROMATOUS PLAQUE. EVENT: ; Old infarct;
158.01	43272|190853	bloodves	3	[D]	D3-8005B/M-52110; Artery; NO_PCT; Peripheral vascular disease; ATHEROMATOUS PLAQUE, FROM ENDARTERECTOMY OF INTERNAL CAROTID ARTERY. QC: ATHEROMATOUS PLAQUE, FIBROUS CAP ATHEROMA TYPE. EVENT: ; Atherosclerosis;
1593.29	43273|190853	bloodves	3	[D]	D3-8005B/M-52110; Artery; NO_PCT; Peripheral vascular disease; ATHEROMATOUS PLAQUE, FROM ENDARTERECTOMY OF COMMON CAROTID ARTERY. QC: ATHEROMATOUS PLAQUE, FIBROUS CAP ATHEROMA TYPE. EVENT: ; Atherosclerosis;
72.01	38686|188925	bloodves	3	[D]	D3-8005B/M-52110; Artery; N/A; Peripheral vascular disease; ENDARTERECTOMY: ATHEROSCLEROTIC INTERNAL CAROTID ARTERY WITH SEVERE OCCLUSION, S/P STROKE. QC: ARTERIAL INTIMA AND MEDIA, WITH ATHEROMA. FIBROUS CAP TYPE. EVENT: ; Atherosclerosis;
153.405	38688|188927	bloodves	3	[D]	D3-8005B/M-52110; Artery; N/A; Peripheral vascular disease; ENDARTERECTOMY: ATHEROSCLEROTIC COMMON CAROTID ARTERY. QC: ARTERIAL INTIMA AND MEDIA, AND ATHEROMA, FIBROCALCIFIC PLAQUE TYPE. EVENT: ; Atherosclerosis;
385.415	43277|190858	bloodves	3	[D]	D3-8005B/M-52110; Artery; NO_PCT; Peripheral vascular disease; ATHEROMATOUS PLAQUE, FROM CAROTID ENDARTERECTOMY. QC: ATHEROMATOUS PLAQUE, MIXED FIBROUS CAP ATHEROMA - FIBROCALCIFIC PLAQUE TYPE. EVENT: ; Atherosclerosis;
500.41	43279|190860	bloodves	3	[D]	D3-8005B/M-52110; Artery; NO_PCT; Peripheral vascular disease; ATHEROMATOUS PLAQUE, FROM CAROTID ENDARTERECTOMY. QC: ATHEROMATOUS PLAQUE, FIBROCALCIFIC PLAQUE TYPE. EVENT: ; Atherosclerosis;
393.78	44191|191735	bloodves	3	[D]	D3-8005B/M-52110; Artery; NO_PCT; Peripheral vascular disease; ATHEROMATOUS PLAQUE, FROM ENDARTERECTOMY OF COMMON CAROTID ARTERY. QC: FIBROCALCIFIC PLAQUE ATHEROMA. EVENT: ; Atherosclerosis;
213.35	44197|191741	bloodves	3	[D]	D3-8005B/M-52110; Artery; NO_PCT; Peripheral vascular disease; ATHEROMATOUS PLAQUE, FROM ENDARTERECTOMY OF CAROTID ARTERY; S/P PREVIOUS ENDARTERECTOMY AND ANGIOPLASTY ON THIS SIDE, WITH RECENT RESTENOSIS DUE TO INTRAPLAQUE HEMORRHAGE.. QC: EARLY ATHEROMA, "PATHOLOGICAL INTIMAL THICKENING" TYPE. EVENT: ; Atherosclerosis;
166.705	44198|191742	bloodves	3	[D]	D3-8005B/M-52110; Artery; NO_PCT; Peripheral vascular disease; ATHEROMATOUS PLAQUE, FROM ENDARTERECTOMY OF CAROTID ARTERY. QC: ATHEROMA, FIBROCALCIFIC PLAQUE TYPE. EVENT: ; Atherosclerosis;
254.22	44199|191743	bloodves	3	[D]	D3-8005B/M-52110; Artery; N/A; Peripheral vascular disease; ATHEROMATOUS PLAQUE, FROM ENDARTERECTOMY OF CAROTID ARTERY. QC: EARLY ATHEROMA, "PATHOLOGICAL INTIMAL THICKENING" TYPE. EVENT: ; Atherosclerosis;
134.805	46111|192330	bloodves	3	[D]	D3-8005B/M-52110; Artery; NO_PCT; Peripheral vascular disease; RIGHT CAROTID ARTERY, ENDARTERECTOMY: ATHEROMATOUS PLAQUE. QC: MUSCULAR ARTERIAL WALL AND CALCIFIED ATHEROMATOUS -PLAQUE. EVENT: ; Atherosclerosis;
591.97	46114|192332	bloodves	3	[D]	D3-8005B/M-52110; Artery; NO_PCT; Peripheral vascular disease; LEFT CAROTID ARTERY, ENDARTERECTOMY: ATHEROMATOUS PLAQUE. QC: CALCIFIED ATHEROMATOUS PLAQUE WITH ADHERENT, PARTIALLY ORGANIZED THROMBUS. EVENT: ; Atherosclerosis;
234.87	49016|190216	bloodves	3	[D]	D3-8005B/M-52110; Artery; NO_PCT; Peripheral vascular disease; ATHEROSCLEROTIC PLAQUE FROM CAROTID ENDARTERECTOMY. QC: ATHEROMATOUS PLAQUE, FIBROUS CAP ATHEROMA TYPE. EVENT: ; Atherosclerosis;
282.14	49019|190222	bloodves	3	[D]	D3-8005B/M-52110; Artery; NO_PCT; Peripheral vascular disease; ATHEROMATOUS PLAQUE, FROM ENDARTERECTOMY OF CAROTID BULB AND INTERNAL CAROTID ARTERY. QC: ATHEROMATOUS PLAQUE, FIBROCALCIFIC PLAQUE TYPE. EVENT: ; Atherosclerosis;
90.45	49106|193764	bloodves	3	[D]	D3-8005B/M-52110; Artery; NO_PCT; Peripheral vascular disease; ATHEROMATOUS PLAQUE FROM CAROTID ENDARTERECTOMY. QC: FIBROUS CAP ATHEROMA WITH SLIGHT CHRONIC INFLAMMATION. EVENT: ; Atherosclerosis;
292.09	49107|193765	bloodves	3	[D]	D3-8005B/M-52110; Artery; NO_PCT; Peripheral vascular disease; ATHEROMATOUS PLAQUE FROM CAROTID ENDARTERECTOMY. QC: ATHEROMATOUS PLAQUE, MIXED FIBROUS CAP ATHEROMA - FIBROCALCIFIC PLAQUE TYPE; PORTION OF ARTERIAL WALL AND THROMBUS. EVENT: ; Atherosclerosis;
16.345	49108|193766	bloodves	3	[D]	D3-8005B/M-52110; Artery; NO_PCT; Peripheral vascular disease; ATHEROMATOUS PLAQUE FROM CAROTID ENDARTERECTOMY. QC: ARTERIAL WALL WITH ONE AREA OF SLIGHT CHRONIC INFLAMMATION AND ELASTIC DEGENERATION, C/W EDGE OF ATHEROMA. EVENT: ; Atherosclerosis;
373.465	51127|194509	bloodves	3	[D]	D3-8005B/M-52110; Artery; NO_PCT; Peripheral vascular disease; ATHEROMATOUS PLAQUE, FROM LEFT CAROTID ENDARTERECTOMY. QC: ATHEROMATOUS PLAQUE, LATE STAGE FIBROUS CAP ATHEROMA TYPE. EVENT: ; Atherosclerosis;
219.21	51138|194513	bloodves	3	[D]	D3-8005B/M-52110; Artery; NO_PCT; Peripheral vascular disease; ATHEROMATOUS PLAQUE FROM CAROTID ENDARTERECTOMY. QC: FIBROCALCIFIC PLAQUE WITH SUPERIMPOSED, ORGANIZING THROMBUS. EVENT: ; Atherosclerosis;
421.605	54796|195054	bloodves	3	[D]	D3-8005B/M-52110; Artery; N/A; Peripheral vascular disease; ATHEROMATOUS PLAQUE OF CAROTID ARTERY, FROM ENDARTERECTOMY AND BYPASS GRAFT PLACEMENT FOR ATHEROSCLEROTIC CAROTID STENOSIS. DONOR ALSO UNDERGOING CORONARY ARTERY BYPASS SURGERY FOR CORONARY ARTERY DISEASE. QC: FIBROCALCIFIC ATHEROMATOUS PLAQUE. EVENT: ; Atherosclerosis;
632.74	54811|195978	bloodves	3	[D]	D3-8005B/M-52110; Artery; NO_PCT; Peripheral vascular disease; ATHEROMATOUS PLAQUE FROM CAROTID ENDARTERECTOMY. QC: ATHEROMATOUS PLAQUE, LATE FIBROUS CAP ATHEROMA - EARLY FIBROCALCIFIC PLAQUE TYPE. EVENT: ; Atherosclerosis;
299.8	54812|195979	bloodves	3	[D]	D3-8005B/M-52110; Artery; NO_PCT; Peripheral vascular disease; ATHEROMATOUS PLAQUE FROM CAROTID ENDARTERECTOMY. QC: SEGMENT OF ARTERIAL WALL WITH FIBROSIS AND THICKENING, C/W PATHOLOGICAL INTIMAL THICKENING OR PORTION OF FIBROUS PLAQUE. EVENT: ; Atherosclerosis;
212.265	54813|195980	bloodves	3	[D]	D3-8005B/M-52110; Artery; NO_PCT; Peripheral vascular disease; ATHEROMATOUS PLAQUE FROM CAROTID ENDARTERECTOMY. QC: ATHEROMATOUS PLAQUE, FIBROCALCIFIC TYPE. EVENT: ; Atherosclerosis;
180.375	54828|195986	bloodves	3	[D]	D3-8005B/M-52110; Artery; NO_PCT; Peripheral vascular disease; ATHEROMATOUS PLAQUE FROM CAROTID ENDARTERECTOMY. QC: FIBROCALCIFIC ATHEROMATOUS PLAQUE AND FRAGMENTS OF ARTERIAL WALL. EVENT: ; Atherosclerosis;
182.01	55789|196198	bloodves	3	[D]	D3-8005B/M-52110; Artery; N/A; Peripheral vascular disease; ATHEROMATOUS PLAQUE FROM CAROTID ENDARTERECTOMY. QC: ATHEROMATOUS PLAQUE WITH MIXED FEATURES OF FIBROUS CAP ATHEROMA AND FIBROCALCIFIC PLAQUE. EVENT: ; Atherosclerosis;
120.68	55790|196199	bloodves	3	[D]	D3-8005B/M-52110; Artery; N/A; Peripheral vascular disease; ATHEROMATOUS PLAQUE FROM CAROTID ENDARTERECTOMY. QC: ATHEROMATOUS PLAQUE, FIBROUS CAP ATHEROMA TYPE. EVENT: ; Atherosclerosis;
87.135	58416|197885	bloodves	3	[D]	D3-8005B/M-52110; Artery; N/A; Peripheral vascular disease; ATHEROMATOUS PLAQUE FROM ENDARTERECTOMY FOR 80% STENOSIS OF CAROTID ARTERY. DONOR HAS HISTORY OF TRANSIENT ISCHEMIC ATTACKS. QC: FIBROCALCIFIC AGTHEROMATOUS PLAQUE. EVENT: ; Atherosclerosis;
146.24	58419|197888	bloodves	3	[D]	D3-8005B/M-52110; Artery; N/A; Peripheral vascular disease; ATHEROMATOUS PLAQUE FROM ENDARTERECTOMY FOR 90% STENOSIS OF CAROTID ARTERY. QC: FRAGMENTED FIBROCALCIFIC ATHEROMATOUS PLAQUE. EVENT: ; Atherosclerosis;
307.17	101248|197821	bloodves	3	[D]	D3-8005B/M-52110; Artery; NO_PCT; Peripheral vascular disease; ATHEROMATOUS PLAQUE, FROM RIGHT CAROTID ENDARTERECTOMY FOR 60-80% STENOSIS OF RIGHT INTERNAL CAROTID ARTERY. QC: ATHEROMATOUS PLAQUE, PREDOMINANTLY FIBOCALCIFIC TYPE WITH AREAS OF RESIDUAL FIBROUS CAP ATHEROMA; FRAGMENTS OF ARTERIAL INTIMA PRESENT. EVENT: ; Atherosclerosis;
282.54	101251|197823	bloodves	3	[D]	D3-8005B/M-52110; Artery; NO_PCT; Peripheral vascular disease; ATHEROMATOUS PLAQUE, FROM LEFT CAROTID ENDARTERECTOMY FOR 80-99% STENOSIS. QC: FRAGMENTS OF FIBROCALCIFIC ATHEROMATOUS PLAQUE. EVENT: ; Atherosclerosis; SAMPLE AT SURGERY #
787.565	101252|197824	bloodves	3	[D]	D3-8005B/M-52110; Artery; NO_PCT; Peripheral vascular disease; SUBMITTED AS ATHEROMATOUS PLAQUE, FROM RIGHT CAROTID ENDARTERECTOMY FOR >90% STENOSIS. GLGC PATHOLOGY REVIEW SHOWS PRIMARILY ARTERIAL INTIMA, WITH SMALL REGION OF FIBROUS CAP ATHEROMA. QC: ARTERIAL INTIMA, WITH ONE REGION OF ATTACHED FIBROUS CAP ATHEROMA. EVENT: ; Atherosclerosis;
225.505	101253|197825	bloodves	3	[D]	D3-8005B/M-52110; Artery; NO_PCT; Peripheral vascular disease; SUBMITTED AS ATHEROMATOUS PLAQUE, FROM LEFT CAROTID ENDARTERECTOMY FOR >80% STENOSIS. GLGC PATHOLOGY REVIEW SHOWS MALORIENTED SLIDE WITH FEATURES C/W ATHEROMATOUS PLAQUE OF UNCERTAIN TYPE. QC: BADLY MALORIENTED SECTION; ARTERIAL INTIMA AND MEDIA WITH ONE AREA OF FIBROSIS CONTAINING FOAMY MACROPHAGES, C/W ATHEROMATOUS PLAQUE. EVENT: ; …
150.075	102073|199255	bloodves	3	[D]	D3-8005B/M-52110; Artery; NO_PCT; Peripheral vascular disease; ATHEROMATOUS PLAQUE FROM ENDARTERECTOMY FOR >90% STENOSIS OF CAROTID ARTERY. NOTE: GLGC PATHOLOGY REVIEW SHOWS OSSIFICATION OF ATHEROMATOUS PLAQUE, WITH EXTENSIVE INGROWTH OF BONE MARROW. QC: FIBROCALCIFIC ATHEROMATOUS PLAQUE WITH EXTENSIVE SECONDARY OSSIFICATION AND INGROWTH OF NORMAL BONE MARROW. EVENT: ; Atherosclerosis;
152.58	102075|199257	bloodves	3	[D]	D3-8005B/M-52110; Artery; NO_PCT; Peripheral vascular disease; ATHEROMATOUS PLAQUE FROM ENDARTERECTOMY FOR 80-90% STENOSIS OF CAROTID ARTERY. QC: ATHEROMATOUS PLAQUE, MIXED FIBROUS CAP ATHEROMA - FIBROCALCIFIC PLAQUE TYPE. EVENT: ; Atherosclerosis;
290.005	102076|199258	bloodves	3	[D]	D3-8005B/M-52110; Artery; NO_PCT; Peripheral vascular disease; ATHEROMATOUS PLAQUE FROM ENDARTERECTOMY FOR 50-79% STENOSIS OF CAROTID ARTERY. QC: ATHEROMATOUS PLAQUE, MIXED FIBROCALCIFIC PLAQUE - FIBROUS CAP ATHEROMA TYPE. EVENT: ; Atherosclerosis;
179.95	102503|199391	bloodves	3	[D]	D3-8005B/M-52110; Artery; NO_PCT; Peripheral vascular disease; ATHEROMATOUS PLAQUE FROM ENDARTERECTOMY FOR 100% STENOSIS OF CAROTID ARTERY. QC: FIBROCALCIFIC ATHEROMATOUS PLAQUE. EVENT: ; Atherosclerosis;
129.095	102504|199392	bloodves	3	[D]	D3-8005B/M-52110; Artery; NO_PCT; Peripheral vascular disease; ATHEROMATOUS PLAQUE FROM ENDARTERECTOMY FOR 50-79% STENOSIS OF CAROTID ARTERY. QC: ATHEROMATOUS PLAQUE, MIXED FIBROUS CAP ATHEROMA - FIBROCALCIFIC PLAQUE TYPE. EVENT: ; Atherosclerosis;
319.47	102505|199393	bloodves	3	[D]	D3-8005B/M-52110; Artery; NO_PCT; Peripheral vascular disease; ATHEROMATOUS PLAQUE FROM ENDARTERECTOMY FOR 80-99% STENOSIS OF CAROTID ARTERY. QC: FIBROCALCIFIC ATHEROMATOUS PLAQUE. EVENT: ; Atherosclerosis;
276.37	103233|199486	bloodves	3	[D]	D3-8005B/M-52110; Artery; NO_PCT; Peripheral vascular disease; ATHEROMATOUS PLAQUE FROM ENDARTERECTOMY FOR 50-79% STENOSIS OF CAROTID ARTERY. QC: ATHEROMATOUS PLAQUE, MIXED FIBROUS CAP ATHEROMA - FIBROCALCIFIC PLAQUE TYPE. EVENT: ; Atherosclerosis;
444.435	103234|199532	bloodves	3	[D]	D3-8005B/M-52110; Artery; NO_PCT; Peripheral vascular disease; ATHEROMATOUS PLAQUE FROM ENDARTERECTOMY FOR 80-99% STENOSIS OF CAROTID ARTERY. QC: FIBROCALCIFIC ATHEROMATOUS PLAQUE WITH ONE FOCUS OF EARLY OSSIFICATION. EVENT: ; Atherosclerosis;
241.405	103235|199533	bloodves	3	[D]	D3-8005B/M-52110; Artery; NO_PCT; Peripheral vascular disease; ATHEROMATOUS PLAQUE FROM ENDARTERECTOMY FOR 80-90% STENOSIS OF CAROTID ARTERY. QC: ATHEROMATOUS PLAQUE, FIBROUS CAP ATHEROMA TYPE. EVENT: ; Atherosclerosis;
194.745	103405|199701	bloodves	3	[D]	D3-8005B/M-52110; Artery; NO_PCT; Peripheral vascular disease; ATHEROMATOUS PLAQUE FROM ENDARTERECTOMY FOR 50-80% STENOSIS OF INTERNAL CAROTID ARTERY. QC: FIBROCALCIFIC ATHEROMATOUS PLAQUE AND PORTION OF ARTERIAL TUNICA INTIMA AND MEDIA. EVENT: ; Atherosclerosis;
100.52	103407|199703	bloodves	3	[D]	D3-8005B/M-52110; Artery; NO_PCT; Peripheral vascular disease; ATHEROMATOUS PLAQUE FROM ENDARTERECTOMY FOR 80-90% STENOSIS OF INTERNAL CAROTID ARTERY. QC: FIBROCALCIFIC ATHEROMATOUS PLAQUE WITH ADHERENT FIBRIN THROMBUS AND PORTION OF ARTERIAL TUNICA MEDIA. EVENT: ; Atherosclerosis;
110.46	103795|199814	bloodves	3	[D]	D3-8005B/M-52110; Artery; NO_PCT; Peripheral vascular disease; ATHEROMATOUS PLAQUE FROM ENDARTERECTOMY FOR 70% STENOSIS OF COMMON CAROTID ARTERY. QC: ATHEROMATOUS PLAQUE, MIXED FIBROUS CAP ATHEROMA - FIBROCALCIFIC PLAQUE TYPE. EVENT: ; Atherosclerosis;
110.98	103798|199817	bloodves	3	[D]	D3-8005B/M-52110; Artery; NO_PCT; Peripheral vascular disease; ATHEROMATOUS PLAQUE FROM ENDARTERECTOMY FOR 50% STENOSIS OF INTERNAL CAROTID ARTERY. QC: FIBROCALCIFIC ATHEROMATOUS PLAQUE. EVENT: ; Atherosclerosis;
95.23	103906|197823	bloodves	3	[D]	D3-8005B/M-52110; Artery; N/A; Peripheral vascular disease; ATHEROMATOUS PLAQUE FROM ENDARTERECTOMY FOR 80-99% STENOSIS OF INTERNAL CAROTID ARTERY. QC: FIBROCALCIFIC ATHEROMATOUS PLAQUE. EVENT: ; Atherosclerosis; SAMPLE AT SURGERY #
466.12	103909|199837	bloodves	3	[D]	D3-8005B/M-52110; Artery; N/A; Peripheral vascular disease; ATHEROMATOUS PLAQUE FROM ENDARTERECTOMY FOR 80-99% STENOSIS OF INTERNAL CAROTID ARTERY. QC: FIBROCALCIFIC ATHEROMATOUS PLAQUE. EVENT: ; Atherosclerosis;
72.275	103913|199840	bloodves	3	[D]	D3-8005B/M-52110; Artery; N/A; Peripheral vascular disease; ATHEROMATOUS PLAQUE FROM REPEAT ENDARTERECTOMY FOR 80% STENOSIS OF INTERNAL CAROTID ARTERY. QC: FIBROCALCIFIC ATHEROMATOUS PLAQUE. EVENT: ; Atherosclerosis;
112.895	103914|199841	bloodves	3	[D]	D3-8005B/M-52110; Artery; N/A; Peripheral vascular disease; ATHEROMATOUS PLAQUE FROM ENDARTERECTOMY FOR >80% STENOSIS OF INTERNAL CAROTID ARTERY. DONOR ALSO UNDERGOING CORONARY ARTERY BYPASS SURGERY. QC: ATHEROMATOUS PLAQUE, FIBROUS CAP ATHEROMA TYPE. EVENT: ; Atherosclerosis;
185.67	103915|199842	bloodves	3	[D]	D3-8005B/M-52110; Artery; N/A; Peripheral vascular disease; ATHEROMATOUS PLAQUE FROM ENDARTERECTOMY FOR 80-99% STENOSIS OF INTERNAL CAROTID ARTERY. QC: ATHEROMATOUS PLAQUE, MIXED FIBROUS CAP ATHEROMA - FIBROCALCIFIC PLAQUE TYPE. EVENT: ; Atherosclerosis;
95.805	103917|199844	bloodves	3	[D]	D3-8005B/M-52110; Artery; N/A; Peripheral vascular disease; ATHEROMATOUS PLAQUE FROM ENDARTERECTOMY FOR 80-99% STENOSIS OF INTERNAL CAROTID ARTERY. QC: ATHEROMATOUS PLAQUE, FIBROUS CAP ATHEROMA TYPE. EVENT: ; Atherosclerosis;
173.955	103797|199816	bloodves	3	[D]	D3-8005B/M-52110; Artery; NO_PCT; Peripheral vascular disease; ATHEROMATOUS PLAQUE FROM ENDARTERECTOMY FOR 80-85% STENOSIS OF CAROTID ARTERY. QC: FIBROCALCIFIC ATHEROMATOUS PLAQUE. EVENT: ; Atherosclerosis;
305.61	103799|199818	bloodves	3	[D]	D3-8005B/M-52110; Artery; NO_PCT; Peripheral vascular disease; ATHEROMATOUS PLAQUE FROM ENDARTERECTOMY FOR 90% STENOSIS OF CAROTID ARTERY. QC: FIBROCALCIFIC ATHEROMATOUS PLAQUE. EVENT: ; Atherosclerosis;
276.91	103910|199838	bloodves	3	[D]	D3-8005B/M-52110; Artery; N/A; Peripheral vascular disease; ATHEROMATOUS PLAQUE FROM ENDARTERECTOMY FOR 50-79% STENOSIS OF INTERNAL CAROTID ARTERY. GLGC PATHOLOGY REVIEW SHOWS ATHEROMATOUS PLAQUE WITH ADHERENT ORGANIZING FIBRIN THROMBUS, AND FOREIGN MATERIAL WITH LOOSELY ORGANIZED FOREIGN BODY GIANT CELL INFLAMMATORY REACTION, QC: ATHEROMATOUS PLAQUE, MIXED FIBROUS CAP ATHEROMA-FIBROCALCIFIC PLAQ…
267.505	106028|200307	bloodves	3	[D]	D3-8005B/M-52110; Artery; NO_PCT; Peripheral vascular disease; ATHEROMATOUS PLAQUE FROM CAROTID ENDARTERECTOMY FOR 80-90% STENOSIS. QC: PORTION OF INTIMA, ATHEROMATOUS PLAQUE AND THROMBUS. EVENT: ; Atherosclerosis;
280.53	106029|200308	bloodves	3	[D]	D3-8005B/M-52110; Artery; NO_PCT; Peripheral vascular disease; ATHEROMATOUS PLAQUE FROM CAROTID ENDARTERECTOMY FOR 90% STENOSIS. QC: PORTION OF INTIMA AND ATHEROMATOUS PLAQUE. EVENT: ; Atherosclerosis;
122.39	106030|200309	bloodves	3	[D]	D3-8005B/M-52110; Artery; NO_PCT; Peripheral vascular disease; ATHEROMATOUS PLAQUE FROM CAROTID ENDARTERECTOMY FOR 70% STENOSIS. QC: PORTION OF INTIMA AND ATHEROMATOUS PLAQUE WITH CALCIFICATION. EVENT: ; Atherosclerosis;
96.14	106031|200310	bloodves	3	[D]	D3-8005B/M-52110; Artery; NO_PCT; Peripheral vascular disease; ATHEROMATOUS PLAQUE FROM CAROTID ENDARTERECTOMY FOR 80% STENOSIS. QC: PORTION OF INTIMA AND ATHEROMATOUS PLAQUE WITH CALCIFICATION. EVENT: ; Atherosclerosis;
282.53	106889|200746	bloodves	3	[D]	D3-8005B/M-52110; Artery; NO_PCT; Peripheral vascular disease; ATHEROMATOUS PLAQUE FROM CAROTID ENDARTERECTOMY FOR 80% STENOSIS. QC: FIBROCALCIFIC ATHEROMATOUS PLAQUE. EVENT: ; Atherosclerosis;
167.775	110228|202596	bloodves	3	[D]	D3-8005B/M-52110; Artery; N/A; Peripheral vascular disease; ATHEROSCLEROTIC PLAQUE FROM CAROTID ENDARTERECTOMY FOR >80 % CAROTID STENOSIS. QC: PORTION OF INTIMA AND MEDIA WITH CALCIFIC ATHEROSCLEROTIC PLAQUE. EVENT: ; Atherosclerosis;
22.225	110229|202597	bloodves	3	[D]	D3-8005B/M-52110; Artery; N/A; Peripheral vascular disease; ATHEROSCLEROTIC PLAQUE FROM CAROTID ENDARTERECTOMY FOR >80 % CAROTID STENOSIS. DONOR ALSO UNDERGOING CORONARY ARTERY BYPASS SURGERY FROM CORONARY ARTERY DISEASE. QC: PORTION OF ARTERY WALL WITH CALCIFIC ATHEROSCLEROSIS AND FOCAL ORGANIZING THROMBUS. EVENT: ; Atherosclerosis;
124.555	110230|202598	bloodves	3	[D]	D3-8005B/M-52110; Artery; N/A; Peripheral vascular disease; ATHEROSCLEROTIC PLAQUE FROM DONOR UNDERGOING CAROTID ENDARTERECTOMY FOR >80 % CAROTID STENOSIS. QC: FIBROCALCIFIC PLAQUE. EVENT: ; Atherosclerosis;
24.045	110232|202600	bloodves	3	[D]	D3-8005B/M-52110; Artery; N/A; Peripheral vascular disease; ATHEROSCLEROTIC PLAQUE FROM CAROTID ENDARTERECTOMY FOR >80 % STENOSIS OF CAROTID. QC: FRAGMENTS OF INTIMA AND FIBROCALCIFIC PLAQUE. EVENT: ; Atherosclerosis;
160.675	110234|202602	bloodves	3	[D]	D3-8005B/M-52110; Artery; N/A; Peripheral vascular disease; ATHEROSCLEROTIC PLAQUE FROM CAROTID ENDARTERECTOMY FOR 90% CAROTID STENOSIS. QC: FRAGMENTS OF FIBROCALCIFIC PLAQUE. EVENT: ; Atherosclerosis;
160.94	110235|202603	bloodves	3	[D]	D3-8005B/M-52110; Artery; N/A; Peripheral vascular disease; ATHEROSCLEROTIC PLAQUE FROM CAROTID ENDARTERECTOMY FOR 80% STENOSIS. QC: CALCIFIC ATHEROSCLEROTIC PLAQUE. EVENT: ; Atherosclerosis;
308.53	49017|190217	bloodves	3	[D]	D3-8005B/M-52110; Artery; NO_PCT; Peripheral vascular disease; ATHEROMATOUS PLAQUE FROM FEMORAL ENDARTERECTOMY. QC: FRAGMENTS OF FIBROCALCIFIC ATHEROMATOUS PLAQUE. EVENT: ; Atherosclerosis;
76.21	38699|188933	bloodves	3	[D]	D3-8005B/M-54600; Artery; N/A; Peripheral vascular disease; ENDARTERECTOMY: ATHEROSCLEROTIC FEMORAL ARTERY. QC: ARTERIAL WALL WITH ATHEROMA, FIBROCALCIFIC PLAQUE TYPE. EVENT: ; Gangrene; SAMPLE AT SURGERY #
172.645	43274|190854	bloodves	3	[D]	D3-8005B/M-32000; Artery; N/A; Peripheral vascular disease; ATHEROMATOUS PLAQUE OF FEMORAL ARTERY, FROM REPAIR OF INFRARENAL AORTIC ANEURYSM AND AORTOBIFEMORAL BYPASS GRAFT. QC: ATHEROMATOUS PLAQUE, FIBROCALCIFIC PLAQUE TYPE. EVENT: ; Dilatation;
61.705	44187|191731	bloodves	3	[D]	D3-8005B/M-52110; Artery; N/A; Peripheral vascular disease; ATHEROMATOUS PLAQUE OF COMMON FEMORAL ARTERY, FROM ENDARTERECTOMY AND FEMORAL-POPLITEAL BYPASS. QC: ATHEROMATOUS PLAQUE WITH FOCAL CALCIFICATION. EVENT: ; Atherosclerosis;
182.885	44188|191732	bloodves	3	[D]	D3-8005B/M-52110; Artery; NO_PCT; Peripheral vascular disease; ATHEROMATOUS PLAQUE OF COMMON FEMORAL ARTERY, FROM FEMORAL-PERONEAL BYPASS. QC: ANEURYSMALLY DILATED ARTERY WITH FIBROUS PLAQUE ATHEROMA AND ORGANIZING LUMINAL THROMBUS. EVENT: ; Atherosclerosis;
31.68	44195|191739	bloodves	3	[D]	D3-8005B/M-52110; Artery; NO_PCT; Peripheral vascular disease; ATHEROMATOUS PLAQUE, FROM ENDARTERECTOMY OF COMMON FEMORAL ARTERY. QC: ATHEROMA, MIXED FIBROUS CAP - FIBROCALCIFIC PLAQUE TYPE. EVENT: ; Atherosclerosis;
94.42	49102|193760	bloodves	3	[D]	D3-8005B/M-52110; Artery; NO_PCT; Peripheral vascular disease; ATHEROMATOUS PLAQUE FROM FEMORAL ARTERY, FROM ENDARTERECTOMY OF COMMON FEMORAL ARTERY WITH ANGIOPLASTY OF AORTOFEMORAL GRAFT LIMB. QC: FIBROUS ATHEROMA AND PORTION OF ARTERIAL WALL. EVENT: ; Atherosclerosis;
62.48	51123|193758	bloodves	3	[D]	D3-8005B/M-52110; Artery; NO_PCT; Peripheral vascular disease; ATHEROMATOUS MATERIAL FROM FEMORAL ARTERY, FROM ENDARTERECTOMY AND FEMORAL-POPLITEAL BYPASS FOR PERIPHERAL VASCULAR DISEASE. QC: FIBROCALCIFIC ATHEROMATOUS PLAQUE, AND PORTION OF ARTERIAL WALL. EVENT: ; Atherosclerosis;
129.805	51131|194511	bloodves	3	[D]	D3-8005B/M-54600; Artery; N/A; Peripheral vascular disease; ATHEROSCLEROTIC SUPERFICIAL FEMORAL ARTERY, FROM ABOVE KNEE AMPUTATION FOR SEVERE PERIPHERAL VASCULAR DISEASE. QC: ARTERY WITH MARKED NARROWING BY FIBROCALCIFIC PLAQUE ATHEROMA. EVENT: ; Gangrene;
212.015	51133|194511	bloodves	3	[D]	D3-8005B/M-54600; Artery; N/A; Peripheral vascular disease; SUPERFICIAL FEMORAL ARTERY, REMOTE FROM REGION NARROWED BY ATHEROMATOUS PLAQUE; FROM ABOVE KNEE AMPUTATION FOR SEVERE PERIPHERAL VASCULAR DISEASE. GLGC PATHOLOGY REVIEW SHOWS SLIGHT NARROWING BY FIBROCALCIFIC ATHEROMATOUS PLAQUE. QC: ARTERY WITH SLIGHT NAROWING BY FIBROCALCIFIC ATHEROMATOUS PLAQUE. EVENT: ; Gangrene;
93.575	54800|193755	bloodves	3	[D]	D3-8005B/M-32000; Artery; NO_PCT; Peripheral vascular disease; ATHEROMATOUS PLAQUE FROM FEMORAL ARTERY, FROM REPAIR OF ABDOMINAL AORTIC ANEURYSM WITH AORTOFEMORAL GRAFT. QC: FIBROCALCIFIC ATHEROMA AND FRAGMENTS OF ARTERIAL WALL. EVENT: ; Dilatation;
216.955	54807|195975	bloodves	3	[D]	D3-8005B/M-52110; Artery; NO_PCT; Peripheral vascular disease; ATHEROMATOUS PLAQUE OF FEMORAL ARTERY, FROM ILIOFEMORAL ENDARTERECTOMY, PATCH ANGIOPLASTY, AND ABOVE-KNEE POPLITEAL BYPASS FOR PERIPHERAL VASCULAR DISEASE. QC: FIBROCALCIFIC ATHEROMATOUS PLAQUE WITH FOCAL OSSIFICATION. EVENT: ; Atherosclerosis;
119.605	58117|197704	bloodves	3	[D]	D3-8005B/M-52110; Artery; N/A; Peripheral vascular disease; ATHEROMATOUS PLAQUE, FROM ENDARTERECTOMY OF COMMON FEMORAL ARTERY FOR PERIPHERAL VASCULAR DISEASE. QC: FIBROCALCIFIC ATHEROMATOUS PLAQUE, AND LARGE PORTION OF ARTERIAL INTIMA AND MEDIA. EVENT: ; Atherosclerosis;
208.195	58417|197886	bloodves	3	[D]	D3-8005B/M-52110; Artery; N/A; Peripheral vascular disease; ATHEROMATOUS PLAQUE FROM ENDARTERECTOMY FOR 100% STENOSIS OF SUPERFICIAL FEMORAL ARTERY. QC: ATHEROMATOUS PLAQUE, FIBROUS CAP ATHEROMA TYPE. EVENT: ; Atherosclerosis;
77.01	102074|199256	bloodves	3	[D]	D3-8005B/M-52110; Artery; NO_PCT; Peripheral vascular disease; ATHEROMATOUS PLAQUE FROM ENDARTERECTOMY FOR 100% STENOSIS OF SUPERFICIAL FEMORAL ARTERY. QC: FIBROCALCIFIC ATHEROMATOUS PLAQUE AND ARTERIAL INTIMA AND MEDIA. EVENT: ; Atherosclerosis;
144.67	103236|199534	bloodves	3	[D]	D3-8005B/M-52110; Artery; NO_PCT; Peripheral vascular disease; ATHEROMATOUS PLAQUE FROM ENDARTERECTOMY FOR 100% STENOSIS OF SUPERFICIAL FEMORAL ARTERY. QC: ATHEROMATOUS PLAQUE, FIBROUS CAP ATHEROMA TYPE, WITH PORTION OF ARTERIAL INTIMA AND LARGE, OCCLUSIVE INTRALUMINAL FIBRIN THROMBUS. EVENT: ; Atherosclerosis;
62.615	103237|199535	bloodves	3	[D]	D3-8005B/M-52110; Artery; NO_PCT; Peripheral vascular disease; ATHEROMATOUS PLAQUE FROM ENDARTERECTOMY FOR 100% STENOSIS OF SUPERFICIAL FEMORAL ARTERY. QC: FIBROCALCIFIC ATHEROMATOUS PLAQUE, CONTAINING CENTRAL, 100% OCCLUSIVE, ORGANIZED FIBRIN THROMBUS WITH RECANALIZATION. EVENT: ; Atherosclerosis;
121.26	103238|199536	bloodves	3	[D]	D3-8005B/M-52110; Artery; NO_PCT; Peripheral vascular disease; ATHEROMATOUS PLAQUE FROM ENDARTERECTOMY OF SUPERFICIAL FEMORAL ARTERY (PERCENT STENOSIS NOT SPECIFIED). QC: FIBROCALCIFIC ATHEROMATOUS PLAQUE AND PORTION OF ARTERIAL INTIMA. EVENT: ; Atherosclerosis;
113.005	103406|199702	bloodves	3	[D]	D3-8005B/M-52110; Artery; NO_PCT; Peripheral vascular disease; ATHEROMATOUS PLAQUE FROM ENDARTERECTOMY FOR 85% STENOSIS OF COMMON FEMORAL ARTERY. QC: FIBROCALCIFIC ATHEROMATOUS PLAQUE WITH OSSIFICATION AND ADHERENT FIBRIN THROMBUS. EVENT: ; Atherosclerosis;
219.28	103463|199757	bloodves	3	[D]	D3-8005B/M-52110; Artery; NO_PCT; Peripheral vascular disease; ATHEROMATOUS PLAQUE FROM ENDARTERECTOMY FOR 100% STENOSIS OF COMMON FEMORAL ARTERY. QC: FIBROCALCIFIC ATHEROMATOUS PLAQUE WITH ADHERENT FIBRIN THROMBUS AND ONE FOCUS OF SMOOTH MUSCLE PROLIFERATION. EVENT: ; Atherosclerosis;
23.355	103925|199848	bloodves	3	[D]	D3-8005B/M-53300; Artery; N/A; Peripheral vascular disease; ATHEROSCLEROTIC SUPERIOR FEMORAL ARTERY, FROM ABOVE KNEE AMPUTATION IN PATIENT WITH FOCAL SEGMENTAL GLOMERULOSCLEROSIS RESULTING IN END-STAGE RENAL DISEASE, WITH SECONDARY CALCIPHYLAXIS (VASCULAR CALCIFICATION WITH SKIN NECROSIS). QC: ARTERY WITH FIBROCALCIFIC ATHEROMATOUS PLAQUE FORMATION. EVENT: ; Glomerulosclerosis;
154.815	102502|199390	bloodves	3	[D]	D3-8005B/M-52110; Artery; NO_PCT; Peripheral vascular disease; ATHEROMATOUS PLAQUE FROM ENDARTERECTOMY FOR 100% STENOSIS OF SUPERFICIAL FEMORAL ARTERY. QC: FIBROCALCIFIC ATHEROMATOUS PLAQUE. EVENT: ; Atherosclerosis;
80.005	103931|199849	bloodves	3	[D]	D3-8005B/M-52110; Artery; N/A; Peripheral vascular disease; ATHEROMATOUS PLAQUE FROM FEMORAL ENDARTERECTOMY AND FEMORAL-DORSALIS PEDIS BYPASS GRAFT FOR SEVERE PERIPHERAL VASCULAR DISEASE. QC: FIBROCALCIFIC ATHEROMATOUS PLAQUE WITH FOCAL OSSIFICATION. EVENT: ; Atherosclerosis;
4.515	110225|202593	bloodves	3	[D]	D3-8005B/M-52110; Artery; N/A; Peripheral vascular disease; ATHEROMATOUS PLAQUE OF FEMORAL ARTERY FROM FEMORAL-PERONEAL BYPASS PROCEDURE. QC: ARTERY WITH INTIMAL AND MEDIAL THICKENING, ATHEROSCLEROTIC PLAQUE AND POTION OF THROMBUS. EVENT: ; Atherosclerosis;
5.625	43281|190861	bloodves	3	[D]	D3-8005B/M-54600; Artery; NO_PCT; Peripheral vascular disease; ATHEROSCLEROTIC POPLITEAL ARTERY (BELOW KNEE), FROM ABOVE KNEE AMPUTATION FOR PERIPHERAL VASCULAR DISEASE; S/P FEMORAL-TIBIAL BYPASS GRAFT 7 MONTHS PREVIOUSLY, AND MULTIPLE PREVIOUS AMPUTATIONS FOR LOWER LEG GANGRENE. QC: SUBTOTALLY OCCLUDED ATHEROSCLEROTIC ARTERY, WITH ATHEROMA, FIBROCALCIFIC PLAQUE TYPE. EVENT: ; Gangrene;
186.7	46109|190215	bloodves	3	[D]	D3-8005B/M-54600; Artery; N/A; Peripheral vascular disease; ATHEROSCLEROTIC POPLITEAL ARTERY, FROM ABOVE-KNEE AMPUTATION FOR PERIPHERAL VASCULAR DISEASE. QC: ARTERY WITH ATHEROMATOUS PLAQUE, FIBROCALCIFIC PLAQUE TYPE. EVENT: ; Gangrene;
50.095	43280|190861	bloodves	3	[D]	D3-8005B/M-54600; Artery; N/A; Peripheral vascular disease; ATHEROSCLEROTIC POPLITEAL ARTERY (ABOVE KNEE), FROM ABOVE KNEE AMPUTATION FOR PERIPHERAL VASCULAR DISEASE; S/P FEMORAL-TIBIAL BYPASS GRAFT 7 MONTHS PREVIOUSLY, AND MULTIPLE PREVIOUS AMPUTATIONS FOR LOWER LEG GANGRENE. QC: ATHEROSCLEROTIC ARTERY; FIBROUS CAP ATHEROMA PRESENT. EVENT: ; Gangrene;
132.615	49092|193753	bloodves	3	[D]	D3-8005B/M-54600; Artery; NO_PCT; Peripheral vascular disease; ATHEROSCLEROTIC POPLITEAL ARTERY (FULL THICKNESS), FROM FEMORAL ENDARTERECTOMY AND ABOVE KNEE AMPUTATION FOR PERIPHERAL VASCULAR DISEASE. QC: ARTERIAL SEGMENT WITH FIBROCALCIFIC ATHEROMA. EVENT: ; Gangrene;
24.44	51132|194511	bloodves	3	[D]	D3-8005B/M-54600; Artery; N/A; Peripheral vascular disease; ATHEROSCLEROTIC POPLITEAL ARTERY, FROM ABOVE KNEE AMPUTATION FOR SEVERE PERIPHERAL VASCULAR DISEASE. QC: ARTERY WITH MARKED NARROWING BY ATHEROMA, LATE-STAGE FIBROUS CAP ATHEROMA TYPE; SUPERIMPOSED THROMBOSIS PRESENT. EVENT: ; Gangrene;
121.285	54814|195981	bloodves	3	[D]	D3-8005B/M-54600; Artery; N/A; Peripheral vascular disease; ATHEROSCLEROTIC POPLITEAL ARTERY, FROM AMPUTATION FOR PERIPHERAL VASCULAR DISEASE. QC: ARTERY WITH SUBTOTAL OCCLUSION BY PARTIALLY RECANALIZED FIBROCALCIFIC PLAQUE. EVENT: ; Gangrene;
69.845	54804|195973	bloodves	3	[D]	D3-8005B/M-54600; Artery; N/A; Peripheral vascular disease; PER INVENTORY, NORMAL POPLITEAL ARTERY, FROM AMPUTATION FOR PERIPHERAL VASCULAR DISEASE. GLGC PATHOLOGY REVIEW SHOWS MINIMALLY OCCLUSIVE ATHEROSCLEROSIS (ORGANIZING FIBROUS CAP ATHEROMA). QC: ARTERY WITH ORGANIZED FIBROUS CAP ATHEROMA; MINIMAL LUMINAL OCCLUSION. EVENT: ; Gangrene;
268.31	101242|197820	bloodves	3	[D]	D3-8005B/M-52110; Artery; N/A; Peripheral vascular disease; POPLITEAL ARTERY IN REGION OF ATHEROMATOUS OCCLUSION, FROM ABOVE KNEE AMPUTATION FOR PERIPHERAL VASCULAR DISEASE. QC: ARTERY WITH FIBROCALCIFIC ATHEROMATOUS PLAQUE. EVENT: ; Atherosclerosis;
116.84	103927|199848	bloodves	3	[D]	D3-8005B/M-53300; Artery; N/A; Peripheral vascular disease; ATHEROSCLEROTIC POPLITEAL ARTERY, FROM ABOVE KNEE AMPUTATION IN PATIENT WITH FOCAL SEGMENTAL GLOMERULOSCLEROSIS RESULTING IN END-STAGE RENAL DISEASE, WITH SECONDARY CALCIPHYLAXIS (VASCULAR CALCIFICATION WITH SKIN NECROSIS). QC: ARTERY WITH MARKED FIBROCALCIFIC ATHEROMATOUS PLAQUE FORMATION. EVENT: ; Glomerulosclerosis;
109.575	38701|188933	bloodves	3	[D]	D3-8005B/M-54600; Artery; N/A; Peripheral vascular disease; ATHEROSCLEROTIC PERONEAL ARTERY, FROM BELOW KNEE AMPUTATION FOR ATHEROSCLEROTIC VASCULAR DISEASE (S/P BYPASS GRAFT WITH COMPLICATION). QC: ARTERY WITH SUBTOTALLY OCCLUSIVE ATHEROMA, FIBROCALCIFIC PLAQUE TYPE. EVENT: ; Gangrene; SAMPLE AT SURGERY #
38.63	101256|197827	bloodves	3	[D]	D3-8005B/M-52110; Artery; NO_PCT; Peripheral vascular disease; PERONEAL ARTERY, OCCLUDED BY ATHEROMATOUS PLAQUE; FROM BELOW KNEE AMPUTATION FOR PERIPHERAL VASCULAR DISEASE. QC: ARTERY WITH SUBTOTAL OCCLUSION BY FIBROCALCIFIC ATHEROMATOUS PLAQUE. EVENT: ; Atherosclerosis;
112.23	103912|199839	bloodves	3	[D]	D3-8005B/M-54600; Artery; N/A; Peripheral vascular disease; ATHEROSCLEROTIC PERONEAL ARTERY, FROM BELOW KNEE AMPUTATION FOR PERIPHERAL VASCULAR DISEASE WITH GANGRENE. QC: ARTERY WITH MARKED LUMENAL NARROWING BY FIBROCALCIFIC ATHEROMATOUS PLAQUE. EVENT: ; Gangrene;
74	103923|199847	bloodves	3	[D]	D3-8005B/M-00002; Artery; N/A; Peripheral vascular disease; ATHEROSCLEROTIC PERONEAL ARTERY, FROM BELOW KNEE AMPUTATION IN PATIENT WITH SYSTEMIC LUPUS ERYTHEMATOSUS, ANTIPHOSPHOLIPID ANTIBODY SYNDROME, VASCULITIS, AND IDIOPATHIC THROMBOCYTOPENIC PURPURA (ITP). GLGC PATHOLOGY REVIEW SHOWS ATHEROSCLEROTIC ARTERY WITH PROMINENT, SUPERIMPOSED, SUBTOTALLY OCCLUSIVE ORGANIZING LUMENAL THROMBUS. QC: ART…
67.715	110237|202604	bloodves	3	[D]	D3-8005B/M-52110; Artery; N/A; Peripheral vascular disease; PERONEAL ARTERY WITH SUBTOTAL ATHEROSCLEROSIS FROM BELOW KNEE AMPUTATION FOR PERIPHERAL VASCULAR DISEASE. DONOR ALSO UNDERGOING CONCURRENT FEMORAL-PERONEAL BYPASS OF CONTRALATERAL LEG. QC: ARTERIOSCLEROSIS WITH MEDIAL CALCIFICATION, INTIMAL SMOOTH MUSCLE PROLIFERATION, AND REDUPLICATION OF THE INTERNAL ELASTIC LAMINA. EVENT: ; Atheroscle…
105.355	101245|197820	bloodves	3	[D]	D3-8005B/M-52110; Artery; NO_PCT; Peripheral vascular disease; ANTERIOR TIBIAL ARTERY, IN REGION OF ATHEROMATOUS NARROWING BUT RESIDUAL PATENCY OF LUMEN; FROM ABOVE KNEE AMPUTATION FOR PERIPHERAL VASCULAR DISEASE. QC: ARTERY WITH PROMINENT FIBROCALCIFIC ATHEROMATOUS PLAQUE AND PATENT LUMEN. EVENT: ; Atherosclerosis;
155.17	35025|187810	bloodves	3	[D]	D3-8005B/M-54600; Artery; N/A; Peripheral vascular disease; ATHEROSCLEROTIC ANTERIOR TIBIAL ARTERY, FROM BELOW-KNEE AMPUTATION FOR ATHEROSCLEROTIC OCCLUSIVE DISEASE. GLGC PATHOLOGY REVIEW SHOWS ARTERY WITH INTIMAL FIBROSIS AND CALCIFICATION C/W ATHEROSCLEROSIS, BUT NO ATHEROMA PRESENT IN THIS SEGMENT. QC: ARTERY WITH MODERATE INTIMAL THICKENING AND FIBROSIS WITH FOCAL CALCIFICATION; NO ATHEROMA I…
368.77	42245|188930	bloodves	3	[D]	D3-8005B/M-42000; Artery; NO_PCT; Peripheral vascular disease; ATHEROSCLEROTIC ANTERIOR TIBIAL ARTERY, FROM ABOVE-KNEE AMPUTATION FOR THROMBOANGIITIS OBLITERANS (BUERGER'S DISEASE). QC: ARTERY WITH ATHEROSCLEROSIS, FIBROCALCIFIC PLAQUE TYPE; ADJACENT VEINS, NERVES, AND FIBROADIPOSE TISSUE PRESENT. NO INFLAMMATION PRESENT IN THIS SECTION. EVENT: ; Acute and chronic inflammation;
27.975	103924|199847	bloodves	3	[D]	D3-8005B/M-00002; Artery; N/A; Peripheral vascular disease; ATHEROSCLEROTIC ANTERIOR TIBIAL ARTERY, FROM BELOW KNEE AMPUTATION IN PATIENT WITH SYSTEMIC LUPUS ERYTHEMATOSUS, ANTIPHOSPHOLIPID ANTIBODY SYNDROME, VASCULITIS, AND IDIOPATHIC THROMBOCYTOPENIC PURPURA (ITP). GLGC PATHOLOGY REVIEW SHOWS ATHEROSCLEROTIC ARTERY WITH INTERSTITIAL FIBROSIS AND SLIGHT CHRONIC INFLAMMATION INVOLVING ARTERIAL ME…
120.275	111317|202606	bloodves	3	[D]	D3-8005B/M-54600; Artery; N/A; Peripheral vascular disease; ATHEROSCLEROTIC ANTERIOR TIBIAL ARTERY FROM BELOW KNEE AMPUTATION FOR ATHEROSCLEROTIC OCCLUSIVE DISEASE. QC: ARTERIAL CROSS SECTION WITH LUMENAL NARROWING, INTIMAL THICKENING AND PLAQUE. EVENT: ; Gangrene;
65.94	14373|135603	bloodves	3	[D]	D3-8005B/M-54600; Artery; NO_PCT; Peripheral vascular disease; POSTERIOR TIBIAL ARTERY WITH ATHEROSCLEROSIS, FROM AMPUTATION FOR PERIPHERAL VASCULAR DISEASE WITH GANGRENE AND OSTEOMYELITIS. QC: ARTERY WITH MARKED CALCIFIC ATHEROSCLEROSIS. EVENT: ; Gangrene;
9.655	35024|187810	bloodves	3	[D]	D3-8005B/M-54600; Artery; N/A; Peripheral vascular disease; ATHEROSCLEROTIC POSTERIOR TIBIAL ARTERY, FROM BELOW-KNEE AMPUTATION FOR ATHEROSCLEROTIC OCCLUSIVE DISEASE. QC: ATHEROSCLEROTIC ARTERY, FIBROUS CAP ATHEROMA TYPE (VARMANI ET. AL., 2000), WITH ADJACENT CALCIFICATION. EVENT: ; Gangrene;
146.075	42250|190215	bloodves	3	[D]	D3-8005B/M-54600; Artery; N/A; Peripheral vascular disease; ATHEROSCLEROTIC POSTERIOR TIBIAL ARTERY, FROM ABOVE-KNEE AMPUTATION FOR PERIPHERAL VASCULAR DISEASE. QC: ARTERY WITH ATHEROMATOUS PLAQUE, FIBROCALCIFIC PLAQUE TYPE WITH OSSIFICATION. EVENT: ; Gangrene;
24.08	43282|190861	bloodves	3	[D]	D3-8005B/M-54600; Artery; NO_PCT; Peripheral vascular disease; ATHEROSCLEROTIC POSTERIOR TIBIAL ARTERY, FROM ABOVE KNEE AMPUTATION FOR PERIPHERAL VASCULAR DISEASE; S/P FEMORAL-TIBIAL BYPASS GRAFT 7 MONTHS PREVIOUSLY, AND MULTIPLE PREVIOUS AMPUTATIONS FOR LOWER LEG GANGRENE. QC: ATHEROSCLEROTIC ARTERY WITH ATHEROMA, FIBROCALCIFIC PLAQUE TYPE. EVENT: ; Gangrene;
352.11	49094|193753	bloodves	3	[D]	D3-8005B/M-54600; Artery; NO_PCT; Peripheral vascular disease; ATHEROSCLEROTIC POSTERIOR TIBIAL ARTERY (FULL THICKNESS), FROM FEMORAL ENDARTERECTOMY AND ABOVE KNEE AMPUTATION FOR PERIPHERAL VASCULAR DISEASE. QC: ARTERIAL SEGMENT WITH FIBROCALCIFIC ATHEROMA. EVENT: ; Gangrene;
64.19	54818|195981	bloodves	3	[D]	D3-8005B/M-54600; Artery; N/A; Peripheral vascular disease; ATHEROSCLEROTIC POSTERIOR TIBIAL ARTERY, FROM AMPUTATION FOR PERIPHERAL VASCULAR DISEASE. QC: ARTERY WITH ATHEROMATOUS NARROWING, FIBROCALCIFIC PLAQUE TYPE. EVENT: ; Gangrene;
32.345	54821|195983	bloodves	3	[D]	D3-8005B/M-54600; Artery; N/A; Peripheral vascular disease; ATHEROSCLEROTIC POSTERIOR TIBIAL ARTERY IN AREA OF OCCLUSION, FROM AMPUTATION FOR PERIPHERAL VASCULAR DISEASE. QC: ARTERY WITH SUBTOTAL OCCLUSION BY ATHEROMATOUS PLAQUE, FIBROUS CAP ATHEROMA TYPE WITH PATCHY CALCIFICATION. EVENT: ; Gangrene;
105.745	54820|195983	bloodves	3	[D]	D3-8005B/M-54600; Artery; N/A; Peripheral vascular disease; ATHEROSCLEROTIC POSTERIOR TIBIAL ARTERY IN AREA OF LUMENAL PATENCY, FROM AMPUTATION FOR PERIPHERAL VASCULAR DISEASE. GLGC PATHOLOGY REVIEW SHOWS PRESENCE OF SECOND, NONATHEROSCLEROTIC ARTERY AND VEIN AS WELL AS ABNORMAL ARTERY. QC: ARTERY WITH WIDELY PATENT LUMEN AND CIRCUMFERENTIAL ATHEROMATOUS PLAQUE, FIBROCALCIFIC TYPE. VEIN AND ANOTH…
147.535	43271|188933	bloodves	3	[D]	D3-8005B/M-54600; Artery; NO_PCT; Peripheral vascular disease; ATHEROSCLEROTIC POSTERIOR TIBIAL ARTERY, FROM BELOW KNEE AMPUTATION; 10 DAYS S/P FEMORAL - ANTERIOR TIBIAL BYPASS GRAFT WITH SUBSEQUENT GRAFT INFECTION AND EXCISION. QC: ATHEROSCLEROTIC ARTERY, FIBROCALCIFIC PLAQUE TYPE. SMALL ARTERY AND VEIN SEGMENT ALSO PRESENT. EVENT: ; Gangrene; SAMPLE AT SURGERY #
140.545	101247|197820	bloodves	3	[D]	D3-8005B/M-52110; Artery; NO_PCT; Peripheral vascular disease; POSTERIOR TIBIAL ARTERY, IN REGION OF ATHEROMATOUS NARROWING BUT RESIDUAL PATENCY OF LUMEN; FROM ABOVE KNEE AMPUTATION FOR PERIPHERAL VASCULAR DISEASE. QC: ARTERY WITH FIBROCALCIFIC PLAQUE FORMATION AND PATENT LUMEN. EVENT: ; Atherosclerosis;
33.395	101258|197827	bloodves	3	[D]	D3-8005B/M-52110; Artery; NO_PCT; Peripheral vascular disease; POSTERIOR TIBIAL ARTERY, OCCLUDED BY ATHEROMATOUS PLAQUE; FROM BELOW KNEE AMPUTATION FOR PERIPHERAL VASCULAR DISEASE. QC: ARTERY WITH MODERATE OCCLUSION BY FIBROCALCIFIC ATHEROMATOUS PLAQUE. EVENT: ; Atherosclerosis;
86.69	110238|202606	bloodves	3	[D]	D3-8005B/M-54600; Artery; N/A; Peripheral vascular disease; ATHEROSCLEROTIC POSTERIOR TIBIAL ARTERY FROM BELOW KNEE AMPUTATION FOR ATHEROSCLEROTIC OCCLUSIVE DISEASE. QC: ARTERIAL CROSS SECTION WITH NEARLY OCCLUSIVE FIBROCALCIFIC PLAQUE. EVENT: ; Gangrene;
162.7	34287|181954	bloodves	3	[D]	D3-8005B/M-54600; Artery; NO_PCT; Peripheral vascular disease; ATHEROSCLEROTIC ARTERY, FROM AMPUTATION FOR DIABETES-RELATED PERIPHERAL VASCULAR DISEASE WITH GANGRENE. QC: ARTERY WITH SEVERE CALCIFIC ATHEROSCLEROSIS. EVENT: ; Gangrene;
372.29	02593|106113	bloodves	3	[D]	D3-8005B/M-54600; Artery; NO_PCT; Peripheral vascular disease; ATHEROSCLEROSIS, ARTERY, LEG; PERIPHERAL VASCULAR DISEASE, ULCERATION, NECROSIS, LOWER EXTREMITY QC: ATHEROSCLEROSIS, ARTERY WITH CALCIFICATION EVENT: NA; Gangrene;
140.85	12058|127305	bloodves	3	[D]	D3-8005B/M-54600; Artery; NO_PCT; Peripheral vascular disease; ATHEROSCLEROTIC, SEVERELY OCCLUDED ARTERY FROM LEG AMPUTATED FOR GANGRENOUS NECROSIS. QC: SEVERE CALCIFIED AND OSSIFIED ARTERIOSCLEROSIS, ARTERY; SEGMENTS OF VEIN ALSO SEEN EVENT: ; Gangrene;
285.725	16680|141944	bloodves	3	[D]	D3-8005B/M-54600; Artery; NO_PCT; Peripheral vascular disease; CALCIFIC ATHEROSCLEROSIS OF ARTERY FROM LOWER LEG AMPUTATION FOR GANGRENE. QC: ARTERY WITH CALCIFIC ATHEROSCLEROSIS. EVENT: ; Gangrene;
44.725	42261|190223	bloodves	3	[D]	D3-8005B/M-52110; Artery; N/A; Peripheral vascular disease; ATHEROMATOUS PLAQUE, FROM FEMORAL-POPLITEAL BYPASS GRAFT PROCEDURE. QC: ATHEROMATOUS PLAQUE, LATE FIBROUS CAP ATHEROMA - EARLY FIBROCALCIFIC PLAQUE TYPE. EVENT: ; Atherosclerosis;
183.365	43278|190859	bloodves	3	[D]	D3-8005B/M-52110; Artery; NO_PCT; Peripheral vascular disease; ATHEROMATOUS PLAQUE OF COMMON ILIAC ARTERY, FROM AORTOBIFEMORAL BYPASS FOR ATHEROSCLEROTIC OCCLUSION OF AORTA. QC: ATHEROMATOUS PLAQUE, FIBROCALCIFIC PLAQUE TYPE. EVENT: ; Atherosclerosis;
232.345	49021|190855	bloodves	3	[D]	D3-8005B/M-54600; Artery; N/A; Peripheral vascular disease; ATHEROSCLEROTIC ARTERY (SPECIFIC ARTERY NOT STATED), FROM BELOW KNEE AMPUTATION FOR PERIPHERAL VASCULAR DISEASE WITH GANGRENE. QC: ATHEROSCLEROTIC ARTERY WITH MARKED CALCIFICATION. EVENT: ; Gangrene;
158.78	49089|190855	bloodves	3	[D]	D3-8005B/M-54600; Artery; NO_PCT; Peripheral vascular disease; ATHEROSCLEROTIC ARTERY (SPECIFIC ARTERY NOT STATED), FROM BELOW KNEE AMPUTATION FOR PERIPHERAL VASCULAR DISEASE WITH GANGRENE. QC: ARTERY WITH FIBROCALCIFIC PLAQUE ATHEROMA. EVENT: ; Gangrene;
115.635	101262|197830	bloodves	3	[D]	D3-8005B/M-52110; Artery; N/A; Peripheral vascular disease; INNOMINATE ARTERY WITH RUPTURED ATHEROMATOUS PLAQUE AND SECONDARY ACUTE THROMBOSIS; FROM AORTO-INNOMINATE AND AORTO-CAROTID BYPASS (BRACHIOCEPHALIC RECONSTRUCTION) FOR PERIPHERAL VASCULAR DISEASE. QC: FIBROUS ATHEROMATOUS PLAQUE WITH ADHERENT, ORGAINZING FIBRIN THROMBUS WITH ACUTE AND CHRONIC INFLAMMATION; PORTION OF ARTERIAL INTIMA PRES…
6.76	103918|199845	bloodves	3	[D]	D3-8005B/M-32000; Artery; N/A; Peripheral vascular disease; ATHEROSCLEROTIC AND ANEURYSMALLY DILATED COMMON ILIAC ARTERY, IN REGION OF PREVIOUS AORTIC-ARTERIAL DISSECTION; FROM REPAIR OF INFRARENAL ABDOMINAL AORTIC ANEURYSM. QC: ARTERY WITH FIBROCALCIFIC ATHEROMATOUS PLAQUE. EVENT: ; Dilatation;
166.34	106312|200421	bloodves	3	[D]	D3-8005B/M-52110; Artery; NO_PCT; Peripheral vascular disease; ATHEROMATOUS PLAQUE FROM ENDARTERECTOMY FOR OCCLUDED VESSEL (EXACT SITE NOT SPECIFIED). DONOR HAS HISTORY OF CORONARY ARTERY DISEASE AND HYPERLIPIDEMIA. QC: PORTION OF INTIMA, ATHEROMATOUS PLAQUE, AND THROMBUS. EVENT: ; Atherosclerosis;
82.835	38690|188929	bloodves	3	[D]	D3-83300/M-32000; Abdominal aorta; N/A; Aortic aneurysm; ATHEROSCLEROTIC AORTA AT ANEURYSMAL NECK, FROM RESECTION OF INFRARENAL ABDOMINAL AORTIC ANEURYSM. QC: FIBROELASTIC AORTIC WALL, FIBROCALCIFIC ATHEROMA, AND FOCUS OF LYMPHOPLASMACYTIC INFLAMMATION; C/W AORTIC ANEURYSM. EVENT: ; Dilatation;
152.8	46119|192336	bloodves	3	[D]	D3-83300/M-32000; Abdominal aorta; N/A; Aortic aneurysm; RESECTION OF ABDOMINAL AORTIC ANEURYSM: ATHEROMATOUS PLAQUE, FROM REGION OF PROXIMAL INFRARENAL AORTA. QC: CALCIFIED ATHEROMATOUS PLAQUE WITH CHRONIC INFLAMMATORY INFILTRATE, REACTIVE FIBROSIS, AND OSSIFICATION. EVENT: ; Dilatation;
87.93	46124|192339	bloodves	3	[D]	D3-83300/M-32000; Abdominal aorta; N/A; Aortic aneurysm; ATHEROMATOUS PLAQUE OF AORTA, FROM RESECTION OF ABDOMINAL AORTIC ANEURYSM. QC: ATHEROMATOUS PLAQUE, FIBROUS CAP TYPE WITH FOCAL CALCIFICATION. EVENT: ; Dilatation;
8.135	54798|195053	bloodves	3	[D]	D3-83300/M-32000; Abdominal aorta; NO_PCT; Aortic aneurysm; INFRARENAL AORTIC ANEURYSM, 5.4 CM DIAMETER; FROM RESECTION OF AORTIC AND BILATERAL ILIAC ARTERY ANEURYSMS WITH SYNTHETIC GRAFT PLACEMENT. QC: FIBROCALCIFIC ATHEROMATOUS PLAQUE, THROMBUS, VERY THIN AORTIC MUSCULAR WALL, AND FIBROADIPOSE AORTIC ADVENTITIA. EVENT: ; Dilatation;
146.305	54827|195985	bloodves	3	[D]	D3-83300/M-32000; Abdominal aorta; NO_PCT; Aortic aneurysm; JUXTARENAL ABDOMINAL AORTIC ANEURYSM, 6.7 CM DIAMETER. QC: FIBROUS VASCULAR WALL WITH FIBROCALCIFIC ATHEROMA, C/W AORTIC ANEURYSM; FIBROADIPOSE VASCULAR ADVENTITIA WITH CHRONIC INFLAMMATION PRESENT. EVENT: ; Dilatation;
401.425	55668|195976	bloodves	3	[D]	D3-83300/M-32000; Abdominal aorta; NO_PCT; Aortic aneurysm; INFRARENAL AORTIC ANEURYSM, INFLAMMATORY TYPE, 6.2 CM DIAMETER. QC: THICKENED AORTIC WALL WITH MARKED FIBROSIS, THROMBOSIS, AND INTERSTITIAL CHRONIC INFLAMMATION. EVENT: ; Dilatation;
45.035	52537|195063	bloodves	3	[D]	D3-83300/M-32000; Thoracic aorta; N/A; Aortic aneurysm; THORACIC REGION OF THORACOABDOMINAL AORTIC ANEURYSM, TYPE II, 8 CM DIAMETER. QC: ATHEROMA, FIBROUS CAP TYPE WITH HEMORRHAGE. EVENT: ; Dilatation;
156.465	58119|197706	bloodves	3	[D]	D3-83300/M-32000; Ascending aorta; N/A; Aortic aneurysm; FULL-THICKNESS SECTION OF ASCENDING AORTA, FROM REPAIR OF ANEURYSM. GLGC PATHOLOGY REVIEW SHOWS AORTIC WALL C/W DILATED REGION OF ANEURYSM; NO ATHEROSCLEROSIS PRESENT. QC: FULL THICKNESS SECTION OF AORTA, C/W DILATED REGION OF ANEURYSM. NO ATHEROSCLEROTIC CHANGES IDENTIFIED. EVENT: ; Dilatation;
179.25	58120|197707	bloodves	3	[D]	D3-83300/M-32000; Ascending aorta; N/A; Aortic aneurysm; FULL-THICKNESS SECTION OF ATHEROSCLEROTIC ASCENDING AORTA, FROM REPAIR OF ANEURYSM. QC: THICKENED, FIBROTIC AORTA WITH INTIMAL PLAQUE FORMATION, C/W WALL OF ANEURYSM. EVENT: ; Dilatation;
173.43	101254|197826	bloodves	3	[D]	D3-83300/M-32000; Abdominal aorta; NO_PCT; Aortic aneurysm; FULL THICKNESS SECTION OF AORTIC WALL, FROM RESECTION OF INFRARENAL ABDOMINAL AORTIC ANEURYSM. QC: HYALINIZED FIBROCALCIFIC ATHEROMATOUS PLAQUE CONTAINING CHOLESTEROL DEBRIS AND FRESH HEMMORHAGE; NO NATIVE AORTIC TISSUE IDENTIFIED. EVENT: ; Dilatation;
29.63	101260|197828	bloodves	3	[D]	D3-83300/M-32000; Abdominal aorta; N/A; Aortic aneurysm; FULL THICKNESS SECTION OF AORTIC WALL, FROM RESECTION OF INFRARENAL ABDOMINAL AORTIC ANEURYSM. QC: DENSELY COLLAGENIZED ATHEROMATOUS PLAQUE, AND ONE FOCUS OF ELASTIC TISSUE C/W AORTIC WALL WITH CHRONIC INFLAMMATION, C/W ANEURYSM. EVENT: ; Dilatation;
271.92	103920|199846	bloodves	3	[D]	D3-83300/M-32000; Abdominal aorta; N/A; Aortic aneurysm; INFRARENAL ABDOMINAL AORTIC ANEURYSM, 6.6 CM DIAMETER WITH BILATERAL ILIAC INVOLVEMENT. QC: FULL-THICKNESS SECTION OF AORTIC ANEURYSM WITH MARKED FIBROCALCIFIC PLAQUE FORMATION. EVENT: ; Dilatation;
23.235	103462|199756	bloodves	3	[D]	D3-83300/M-32000; Ascending aorta; NO_PCT; Aortic aneurysm; FULL-THICKNESS SECTION OF DILATED SECTION OF ANEURYSM OF ASCENDING AORTA. QC: AORTA WITH PROMINENT FIBROCALCIFIC PLAQUE FORMATION, PERIAORTIC FIBROADIPOSE TISSUE CONTAINS SMALL LYMPH NODES. EVENT: ; Dilatation;
43.685	103919|199845	bloodves	3	[D]	D3-83300/M-32000; Abdominal aorta; N/A; Aortic aneurysm; INFRARENAL AORTIC ANEURYSM, 6 CM DIAMETER, IN REGION OF PREVIOUS DISSECTION INVOLVING COMMON ILIAC ARTERY. QC: FRAGMENTS OF RELATIVELY NORMAL AORTIC WALL, AND ATHEROMATOUS PLAQUE MATERIAL, PREDOMINANTLY FIBROUS CAP ATHEROMA TYPE. EVENT: ; Dilatation;
9.505	106310|200420	bloodves	3	[D]	D3-83300/M-32000; Abdominal aorta; NO_PCT; Aortic aneurysm; AORTIC ANEURYSM WALL FROM REPAIR OF ABDOMINAL AORTIC ANEURYSM. QC: PORTION OF VESSEL WALL AND ATHEROMATOUS PLAQUE WITH SOME CHRONIC INFLAMMATION, CALCIFICATION, AND CHOLESTEROL CLEFTS, C/W WALL OF AORTIC ANEURYSM. EVENT: ; Dilatation;
101.015	109543|201162	bloodves	3	[D]	D3-83300/M-32000; Abdominal aorta; NO_PCT; Aortic aneurysm; AORTIC ANEURYSM WALL FROM REPAIR OF ABDOMINAL AORTIC ANEURYSM. QC: PORTION OF VESSEL WALL AND ATHEROMATOUS PLAQUE WITH SOME CHRONIC INFLAMMATION, CALCIFICATION, AND CHOLESTEROL CLEFTS, C/W WALL OF AORTIC ANEURYSM. EVENT: ; Dilatation;
358.15	110223|202566	bloodves	3	[D]	D3-83300/M-32000; Abdominal aorta; N/A; Aortic aneurysm; AORTIC ANEURYSM WALL FROM REPAIR OF 6.9 CM ABDOMINAL AORTIC ANEURYSM. QC: PORTION OF VESSEL WALL WITH FOCALLY CALCIFIED ATHEROMATOUS PLAQUE, CHOLESTEROL CLEFTS, AND SOME CHRONIC INFLAMMATION WITHIN ADVENTITIA, C/W WALL OF AORTIC ANEURYSM. EVENT: ; Dilatation;
109.285	110226|202594	bloodves	3	[D]	D3-83300/M-32000; Abdominal aorta; N/A; Aortic aneurysm; ATHEROSCLEOSTIC ABDOMINAL AORTA FROM FROM REPAIR OF ABDOMINAL AORTIC ANEURYSM AND AORTO-FEMORAL BYPASS FOR ATHEROSCLEROTIC OCCLUSIVE DISEASE. QC: FRAGMENT OF AORTIC WALL WITH SOME MEDIAL DEGENERATION AND CALCIFIC ATHEROSCLEROSIS. EVENT: ; Dilatation;
102.205	110231|202599	bloodves	3	[D]	D3-83300/M-32000; Abdominal aorta; N/A; Aortic aneurysm; AORTIC ANEURYSM WALL FROM REPAIR OF 5 CM INFRARENAL ABDOMINAL AORTIC ANEURYSM. QC: FRAGMENTED PORTION OF VESSEL WALL WITH SOME APPARENT MEDIAL DEGENERATION AND CALCIFIED ATHEROSCLEROTIC PLAQUE. EVENT: ; Dilatation;
16.91	42257|190220	bloodves	3	[D]	D3-81300/M-32000; Artery; NO_PCT; Aneurysm of artery, other than aorta; ATHEROSCLEROTIC ANEURYSM OF COMMON ILIAC ARTERY. QC: FIBROMUSCULAR TISSUE C/W ARTERIAL WALL, FIBROCALCIFIC ATHEROMATOUS PLAQUE, AND ORGANIZING THROMBUS. EVENT: ; Dilatation;
140.19	44189|191733	bloodves	3	[D]	D3-83300/M-32000; Artery; NO_PCT; Aortic aneurysm; FULL-THICKNESS SECTION OF ATHEROSCLEROTIC INFRARENAL AORTA, FROM REPAIR OF AORTIC ANEURYSM. QC: AORTIC INTIMA, FIBROUS ATHEROMA, AND ORGANIZED THROMBUS. EVENT: ; Dilatation;
46.485	101259|197828	bloodves	3	[D]	D3-81300/M-32000; Artery; NO_PCT; Aneurysm of artery, other than aorta; ANEURYSMALLY DILATED LEFT ILIAC ARTERY, FROM RESECTION OF INFRARENAL ABDOMINAL AORTIC ANEURYSM. QC: FRAGMENTED SEGMENT OF ARTERY; CANNOT ASSESS DILATATION ON THIS SECTION. EVENT: ; Dilatation;
57.76	110227|202595	bloodves	3	[D]	D3-81300/M-32000; Artery; N/A; Aneurysm of artery, other than aorta; ATHEROSCLEROTIC ANEURYSM WALL FROM REPAIR OF 6 CM ANEURYSM OF COMMON ILIAC ARTERY. QC: FRAGMENTS OF CALCIFIC ATHEROSCLEROTIC PLAQUE, C/W ANEURYSM WALL. EVENT: ; Dilatation;
52.33	38695|188930	bloodves	3	[D]	D3-81510/M-42000; Artery; N/A; Thromboangiitis obliterans; POSTERIOR TIBIAL ARTERY: THROMBOANGIITIS OBLITERANS (BUERGER'S DISEASE). GLGC PATHOLOGY REVIEW SHOWS EVIDENCE OF ORGANIZED (HEALED) LESION WITHOUT ACTIVE INFLAMMATION. QC: ARTERY WITH MARKED FIBROCALCIFIC INTIMAL THICKENING, C/W ORGANIZED (HEALED) FOCUS OF THROMBOANGIITIS OBLITERANS; NO ACTIVE INFLAMMATION PRESENT. EVENT: ; Acute and chro…
47.02	38687|188926	bloodves	3	[D]	D3-87020/M-32000; Vein; NO_PCT; Varicose veins of lower extremity; VARICOSE THIGH TRIBUTARY VEIN. QC: VEIN SEGMENT, C/W VARICOSITY. EVENT: ; Dilatation;
146.15	38697|188931	bloodves	3	[D]	D3-87020/M-32000; Vein; NO_PCT; Varicose veins of lower extremity; VARICOSE CALF VEIN TRIBUTARIES. QC: VEIN SEGMENTS, C/W VARICOSITIES. EVENT: ; Dilatation;
208.315	42243|188928	bloodves	3	[D]	D3-87020/M-32000; Vein; NO_PCT; Varicose veins of lower extremity; VARICOSE CALF VEIN TRIBUTARY. QC: HISTOLOGICALLY NORMAL VEINS. EVENT: ; Dilatation;
82.375	42255|190219	bloodves	3	[D]	D3-87020/M-01000; Vein; NO_PCT; Varicose veins of lower extremity; VARICOSE TRIBUTARY VEIN OF THIGH, FROM PATIENT WITH KLIPPEL-TRENAUNAY SYNDROME. QC: DILATED VEINS WITH ATTACHED FIBROADIPOSE TISSUE. EVENT: ; Morphologically abnormal structure;
265.765	44178|190856	bloodves	3	[D]	D3-87020/M-32000; Vein; N/A; Varicose veins of lower extremity; RIGHT LEG, GREAT SAPHENOUS VEIN: VARICOSE VEIN SEGMENT. QC: VEIN WITH MUSCULAR HYPERTROPHY. EVENT: ; Dilatation;
57.965	44186|190219	bloodves	3	[D]	D3-87020/M-01000; Vein; N/A; Varicose veins of lower extremity; THROMBOSED REGION OF VARICOSE TRIBUTARY VEIN OF THIGH, FROM PATIENT WITH KLIPPEL-TRENAUNAY SYNDROME. QC: DILATED VEINS, ONE WITH ORGANIZING LUMINAL THROMBUS. EVENT: ; Morphologically abnormal structure;
111.915	44192|191736	bloodves	3	[D]	D3-87020/M-32000; Vein; NO_PCT; Varicose veins of lower extremity; VARICOSE VEIN AT SAPHENO-FEMORAL JUNCTION. QC: DILATED, THICK-WALLED VEIN. EVENT: ; Dilatation;
92.685	44193|191736	bloodves	3	[D]	D3-87020/M-32000; Vein; NO_PCT; Varicose veins of lower extremity; VARICOSE DISTAL GREATER SAPHENOUS VEIN. QC: DILATED, THICK-WALLED VEIN. EVENT: ; Dilatation;
161.14	44194|191738	bloodves	3	[D]	D3-87020/M-52110; Vein; NO_PCT; Varicose veins of lower extremity; VARICOSE TRIBUTARY VEIN OF CALF, INCIDENTALLY EXCISED DURING FEMORAL-POPLITEAL ARTERIAL BYPASS FOR PERIPHERAL VASCULAR DISEASE. QC: DILATED, THICK-WALLED VEIN WITH FOCAL INTIMAL FIBROSIS AND CALCIFICATION. EVENT: ; Atherosclerosis;
167.47	46112|192331	bloodves	3	[D]	D3-87020/M-32000; Vein; NO_PCT; Varicose veins of lower extremity; VARICOSE SAPHENOUS VEIN FROM REGION OF CALF. QC: DILATED VEIN. EVENT: ; Dilatation;
242.43	46113|192331	bloodves	3	[D]	D3-87020/M-32000; Vein; NO_PCT; Varicose veins of lower extremity; VARICOSE SAPHENOUS VEIN FROM REGION OF THIGH. QC: DILATED VEIN. EVENT: ; Dilatation;
207.075	46116|192334	bloodves	3	[D]	D3-87020/M-32000; Vein; NO_PCT; Varicose veins of lower extremity; VARICOSE SAPHENOUS VEIN FROM REGION OF LOWER THIGH. QC: DILATED VEIN. EVENT: ; Dilatation;
175.575	46120|192337	bloodves	3	[D]	D3-87020/M-32000; Vein; NO_PCT; Varicose veins of lower extremity; VARICOSE RIGHT SAPHENOUS VEIN FROM REGION OF THIGH. QC: MARKEDLY DILATED VEIN SEGMENT. EVENT: ; Dilatation;
213.71	46121|192337	bloodves	3	[D]	D3-87020/M-32000; Vein; NO_PCT; Varicose veins of lower extremity; VARICOSE LEFT GREATER SAPHENOUS VEIN FROM REGION OF THIGH. QC: DILATED VEIN SEGMENT. EVENT: ; Dilatation;
652.86	49018|190221	bloodves	3	[D]	D3-87020/M-32000; Vein; N/A; Varicose veins of lower extremity; VARICOSE SAPHENOUS VEIN. QC: THICK-WALLED VEIN SEGMENTS. EVENT: ; Dilatation;
160.865	49095|193754	bloodves	3	[D]	D3-87020/M-32000; Vein; N/A; Varicose veins of lower extremity; VARICOSE SAPHENOUS VEIN. QC: THICK-WALLED VEIN SEGMENTS C/W VARICOSITIES. EVENT: ; Dilatation;
153.625	49098|193756	bloodves	3	[D]	D3-87020/M-32000; Vein; NO_PCT; Varicose veins of lower extremity; VARICOSE GREATER SAPHENOUS VEIN. QC: THICK-WALLED VEIN SEGMENTS C/W VARICOSITIES. EVENT: ; Dilatation;
196.645	49099|193757	bloodves	3	[D]	D3-87020/M-32000; Vein; NO_PCT; Varicose veins of lower extremity; VARICOSE TRIBUTARY VEINS OF THIGH. QC: THICK-WALLED VEIN SEGMENT C/W VARICOSITY. EVENT: ; Dilatation;
128.05	49103|193761	bloodves	3	[D]	D3-87020/M-32000; Vein; NO_PCT; Varicose veins of lower extremity; VARICOSE SAPHENOUS VEIN. QC: THICK-WALLED VEIN SEGMENT C/W VARICOSITY. EVENT: ; Dilatation;
145.535	49104|193762	bloodves	3	[D]	D3-87020/M-32000; Vein; NO_PCT; Varicose veins of lower extremity; VARICOSE SAPHENOUS VEIN. QC: THICK-WALLED VEIN SEGMENT C/W VARICOSITY. EVENT: ; Dilatation;
271.98	49112|193770	bloodves	3	[D]	D3-87020/M-32000; Vein; NO_PCT; Varicose veins of lower extremity; VARICOSE LESSER SAPHENOUS VEIN. QC: THICK-WALLED VEIN SEGMENT C/W VARICOSITY. EVENT: ; Dilatation;
153.95	51129|194510	bloodves	3	[D]	D3-87020/M-32000; Vein; NO_PCT; Varicose veins of lower extremity; VARICOSE PROXIMAL GREATER SAPHENOUS VEIN. QC: THICK-WALLED VEIN C/W VARICOSITY. EVENT: ; Dilatation;
87.495	51130|194510	bloodves	3	[D]	D3-87020/M-32000; Vein; NO_PCT; Varicose veins of lower extremity; VARICOSE LESSER SAPHENOUS VEIN. QC: DILATED, THICK-WALLED VEIN C/W VARICOSITY. EVENT: ; Dilatation;
69.835	52525|195051	bloodves	3	[D]	D3-87020/M-32000; Vein; NO_PCT; Varicose veins of lower extremity; VARICOSE GREATER SAPHENOUS VEIN FROM REGION OF THIGH. QC: THICK-WALLED VEIN SEGMENT C/W VARICOSITY. EVENT: ; Dilatation;
81.775	52535|195061	bloodves	3	[D]	D3-87020/M-32000; Vein; NO_PCT; Varicose veins of lower extremity; VARICOSE GREATER SAPHENOUS VEIN. QC: THICK-WALLED VEIN WITH INTIMAL FIBROSIS, C/W VARICOSITY. EVENT: ; Dilatation;
90.765	52536|195061	bloodves	3	[D]	D3-87020/M-32000; Vein; NO_PCT; Varicose veins of lower extremity; VARICOSE TRIBUTARY VEINS OF LEG (SPECIFIC REGION NOT IDENTIFIED). QC: THICK-WALLED VEIN C/W VARICOSITY. EVENT: ; Dilatation;
157.725	54794|194512	bloodves	3	[D]	D3-87020/M-32000; Vein; NO_PCT; Varicose veins of lower extremity; VARICOSE TRIBUTARY VEINS OF LEG. QC: THICK-WALLED, FIBROTIC VEIN C/W VARICOSITY. EVENT: ; Dilatation;
41.595	54797|195051	bloodves	3	[D]	D3-87020/M-32000; Vein; NO_PCT; Varicose veins of lower extremity; VARICOSE TRIBUTARY VEINS OF CALF. QC: IRREGULARLY THICK-WALLED VEIN, C/W VARICOSITY. EVENT: ; Dilatation;
166.24	54799|195057	bloodves	3	[D]	D3-87020/M-32000; Vein; NO_PCT; Varicose veins of lower extremity; VARICOSE GREATER SAPHENOUS VEIN. QC: THICK-WALLED VEIN WITH INTIMAL FIBROSIS, C/W VARICOSITY. EVENT: ; Dilatation;
312.19	54809|195977	bloodves	3	[D]	D3-87020/M-32000; Vein; NO_PCT; Varicose veins of lower extremity; VARICOSE GREATER SAPHENOUS VEIN. QC: THICK WALLED VEIN (COLLAPSED IN THIS SECTION), C/W VARICOSITY. EVENT: ; Dilatation;
442.14	54810|195977	bloodves	3	[D]	D3-87020/M-32000; Vein; NO_PCT; Varicose veins of lower extremity; VARICOSE BRANCH VEIN OF LOWER EXTREMITY. QC: THICK WALLED VEIN C/W VARICOSITY. EVENT: ; Dilatation;
105.125	54819|195982	bloodves	3	[D]	D3-87020/M-32000; Vein; NO_PCT; Varicose veins of lower extremity; VARICOSE GREATER SAPHENOUS VEIN. QC: VEIN WITH IRREGULAR FIBROUS THICKENING OF WALL, C/W VARICOSITY. EVENT: ; Dilatation;
312.32	54824|195984	bloodves	3	[D]	D3-87020/M-32000; Vein; NO_PCT; Varicose veins of lower extremity; VARICOSE LEFT GREATER SAPHENOUS VEIN. QC: THICK-WALLED VEIN C/W VARICOSITY. EVENT: ; Dilatation;
187.22	54825|195984	bloodves	3	[D]	D3-87020/M-32000; Vein; NO_PCT; Varicose veins of lower extremity; VARICOSE RIGHT LESSER SAPHENOUS VEIN. QC: THICK-WALLED VEIN C/W VARICOSITY. EVENT: ; Dilatation;
70.575	54826|195984	bloodves	3	[D]	D3-87020/M-32000; Vein; NO_PCT; Varicose veins of lower extremity; VARICOSE TRIBUTARY VEINS OF LEFT THIGH. QC: THICK-WALLED VEIN C/W VARICOSITY. EVENT: ; Dilatation;
91.13	101249|197822	bloodves	3	[D]	D3-87020/M-32000; Vein; NO_PCT; Varicose veins of lower extremity; VARICOSE LEFT GREATER SAPHENOUS VEIN. QC: THICK-WALLED VEIN SEGMENT C/W VARICOSITY. EVENT: ; Dilatation;
140.41	101250|197822	bloodves	3	[D]	D3-87020/M-32000; Vein; NO_PCT; Varicose veins of lower extremity; VARICOSE RIGHT GREATER SAPHENOUS VEIN. QC: THICK-WALLED VEIN SEGMENT C/W VARICOSITY. EVENT: ; Dilatation;
30.95	101261|197829	bloodves	3	[D]	D3-87020/M-32000; Vein; N/A; Varicose veins of lower extremity; VARICOSE GREATER SAPHENOUS VEIN. QC: DILATED VEIN C/W VARICOSITY. EVENT: ; Dilatation;
113.415	110255|202605	bloodves	3	[D]	D3-87020/M-32000; Vein; N/A; Varicose veins of lower extremity; VARICOSE TRIBUTARY VEIN OF THIGH. QC: FRAGMENTS OF APPARENTLY DILATED, FOCALLY THICK-WALLED VEIN, C/W VARICOSITY. EVENT: ; Dilatation;
30.51	103921|199847	bloodves	3	[D]	D3-87058/M-00002; Vein; N/A; Phlebosclerosis; POSTPHLEBITIC (FIBROTIC AFTER EPISODE OF INFLAMMATION) SAPHENOUS VEIN, FROM BELOW KNEE AMPUTATION IN PATIENT WITH SYSTEMIC LUPUS ERYTHEMATOSUS, ANTIPHOSPHOLIPID ANTIBODY SYNDROME, VASCULITIS, AND IDIOPATHIC THROMBOCYTOPENIC PURPURA (ITP). QC: THICK-WALLED VEIN WITH MILD, PATCHY INTIMAL AND MEDIAL FIBROSIS, C/W PREVIOUS EPISODE OF PHLEBITIS IN THIS REG…
16.155	103922|199847	bloodves	3	[D]	D3-87058/M-00002; Vein; N/A; Phlebosclerosis; POSTPHLEBITIC (FIBROTIC AFTER EPISODE OF INFLAMMATION) PERONEAL VEIN, FROM BELOW KNEE AMPUTATION IN PATIENT WITH SYSTEMIC LUPUS ERYTHEMATOSUS, ANTIPHOSPHOLIPID ANTIBODY SYNDROME, VASCULITIS, AND IDIOPATHIC THROMBOCYTOPENIC PURPURA (ITP). QC: IRREGULARLY THICK-WALLED VEIN WITH ORGANIZED INTIMAL THROMBOSIS WITH ADJACENT INTIMAL AND MEDIAL FIBROSIS, C/W …
108.17	103926|199848	bloodves	3	[D]	D3-87058/M-53300; Vein; N/A; Phlebosclerosis; FIBROTIC SUPERIOR FEMORAL VEIN, FROM ABOVE KNEE AMPUTATION IN PATIENT WITH FOCAL SEGMENTAL GLOMERULOSCLEROSIS RESULTING IN END-STAGE RENAL DISEASE, WITH SECONDARY CALCIPHYLAXIS (VASCULAR CALCIFICATION WITH SKIN NECROSIS). QC: THICK-WALLED VEIN WITH PATCHY INTIMAL AND MEDIAL FIBROSIS. EVENT: ; Glomerulosclerosis;
94.495	103928|199848	bloodves	3	[D]	D3-87058/M-53300; Vein; N/A; Phlebosclerosis; FIBROTIC POPLITEAL VEIN, FROM ABOVE KNEE AMPUTATION IN PATIENT WITH FOCAL SEGMENTAL GLOMERULOSCLEROSIS RESULTING IN END-STAGE RENAL DISEASE, WITH SECONDARY CALCIPHYLAXIS (VASCULAR CALCIFICATION WITH SKIN NECROSIS). QC: VEIN WITH MODERATE INTIMAL AND MEDIAL FIBROSIS. EVENT: ; Glomerulosclerosis;
31.135	103930|199848	bloodves	3	[D]	D3-87058/M-53300; Vein; N/A; Phlebosclerosis; MILDLY FIBROTIC POSTERIOR TIBIAL VEIN, FROM ABOVE KNEE AMPUTATION IN PATIENT WITH FOCAL SEGMENTAL GLOMERULOSCLEROSIS RESULTING IN END-STAGE RENAL DISEASE, WITH SECONDARY CALCIPHYLAXIS (VASCULAR CALCIFICATION WITH SKIN NECROSIS). QC: VEIN WITH MILD INTIMAL AND MEDIAL FIBROSIS. EVENT: ; Glomerulosclerosis;
499.155	111311|202593	bloodves	3	[D]	D3-87058/M-52110; Vein; N/A; Phlebosclerosis; SCLEROTIC SAPHENOUS VEIN FROM FEMORAL-PERONEAL BYPASS GRAFT PROCEDURE USING SAPHENOUS VEIN. QC: THICK-WALLED VEIN WITH MEDIAL FIBROSIS. EVENT: ; Atherosclerosis;
151.005	46117|192335	bloodves	3	[D]	D3-80000/M-20000; Vein; NO_PCT; Vascular disorder; DILATED ACCESSORY SAPHENOUS BRANCH VEIN FROM REGION OF THIGH, FROM PATIENT WITH CHRONIC VENOUS INSUFFICIENCY. QC: DILATED, MARKEDLY THIN-WALLED VEIN SEGMENTS. EVENT: ; Developmental abnormality;
84.555	42246|188933	bloodves	3	[D]	DD-66012/M-54600; Vein; N/A; Complication of bypass graft; VEIN GRAFT (SAPHENOUS VEIN GRAFTED AS POSTERIOR TIBIAL BYPASS), RESECTED FOR THROMBOTIC OCCLUSION ONE WEEK S/P GRAFT PROCEDURE. GLGC PATHOLOGY REVIEW SHOWS ADVENTITIAL AND INTERSTITIAL HEMORRHAGE AND THROMBOSIS, BUT LUMINAL THROMBOSIS NOT PRESENT. QC: THICK-WALLED VEIN WITH ADVENTITIAL AND INTERSTITIAL HEMORRHAGE AND THROMBUS FORMATION. L…
92.515	43270|187809	bloodves	3	[D]	DD-66012/M-71000; Vein; N/A; Complication of bypass graft; VEIN GRAFT WITH MUSCULAR HYPERTROPHY AND INTIMAL THICKENING (SAPHENOUS VEIN USED AS BYPASS FOR LOWER EXTREMITY ARTERY), RESECTED FOR STENOSIS SEVEN WEEKS S/P ORIGINAL GRAFT PROCEDURE. QC: VEIN WITH MUSCULAR HYPERTROPHY AND INTIMAL THICKENING. EVENT: ; Hypertrophy; SAMPLE AT SURGERY #
69.775	54822|195983	bloodves	3	[D]	D3-87500/M-54600; Vein; N/A; Phlebothrombosis; CHRONICALLY OCCLUDED SMALL SAPHENOUS VEIN, FROM AMPUTATION FOR PERIPHERAL VASCULAR DISEASE. QC: VEIN WITH MARKED FIBROSIS AND CALCIFICATION OF WALL WITH FOCAL OSSIFICATION. EVENT: ; Gangrene;
55.67	101255|197827	bloodves	3	[D]	D3-87500/M-52110; Vein; NO_PCT; Phlebothrombosis; PERONEAL VEIN WITH SUBACUTE THROMBOSIS, FROM BELOW KNEE AMPUTATION FOR PERIPHERAL VASCULAR DISEASE. QC: VEIN AND PERIVENOUS TISSUE, WITH INTIMAL VENOUS THICKENING AND FIBROSIS C/W INSUFFICIENCY OR PREVIOUS THROMBOSIS; NO ACUTE THROMBUS IDENTIFIED (MAY HAVE SEPARATED FROM VEIN DURING HISTOLOGIC PROCESSING).` EVENT: ; Atherosclerosis;
91.71	54803|195973	bloodves	3	[D]	D3-87760/M-54600; Vein; N/A; Thrombophlebitis of deep veins of lower extremity; POPLITEAL VEIN WITH SUBACUTE THROMBOSIS AND CHRONIC INFLAMMATION, FROM AMPUTATION FOR PERIPHERAL VASCULAR DISEASE. QC: THROMBOSED VEIN WITH MILD CHRONIC INFLAMMATION. EVENT: ; Gangrene;
169.72	51134|194511	bloodves	3	[D]	D3-87812/M-54600; Vein; N/A; Stricture of vein; SCLEROTIC VEIN GRAFT, FROM ABOVE KNEE AMPUTATION FOR SEVERE PERIPHERAL VASCULAR DISEASE. QC: VEIN WITH FIBROSIS, C/W SCLEROSIS OF VEIN GRAFT SEGMENT. EVENT: ; Gangrene;
98.155	111312|202604	bloodves	3	[D]	D3-87500/M-52110; Vein; N/A; Phlebothrombosis; PERONEAL VEIN WITH CHRONIC THROMBOSIS FROM BELOW KNEE AMPUTATION FOR PERIPHERAL VASCULAR DISEASE. DONOR ALSO UNDERGOING CONCURRENT FEMORAL-PERONEAL BYPASS OF CONTRALATERAL LEG. QC: THROMBOSED VEIN. EVENT: ; Atherosclerosis;
213.665	23532|162873	bone	0	[N]	DF-000C0/M-50000; Articular surface of bone; N/A; Disease type AND/OR category not assigned; NORMAL BONE TISSUE FROM KNEE WITH DEGENERATIVE JOINT DISEASE. QC: FRAGMENTS OF NORMAL BONE. NOTE: POOR QUALITY SLIDE. EVENT: ; Degeneration;
103.26	06276|115156	bone	0	[N]	DF-000C0/M-54030; Bone structure; NO_PCT; Disease type AND/OR category not assigned; NORMAL BONE, FROM HIP REPLACEMENT FOR OSTEONECROSIS (AVASCULAR NECROSIS) OF HEAD OF FEMUR. QC: NO IMAGES TAKEN. EVENT: ; Aseptic necrosis;
158.47	23505|140400	bone	0	[N]	DF-000C0/M-91803; Bone structure; N/A; Disease type AND/OR category not assigned; NORMAL BONE, FROM AMPUTATION OF FOREARM FOR OSTEOSARCOMA OF RADIUS. QC: NORMAL TRABECULAR BONE. NO EVIDENCE OF TUMOR. EVENT: TXNXMX; Osteosarcoma;
212.585	17623|140941	bone	0	[N]	DF-000C0/M-00001; Bone structure; NO_PCT; Disease type AND/OR category not assigned; NORMAL FIBULA. PRIMARY INDICATION FOR SURGERY (PRESUMABLY AMPUTATION) NOT SPECIFIED. NO HISTOPATHOLOGY PERFORMED AT ORIGINATING SITE. QC: NO IMAGES TAKEN. EVENT: ; Morphology unknown;
125.095	34288|181959	bone	0	[N]	DF-000C0/M-50000; Bone structure; NO_PCT; Disease type AND/OR category not assigned; NORMAL FEMUR, FROM ARTHROPLASTY OF HIP JOINT FOR DEGENERATIVE JOINT DISEASE. QC: NORMAL CORTICAL AND TRABECULAR BONE. BONE MARROW PRESENT. EVENT: ; Degeneration;
172.62	37701|187441	bone	0	[N]	DF-000C0/M-54600; Meniscus of joint; N/A; Disease type AND/OR category not assigned; NORMAL FIBROCARTILAGINOUS MEDIAL MENISCUS, FROM ABOVE KNEE AMPUTATION FOR GANGRENE. QC: NORMAL FIBROCARTILAGINOUS MENISCUS. EVENT: ; Gangrene;
167.19	45932|188948	bone	0	[N]	DF-000C0/M-54600; Synovium of joint; NO_PCT; Disease type AND/OR category not assigned; NORMAL SYNOVIUM OF KNEE JOINT, FROM ABOVE KNEE AMPUTATION FOR PERIPHERAL VASCULAR DISEASE. QC: MESOTHELIAL-LINED FIBROADIPOSE TISSUE, C/W SYNOVIUM. EVENT: ; Gangrene;
184.265	04701|111451	bone	3	[D]	D1-201F7/M-50000; Articular surface of bone; NO_PCT; Osteoarthritis; BONE TISSUE (FEMUR), FROM HIP WITH DEGENERATIVE JOINT DISEASE. QC: NO IMAGES TAKEN. EVENT: ; Degeneration;
186.36	02172|106068	bone	3	[D]	D1-201F7/M-50000; Articular surface of bone; NO_PCT; Osteoarthritis; BONE TISSUE, FROM KNEE WITH DEGENERATIVE JOINT DISEASE. QC: BONE FRAGMENTS AND BONE MARROW EVENT: ; Degeneration;
8.205	02174|106070	bone	3	[D]	D1-201F7/M-50000; Articular surface of bone; NO_PCT; Osteoarthritis; BONE TISSUE, FROM KNEE WITH DEGENERATIVE JOINT DISEASE. QC: TINY BONE PARTICLES EVENT: ; Degeneration;
131.68	02654|106728	bone	3	[D]	D1-201F7/M-50000; Articular surface of bone; NO_PCT; Osteoarthritis; BONE TISSUE, FROM KNEE WITH DEGENERATIVE JOINT DISEASE. QC: NO IMAGES TAKEN. EVENT: ; Degeneration;
63.295	02648|106722	bone	3	[D]	D1-201F7/M-50000; Articular surface of bone; NO_PCT; Osteoarthritis; BONE TISSUE, FROM KNEE WITH DEGENERATIVE JOINT DISEASE. QC: NO IMAGES TAKEN. EVENT: ; Degeneration;
144.825	08348|120733	bone	3	[D]	D1-201F7/M-50000; Articular surface of bone; NO_PCT; Osteoarthritis; BONE TISSUE, FROM KNEE WITH DEGENERATIVE JOINT DISEASE. QC: NO IMAGES TAKEN. EVENT: ; Degeneration;
78.11	08346|120730	bone	3	[D]	D1-201F7/M-50000; Articular surface of bone; NO_PCT; Osteoarthritis; BONE TISSUE, FROM KNEE WITH DEGENERATIVE JOINT DISEASE. QC: NO IMAGES TAKEN. EVENT: ; Degeneration;
30.57	04934|112078	bone	3	[D]	D1-201F7/M-50000; Articular surface of bone; NO_PCT; Osteoarthritis; BONE FROM FEMORAL HEAD WITH DEGENERATIVE JOINT DISEASE. QC: NO IMAGES TAKEN. EVENT: ; Degeneration;
300.025	04011|107998	bone	3	[D]	D1-201F7/M-50000; Articular surface of bone; NO_PCT; Osteoarthritis; BONE TISSUE (HEAD OF FEMUR) FROM HIP REPLACEMENT FOR DEGENERATIVE JOINT DISEASE. QC: NO IMAGES TAKEN. EVENT: ; Degeneration;
145.545	08754|107221	bone	3	[D]	D1-201F7/M-50000; Articular surface of bone; NO_PCT; Osteoarthritis; BONE TISSUE, FROM KNEE WITH DEGENERATIVE JOINT DISEASE. QC: NO IMAGES TAKEN. EVENT: ; Degeneration;
209.525	08771|109153	bone	3	[D]	D1-201F7/M-50000; Articular surface of bone; NO_PCT; Osteoarthritis; BONE TISSUE, FROM KNEE WITH DEGENERATIVE JOINT DISEASE. QC: NO IMAGES TAKEN. EVENT: ; Degeneration;
86.17	08793|112077	bone	3	[D]	D1-201F7/M-50000; Articular surface of bone; NO_PCT; Osteoarthritis; BONE TISSUE, FROM KNEE WITH DEGENERATIVE JOINT DISEASE. QC: NO IMAGES TAKEN. EVENT: ; Degeneration;
77.295	08758|107996	bone	3	[D]	D1-201F7/M-50000; Articular surface of bone; NO_PCT; Osteoarthritis; BONE TISSUE FROM KNEE WITH SEVERE DEGENERATIVE JOINT DISEASE. QC: NO IMAGES TAKEN. EVENT: ; Degeneration;
65.78	08768|109150	bone	3	[D]	D1-201F7/M-50000; Articular surface of bone; NO_PCT; Osteoarthritis; BONE TISSUE, FROM KNEE WITH DEGENERATIVE JOINT DISEASE. QC: NO IMAGES TAKEN. EVENT: ; Degeneration;
8.565	02891|107220	bone	3	[D]	D1-201F7/M-50000; Articular surface of bone; NO_PCT; Osteoarthritis; BONE TISSUE, FROM KNEE WITH DEGENERATIVE JOINT DISEASE. QC: NO IMAGES TAKEN. EVENT: ; Degeneration;
16.065	12011|127226	bone	3	[D]	D1-201F7/M-50000; Articular surface of bone; NO_PCT; Osteoarthritis; BONE TISSUE, FROM KNEE WITH DEGENERATIVE JOINT DISEASE. QC: BONE SAMPLE, NO HISTOLOGY SLIDE AVAILABLE; ACCEPTED EVENT: ; Degeneration;
175.28	12014|127230	bone	3	[D]	D1-201F7/M-50000; Articular surface of bone; NO_PCT; Osteoarthritis; BONE TISSUE, FROM KNEE WITH DEGENERATIVE JOINT DISEASE. QC: BONE SAMPLE; NO HISTOLOGY SLIDE AVAILABLE; ACCEPTED EVENT: ; Degeneration;
210.325	04044|108459	bone	3	[D]	D1-201F7/M-50000; Articular surface of bone; NO_PCT; Osteoarthritis; BONE TISSUE, FROM KNEE WITH DEGENERATIVE JOINT DISEASE. QC: NO IMAGES TAKEN. EVENT: ; Degeneration;
141.775	04045|108461	bone	3	[D]	D1-201F7/M-50000; Articular surface of bone; NO_PCT; Osteoarthritis; BONE TISSUE, FROM KNEE WITH DEGENERATIVE JOINT DISEASE. QC: NO IMAGES TAKEN. EVENT: ; Degeneration;
32.68	08769|109151	bone	3	[D]	D1-201F7/M-50000; Articular surface of bone; NO_PCT; Osteoarthritis; BONE TISSUE (FEMORAL HEAD) FROM HIP REPLACEMENT FOR DEGENERATIVE JOINT DISEASE. QC: NO IMAGES TAKEN. EVENT: ; Degeneration;
164.71	12001|127162	bone	3	[D]	D1-201F7/M-50000; Articular surface of bone; NO_PCT; Osteoarthritis; BONE TISSUE, FROM KNEE WITH DEGENERATIVE JOINT DISEASE. QC: BONE SAMPLE, NO HISTOLOGY SLIDE AVAILABLE; ACCEPTED. EVENT: ; Degeneration;
28.78	02652|106726	bone	3	[D]	D1-201F7/M-50000; Articular surface of bone; NO_PCT; Osteoarthritis; BONE TISSUE, FROM KNEE WITH DEGENERATIVE JOINT DISEASE. QC: NO IMAGES TAKEN. EVENT: ; Degeneration;
141.83	02894|107223	bone	3	[D]	D1-201F7/M-50000; Articular surface of bone; NO_PCT; Osteoarthritis; BONE TISSUE, FROM KNEE WITH DEGENERATIVE JOINT DISEASE. QC: NO IMAGES TAKEN. EVENT: ; Degeneration;
156.59	08781|111447	bone	3	[D]	D1-201F7/M-50000; Articular surface of bone; NO_PCT; Osteoarthritis; BONE TISSUE, FROM KNEE WITH DEGENERATIVE JOINT DISEASE. QC: NO IMAGES TAKEN. EVENT: ; Degeneration;
102.63	08806|115155	bone	3	[D]	D1-201F7/M-50000; Articular surface of bone; NO_PCT; Osteoarthritis; BONE TISSUE, FROM KNEE WITH DEGENERATIVE JOINT DISEASE. QC: NO IMAGES TAKEN. EVENT: ; Degeneration;
82.345	18881|152619	bone	3	[D]	D1-201F7/M-50000; Articular surface of bone; NO_PCT; Osteoarthritis; BONE TISSUE, FROM KNEE WITH DEGENERATIVE JOINT DISEASE. QC: NO IMAGES TAKEN. EVENT: ; Degeneration;
141.03	18882|152657	bone	3	[D]	D1-201F7/M-50000; Articular surface of bone; NO_PCT; Osteoarthritis; BONE TISSUE, FROM KNEE WITH DEGENERATIVE JOINT DISEASE. QC: NO IMAGES TAKEN. EVENT: ; Degeneration;
62.935	36328|162471	bone	3	[D]	D1-201F7/M-50000; Articular surface of bone; NO_PCT; Osteoarthritis; BONE TISSUE, FROM KNEE WITH DEGENERATIVE JOINT DISEASE. QC: NO IMAGES TAKEN. EVENT: ; Degeneration;
99.615	36330|162710	bone	3	[D]	D1-201F7/M-50000; Articular surface of bone; NO_PCT; Osteoarthritis; BONE TISSUE, FROM KNEE WITH DEGENERATIVE JOINT DISEASE. QC: NO IMAGES TAKEN. EVENT: ; Degeneration;
115.715	36331|162729	bone	3	[D]	D1-201F7/M-50000; Articular surface of bone; NO_PCT; Osteoarthritis; BONE TISSUE FROM KNEE WITH SEVERE DEGENERATIVE JOINT DISEASE. QC: NO IMAGES TAKEN. EVENT: ; Degeneration;
164.06	36333|162822	bone	3	[D]	D1-201F7/M-50000; Articular surface of bone; N/A; Osteoarthritis; FEMORAL BONE, FROM ARTHROPLASTY OF KNEE FOR DEGENERATIVE JOINT DISEASE. QC: PORTION OF BONE WITH FOCALLY IRREGULAR CARTILAGENOUS SURFACE, C/W DEGENERATIVE JOINT DISEASE. EVENT: ; Degeneration;
156.095	36340|184198	bone	3	[D]	D1-201F7/M-50000; Articular surface of bone; N/A; Osteoarthritis; BONE (FEMUR) WITH OSTEOARTHRITIS FROM PATIENT WITH LEGG-CALVE-PERTHES DISEASE (AVASCULAR NECROSIS OF FEMORAL HEAD). QC: FRAGMENTS OF BONE AND CONNECTIVE TISSUE, C/W DEGENERATIVE JOINT DISEASE. EVENT: ; Degeneration;
586.245	36341|184202	bone	3	[D]	D1-201F7/M-50000; Articular surface of bone; N/A; Osteoarthritis; BONE TISSUE FROM KNEE WITH DEGENERATIVE JOINT DISEASE. QC: BONE WITH FOCAL SUBCHONDRALTHICKENED TRABECULAE. EVENT: ; Degeneration;
103.985	36342|184211	bone	3	[D]	D1-201F7/M-50000; Articular surface of bone; N/A; Osteoarthritis; BONE TISSUE FROM KNEE WITH DEGENERATIVE JOINT DISEASE. QC: FRAGMENT OF CARTILAGE AND BONE, C/W DEGENERATIVE JOINT DISEASE. EVENT: ; Degeneration;
29.195	36344|184254	bone	3	[D]	D1-201F7/M-50000; Articular surface of bone; N/A; Osteoarthritis; BONE TISSUE FROM KNEE WITH DEGENERATIVE JOINT DISEASE. QC: DEGENERATING ARTICULAR CARTILAGE, AND FRAGMENTED SUBCHONDRAL BONE WITH REMODELING C/W OSTEOARTHRITIC CHANGE. EVENT: ; Degeneration;
183.295	36346|187184	bone	3	[D]	D1-201F7/M-50000; Articular surface of bone; N/A; Osteoarthritis; BONE TISSUE FROM KNEE WITH DEGENERATIVE JOINT DISEASE. QC: BONE WITH EVIDENCE OF DEGENERATIVE JOINT DISEASE. EVENT: ; Degeneration;
257.74	36349|187191	bone	3	[D]	D1-201F7/M-50000; Articular surface of bone; N/A; Osteoarthritis; BONE TISSUE FROM KNEE WITH DEGENERATIVE JOINT DISEASE. QC: POOR QUALITY SLIDE/ORIENTATION. BONE WITH IRREGULAR CARTILAGENOUS SURFACE AND SOME TRABECULAR THICKENING, COMPATIBLE WITH DEGENERATIVE JOINT DISEASE. EVENT: ; Degeneration;
172.875	36350|187198	bone	3	[D]	D1-201F7/M-50000; Cartilage; N/A; Osteoarthritis; CARTILAGE FROM KNEE WITH DEGENERATIVE JOINT DISEASE. NOTE: DONOR TREATED WITH CHEMOTHERAPY FOR OVARIAN CANCER PRIOR TO ACQUISITION OF CURRENT SAMPLE. QC: DETATCHED FIBROCARTILAGE AND ARTICULAR CARTILAGE WITH UNDERLYING BONE. EVENT: ; Degeneration;
209.31	36353|187237	bone	3	[D]	D1-201F7/M-50000; Cartilage; NO_PCT; Osteoarthritis; CARTILAGE FROM KNEE WITH DEGENERATIVE JOINT DISEASE. QC: FIBROCARTILAGE. EVENT: ; Degeneration;
214.595	40986|188842	bone	3	[D]	D1-201F7/M-50000; Cartilage; NO_PCT; Osteoarthritis; CARTILAGE FROM KNEE WITH OSTEOARTHRITIS (DEGENERATIVE JOINT DISEASE). QC: PREDOMINANTLY FIBROCARTILAGE AND ATTACHED PORTION OF FIBROADIPOSE AND SYNOVIAL TISSUE. EVENT: ; Degeneration;
263.89	40988|188858	bone	3	[D]	D1-201F7/M-50000; Cartilage; N/A; Osteoarthritis; CARTILAGE FROM KNEE WITH DEGENERATIVE JOINT DISEASE. QC: PREDOMINANTLY CARTILAGE AND FEW FRAGMENTS OF BONE. EVENT: ; Degeneration;
142.57	40997|189159	bone	3	[D]	D1-201F7/M-50000; Cartilage; NO_PCT; Osteoarthritis; ARTICULAR CARTILAGE WITH DEGENERATIVE CHANGES, FROM KNEE REPLACEMENT FOR OSTEOARTHRITIS (DEGENERATIVE JOINT DISEASE). QC: ARTICULAR HYALINE CARTILAGE WITH PROMINENT DEGENERATIVE CHANGES. EVENT: ; Degeneration;
51.46	41006|189271	bone	3	[D]	D1-201F7/M-50000; Cartilage; NO_PCT; Osteoarthritis; ARTICULAR HYALINE CARTILAGE WITH DEGENERATIVE CHANGES, FROM KNEE REPLACEMENT FOR OSTEOARTHRITIS (DEGENERATIVE JOINT DISEASE). QC: ARTICULAR HYALINE CARTILAGE AND SUBJACENT BONE WITH MARKED DEGENERATIVE CHANGES. EVENT: ; Degeneration;
207.305	44372|191450	bone	3	[D]	D1-201F7/M-50000; Cartilage; NO_PCT; Osteoarthritis; SUBMITTED AS NORMAL FIBROCARTILAGINOUS MENISCUS FROM KNEE REPLACEMENT FOR DEGENERATIVE JOINT DISEASE (OSTEOARTHRITIS). ON GLGC PATHOLOGY REVIEW, FAVOR INTERPRETATION AS DEGENERATIVE CHANGE C/W OSTEOARTHRITIS. QC: FIBROCARTILAGINOUS MENISCUS WITH PROMINENT DEGENERATIVE CHANGES, C/W OSTEOARTHRITIS. EVENT: ; Degeneration;
25.615	23173|168972	bone	3	[D]	D1-201F7/M-50000; Synovium of joint; N/A; Osteoarthritis; SYNOVIUM FROM KNEE REPLACEMENT FOR DEGENERATIVE JOINT DISEASE. QC: FIBROADIPOSE TISSUE C/W SYNOVIUM. VERY MILD CHRONIC INFLAMMATION PRESENT. EVENT: ; Degeneration;
116.81	26616|173652	bone	3	[D]	D1-201F7/M-50000; Cartilage; N/A; Osteoarthritis; CARTILAGE FROM (UNSPECIFIED) JOINT WITH DEGENERATIVE JOINT DISEASE (OSTEOARTHRITIS). NOTE: SUBMITTED TISSUE WAS CALCIFIED AND COULD NOT BE SECTIONED FOR HISTOLOGY (SAMPLE IS ACCEPTED). QC: NO IMAGES TAKEN. EVENT: ; Degeneration;
156.525	26608|176392	bone	3	[D]	D1-201F7/M-50000; Synovium of joint; NO_PCT; Osteoarthritis; SYNOVIUM FROM JOINT REPLACEMENT SURGERY FOR DEGENERATIVE JOINT DISEASE (SPECIFIC JOINT NOT IDENTIFIED). QC: FIBROTIC SYNOVIUM WITH FOCAL, MILD REACTIVE PROLIFERATION OF LINING MESOTHELIUM; C/W DEGENERATIVE JOINT DISEASE. EVENT: ; Degeneration;
252.82	26610|173660	bone	3	[D]	D1-201F7/M-50000; Synovium of joint; N/A; Osteoarthritis; SYNOVIUM FROM ARTHROPLASTY OF KNEE FOR DEGENERATIVE JOINT DISEASE (OSTEOARTHRITIS). QC: SYNOVIUM WITH REACTIVE HYPERPLASIA OF LINING MESOTHELIUM, C/W DEGENERATIVE JOINT DISEASE. EVENT: ; Degeneration;
277.005	26612|173652	bone	3	[D]	D1-201F7/M-50000; Synovium of joint; NO_PCT; Osteoarthritis; SYNOVIUM FROM (UNSPECIFIED) JOINT WITH DEGENERATIVE JOINT DISEASE (OSTEOARTHRITIS). QC: FIBROVASCULAR TISSUE WITH MESOTHELIAL LINING, C/W SYNOVIUM. EVENT: ; Degeneration;
90.58	15819|138537	bone	3	[D]	D1-F0100/M-74810; Bone structure; >90; Benign neoplasm of bone; TIBIA, BIOPSY: NONOSSIFYING FIBROMA. QC: SPINDLE CELL PROLIFERATION WITH NUEROUS MULTINUCLEATED GIANT CELLS AND FIBROSIS, C/W NON-OSSIFYING FIBROMA OF BONE. EVENT: NA; Non-ossifying fibroma;
95.785	12314|132753	bone	3	[D]	D1-F0100/M-74810; Bone structure; 75-90; Benign neoplasm of bone; FEMUR: NON-OSSIFYING FIBROMA, WITH SEONDARY REACTIVE BONE FORMATION C/W HEALING FRACTURE. QC: BONE, NON OSSIFYING FIBROMA. EVENT: NA; Non-ossifying fibroma;
289.985	12317|132756	bone	3	[D]	D1-F0100/M-74810; Bone structure; 75-90; Benign neoplasm of bone; TIBIA: NON-OSSIFYING FIBROMA. QC: BONE-NON-OSSIFYING FIBROMA. EVENT: NA; Non-ossifying fibroma;
159.72	15875|142701	bone	3	[D]	D1-F0100/M-88100; Bone structure; >90; Benign neoplasm of bone; BONE (TIBIA), BIOPSY: C/W OSSIFYING FIBROMA WITH SECONDARY ANEURYSMAL BONE CYST. QC: BENIGN FIBRO-OSSEOUS LESION, C/W OSSIFYING FIBROMA. EVENT: NA; Fibroma;
212.52	06277|115157	bone	1	[C]	D1-F0103/M-92501; Bone structure; >90; Primary malignant neoplasm of bone; TIBIA, RESECTION: GIANT CELL TUMOR OF BONE. QC: GIANT CELL TUMOR, TIBIA EVENT: NA; Giant cell tumor of bone;
310.615	20105|147675	bone	1	[C]	D1-F0103/M-92501; Bone structure; >90; Primary malignant neoplasm of bone; BONE AND SOFT TISSUE, BIOPSY: GIANT CELL TUMOR OF BONE EXTENDING INTO SKELETAL MUSCLE. QC: C/W GIANT CELL TUMOR OF BONE. EVENT: T2NXMX; Giant cell tumor of bone;
127.66	20106|147676	bone	1	[C]	D1-F0103/M-92501; Bone structure; >90; Primary malignant neoplasm of bone; SACRUM, EXCISION: GIANT CELL TUMOR OF BONE. QC: C/W GIANT CELL TUMOR. EVENT: TXNXMX; Giant cell tumor of bone;
46.835	12311|132750	bone	1	[C]	D1-F0103/M-92501; Bone structure; 50-75; Primary malignant neoplasm of bone; DISTAL RADIUS: RECURRENT GIANT CELL TUMOR OF BONE, WITH SOFT TISSUE EXTENSION; 3.3 CM DIAMETER. QC: GIANT CELL TUMOR OF BONE, EXTENDING INTO SKELETAL MUSCLE (NO BONE SEEN). EVENT: TXNXMX; Giant cell tumor of bone; SAMPLE AT 2ND RECURRENCE; LAST UPDAT
155.545	12315|132754	bone	1	[C]	D1-F0103/M-92501; Bone structure; >90; Primary malignant neoplasm of bone; DISTAL FEMUR: GIANT CELL TUMOR OF BONE. QC: GIANT CELL TUMOR OF BONE. EVENT: TXNXMX; Giant cell tumor of bone;
282.035	18185|132608	bone	1	[C]	D1-F0103/M-92501; Bone structure; 50-75; Primary malignant neoplasm of bone; BONE (RADIUS), EXCISION: GIANT CELL TUMOR OF BONE, WITH EXTENSION INTO SOFT TISSUE AND VASCULAR SPACE INVOLVEMENT IDENTIFIED. QC: C/W GIANT CELL TUMOR OF BONE. EVENT: T2NXMX; Giant cell tumor of bone;
85.68	18191|132615	bone	1	[C]	D1-F0103/M-92501; Bone structure; >90; Primary malignant neoplasm of bone; BONE, BIOPSY: GIANT CELL TUMOR OF BONE. QC: C/W GIANT CELL TUMOR OF BONE. EVENT: TXNXMX; Giant cell tumor of bone;
78.14	19291|132635	bone	1	[C]	D1-F0103/M-92501; Bone structure; 75-90; Primary malignant neoplasm of bone; BONE (FEMUR), RESECTION: GIANT CELL TUMOR OF BONE. QC: SPINDLE CELL PROLIFERATION WITH MULTINUCLEATED GIANT CELLS AND HEMOSIDERIN PIGMENT, C/W GIANT CELL TUMOR, PARTIALLY NECROTIC. EVENT: TXNXMX; Giant cell tumor of bone;
214.14	26447|162803	bone	1	[C]	D1-F0103/M-92501; Bone structure; 50-75; Primary malignant neoplasm of bone; BONE (FEMUR), CURETTING: GIANT CELL TUMOR. QC: FOCALLY NECROTIC GIANT CELL LESION, C/W GIANT CELL TUMOR. EVENT: TXNXMX; Giant cell tumor of bone;
132.31	26501|178661	bone	1	[C]	D1-F0103/M-92501; Bone structure; >90; Primary malignant neoplasm of bone; RADIUS, RESECTION: RECURRENT GIANT CELL TUMOR OF BONE WITH ANEURYSMAL BONE CYST CHANGES. QC: GIANT CELL LESION, C/W GIANT CELL TUMOR OF BONE. SOME FEATURES OF ANEURYSMAL BONE CYST. EVENT: SEE GENERAL SAMPLE DESCRIPTION; Giant cell tumor of bone;
6.2	27626|153784	bone	1	[C]	D1-F0103/M-92501; Bone structure; >90; Primary malignant neoplasm of bone; FEMORAL CONDYLE, BIOPSY: GAINT CELL TUMOR OF BONE. QC: GIANT CELL TUMOR OF BONE. EVENT: TXNXMX; Giant cell tumor of bone; NO FURTHER CLINICAL DATA WILL BE AVAILABL
8.85	27634|130930	bone	1	[C]	D1-F0103/M-92501; Bone structure; 75-90; Primary malignant neoplasm of bone; SOFT TISSUE AND BONE, EXCISION: GIANT CELL TUMOR OF BONE, PARTIALLY NECROTIC. QC: FOCALLY NECROTIC GIANT CELL LESION, C/W GIANT CELL TUMOR OF BONE. EVENT: TXNXMX; Giant cell tumor of bone; CHEMO 1 MO PRIOR TO SURGER
97.8	35296|187203	bone	1	[C]	D1-F0103/M-92501; Bone structure; >90; Primary malignant neoplasm of bone; FEMUR, EXCISION: GIANT CELL TUMOR. QC: C/W GIANT CELL TUMOR OF BONE. EVENT: TXNXMX; Giant cell tumor of bone;
129.33	41115|189164	bone	1	[C]	D1-F0103/M-92501; Bone structure; >90; Primary malignant neoplasm of bone; FIBULA, EXCISIONAL BIOPSY: GIANT CELL TUMOR OF BONE. QC: GIANT CELL TUMOR OF BONE. EVENT: NA; Giant cell tumor of bone; CURRENTLY 21 WEEKS PREGNAN
309.845	17088|135486	bone	1	[C]	D1-F0103/M-91803; Bone structure; 75-90; Primary malignant neoplasm of bone; LOWER EXTREMITY, HIP DISARTICULATION: PERIOSTEAL OSTEOSARCOMA OF FEMUR (12.5 CM), INVASIVE INTO SOFT TISSUE. QC: C/W PERIOSTEAL OSTEOSARCOMA, PARTIALLY NECROTIC. EVENT: T2NXMX; Osteosarcoma; NO RESPONSE TO PREOPERATIVE CHEMOTHERAP
75.59	18181|132604	bone	1	[C]	D1-F0103/M-91803; Bone structure; >90; Primary malignant neoplasm of bone; BONE (FIBULA), CURETTINGS: OSTEOSARCOMA. QC: MALIGNANT NEOPLASM, C/W OSTEOSARCOMA. EVENT: TXNXMX; Osteosarcoma;
93.995	27627|153788	bone	1	[C]	D1-F0103/M-91803; Bone structure; >90; Primary malignant neoplasm of bone; HUMERUS, BIOPSY: OSTEOSARCOMA. QC: OSTEOSARCOMA. EVENT: TXNXMX; Osteosarcoma; NO FURTHER CLINICAL DATA WILL BE AVAILABL
545.705	27655|177878	bone	1	[C]	D1-F0103/M-91803; Bone structure; 75-90; Primary malignant neoplasm of bone; ETHMOID AND MAXILLA, EXCISION: RECURRENT OSTEOSARCOMA. QC: OSTEOSARCOMA. EVENT: TXNXMX; Osteosarcoma;
264.705	15896|142750	bone	1	[C]	DF-00637/M-91803; Soft tissues; 75-90; Primary malignant neoplasm of soft tissues; SOFT TISSUE MASS, EXCISION: EXTRASKELETAL OSTEOSARCOMA. VIMENTIN +, SMOOTH MUSCLE ACTIN FOCAL +, DESMIN -, MUSCLE-SPECIFIC ACTIN -, S-100 -, EMA -, CK -. QC: OSTEOSARCOMA. EVENT: T2NXM0; Osteosarcoma; SAMPLE AT DIAGNOSIS; ADJUVANT TREATMENT UNKNOW
3408.3	20122|147874	bone	1	[C]	D1-F0103/M-92603; Bone structure; 50-75; Primary malignant neoplasm of bone; BONE (SKULL), BIOPSY: SMALL ROUND CELL TUMOR C/W PRIMITIVE NEUROECTODERMAL TUMOR - EWING'S SARCOMA. POSSIBLY PRIMARY, CANNOT RULE OUT METASTASIS FROM OTHER SITE. QC: SMALL ROUND BLUE CELL TUMOR, C/W EWING'S SARCOMA/PRIMITIVE NEUROECTODERMAL TUMOR. EVENT: TXNXMX; Ewing's sarcoma;
670.775	15719|140987	bone	1	[C]	DF-00637/M-92603; Soft tissues; 75-90; Primary malignant neoplasm of soft tissues; LEVATOR MUSCLE, RESECTION: PRIMITIVE SARCOMA MOST C/W ATYPICAL EWING'S SARCOMA (8 CM). EXTENSIVE NECROSIS & VASCULAR INVASION PRESENT. CYTOGENETICS: MULTIPLE KARYOTYPIC ABNORMALITIES UNASSOCIATED WITH ANY SPECIFIC TUMOR TYPE; CHARACTERSTIC ABNORMALITIES OF EWING'S SARCOMA NOT PRESENT. DIAGNOSIS WAS ESTABLISHED BASE…
198.33	18809|132628	bone	1	[C]	D1-F0103/M-92203; Bone structure; 25-50; Primary malignant neoplasm of bone; BONE, RESECTION: CHONDROSARCOMA, INFILTRATIVE INTO MARROW. QC: C/W CHONDROSARCOMA. EVENT: T1NXMX; Chondrosarcoma;
396.925	12312|132751	bone	1	[C]	D1-F0103/M-92203; Bone structure; 75-90; Primary malignant neoplasm of bone; PROXIMAL FEMUR: PERIOSTEAL (JUXTACORTICAL) CHONDROSARCOMA, LOW GRADE, 8.5 CM DIAMETER. QC: BONE, CHONDROSARCOMA WITH SECONDARY OSSIFICATION. EVENT: T2BNXM0; Chondrosarcoma; SAMPLE AT DIAGNOSIS; NO ADJUVANT TREATMEN
94.545	15843|139827	bone	1	[C]	DF-00637/M-92203; Soft tissues; 75-90; Primary malignant neoplasm of soft tissues; SOFT TISSUES OF CHEST WALL, EXCISION: CHONDROSARCOMA, LOWGRADE, 10.5 CM DIAMETER. QC: CHONDROSARCOMA. EVENT: T2NXMX; Chondrosarcoma;
209.445	15893|142746	bone	1	[C]	D1-F2006/M-92203; Soft tissues; >90; Secondary malignant neoplasm of connective and other soft tissues; SOFT TISSUE (SHOULDER), EXCISION: RECURRENT HIGH-GRADE CHONDROSARCOMA (MESENCHYMAL CHONDROSARCOMA) FOLLOWING PRIMARY IN HUMERUS APPROXIMATELY 2 1/2 YEARS PRIOR. QC: FOCALLY NECROTIC SARCOMA, C/W UNDIFFERENTIATED SMALL CELL COMPONENT OF MESENCHYMAL CHONDROSARCOMA. NO OBVIOUS CARTILAGENOUS DIFFER…
161.92	15897|142751	bone	1	[C]	DF-00637/M-92203; Soft tissues; 75-90; Primary malignant neoplasm of soft tissues; SOFT TISSUE (BUTTOCK), EXCISION: DEDIFFERENTIATED CHONDROSARCOMA (8.5 CM). QC: MALIGNANT NEOPLASM WITH FIBROHISTIOCYTIC FEATURES, C/W DEDIFFERENTIATED CHONDROSARCOMA. EVENT: T2NXM0; Chondrosarcoma; SAMPLE AT DIAGNOSIS; ADJUVANT TREATMENT UNKNOW
179.725	17354|152357	bone	3	[D]	D1-20600/M-00002; Synovial fluid mononuclear cell; NO_PCT; Rheumatoid arthritis; SYNOVIAL FLUID MONONUCLEAR CELLS FROM 31 Y/O WHITE MALE WITH RHEUMATOID ARTHRITIS QC: NO IMAGES TAKEN. EVENT: NA; Morphology not applicable;
282.88	26613|168963	bone	3	[D]	D1-20600/M-00002; Synovium of joint; N/A; Rheumatoid arthritis; SYNOVIUM FROM HIP JOINT OF PATIENT WITH RHEUMATOID ARTHRITIS. QC: MARKEDLY HYPERPLASTIC SYNOVIUM WITH PROMINENT CHRONIC INFLAMMATION, C/W RHEUMATOID ARTHRITIS. EVENT: ; Morphology not applicable;
125.755	31940|186442	bone	3	[D]	D1-20600/M-00002; Synovium of joint; NO_PCT; Rheumatoid arthritis; SYNOVIUM FROM DONOR WITH RHEUMATOID ARTHRITIS. QC: CHRONICALLY INFLAMED HYPERPLASTIC SYNOVIUM, C/W RHEUMATOID ARTHRITIS. EVENT: ; Morphology not applicable;
63.31	37472|187872	bone	3	[D]	D1-20600/M-00002; Synovium of joint; NO_PCT; Rheumatoid arthritis; SYNOVIUM OF HIP WITH MILD CHRONIC INFLAMMATION INCLUDING SMALL AGGREGATES OF PLASMA CELLS, C/W RHEUMATOID ARTHRITIS. QC: SYNOVIUM WITH REACTIVE MESOTHELIAL HYPERPLASIA AND MILD, PATCHY CHRONIC INFLAMMATION WITH PLASMA CELLS; C/W RHEUMATOID ARTHRITIS. EVENT: ; Morphology not applicable;
162.17	08947|122911	bone	3	[D]	D1-32027/M-76000; Synovium of joint; NO_PCT; Pigmented villonodular synovitis; KNEE: PIGMENTED VILLONODULAR SYNOVITIS. QC: PROLIFERATIVE SYNOVIAL TISSUE WITH HEMOSIDERIN DEPOSITION, C/W PIGMENTED VILLONODULAR SYNOVITIS. EVENT: ; Proliferation;
36.005	22442|152569	bone	3	[D]	D1-32027/M-76000; Synovium of joint; N/A; Pigmented villonodular synovitis; KNEE MASS: PIGMENTED VILLONODULAR SYNOVITIS. QC: INFLAMMATORY PROLIFERATION WITH HISTIOCYTES (SOME CONTAINING HEMOSIDERIN), LYMPHOCYTES, GIANT CELLS, AND FOAM CELLS; C/W VILLONODULAR SYNOVITIS. EVENT: ; Proliferation;
8.995	10146|125597	bone	3	[D]	D1-32027/M-76000; Synovium of joint; NO_PCT; Pigmented villonodular synovitis; KNEE JOINT, EXCISION: PIGMENTED VILLONODULAR SYNOVITIS. QC: PIGMENTED VILLONODULAR SYNOVITIS. EVENT: ; Proliferation;
201.21	40994|189148	bone	3	[D]	D1-32027/M-76000; Synovium of joint; NO_PCT; Pigmented villonodular synovitis; SYNOVIUM OF KNEE: PIGMENTED VILLONODULAR SYNOVITIS. QC: PIGMENTED VILLONODULAR SYNOVITIS. EVENT: ; Proliferation;
194.685	23456|162822	bone	3	[D]	D1-32020/M-50000; Synovium of joint; N/A; Synovitis; SYNOVIUM WITH CHRONIC, PROLIFERATIVE SYNOVITIS, FROM ARTHROPLASTY OF KNEE FOR DEGENERATIVE JOINT DISEASE. QC: CHRONIC, PROLIFERATIVE SYNOVITIS. EVENT: ; Degeneration;
167.9	36339|184185	bone	3	[D]	D1-32020/M-50000; Synovium of joint; N/A; Synovitis; SYNOVIUM WITH SYNOVITIS FROM KNEE WITH DEGENERATIVE JOINT DISEASE. QC: CHRONIC SYNOVITIS. EVENT: ; Degeneration;
163.87	18363|147915	bone	3	[D]	D1-32034/M-76000; Soft tissues; NO_PCT; Nodular tenosynovitis; SOFT TISSUE/SYNOVIUM, BIOPSY: TENOSYNOVIAL GIANT CELL TUMOR (NODULAR TENOSYNOVISTIS). QC: NODULAR TENOSYNOVITIS (TENOSYNOVIAL GIANT CELL TUMOR). EVENT: ; Proliferation;
22.005	37780|187644	bone	3	[D]	D1-32034/M-76000; Soft tissues; N/A; Nodular tenosynovitis; SOFT TISSUE, BIOPSY: NODULAR TENOSYNOVITIS (GIANT CELL TUMOR OF TENDON SHEATH). QC: NODULAR TENOSYNOVITIS. EVENT: ; Proliferation;
143.995	18880|152236	bone	3	[D]	D1-61430/M-40000; Bone structure; NO_PCT; Osteochondritis; BONE TISSUE, FROM KNEE WITH OSTEOCHONDRITIS. QC: NO IMAGES TAKEN. EVENT: ; Inflammation;
96.645	02890|107219	bone	3	[D]	D1-61221/M-54000; Bone structure; NO_PCT; Avascular necrosis of the capital femoral epiphysis; BONE TISSUE, FROM KNEE WITH AVASCULAR NECROSIS OF FEMORAL HEAD. QC: NO IMAGES TAKEN. EVENT: ; Necrosis;
27.28	44373|191650	bone	2	[M]	D2-F1106/M-91803; Lung; 75-90; Secondary malignant neoplasm of lung; LUNG, LINGULECTOMY: OSTEOSARCOMA, METASTATIC FROM PRIMARY OF TIBIA DIAGNOSED TWO YEARS PREVIOUSLY. NOTE: DONOR TREATED WITH CHEMOTHERAPY PRIOR TO ACQUISITION OF CURRENT SAMPLE. QC: METASTATIC OSTEOSARCOMA IN LUNG. EVENT: TXNXMX; Osteosarcoma; SAMPLE AT PROGRESSIO
1410.69	13355|131417	bone	2	[M]	D1-F2006/M-92203; Soft tissues; >90; Secondary malignant neoplasm of connective and other soft tissues; PARASPINAL (L4) MASS: METASTATIC SPINDLE CELL SARCOMA, C/W DEDIFFERENTIATED METASTASIS FROM CHONDROSARCOMA OF TIBIA 5 YEARS PREVIOUSLY; INITIAL TUMOR STAGE NOT STATED. NOTE: DONOR TREATED WITH RADIATION PRIOR TO ACQUISITION OF CURRENT SAMPLE. QC: ANAPLASTIC SPINDLE CELL NEOPLASM WITH NECROSIS, …
8166.16	20748|147997	bone	2	[M]	D1-F2006/M-88003; Soft tissues; >90; Secondary malignant neoplasm of connective and other soft tissues; SOFT TISSUE, EXCISION: SPINDLE CELL SARCOMA INVOLVING SOFT TISSUE OF NECK AND CLAVICULAR HEAD AND MUSCLE; PATIENT HAS HISTORY OF SARCOMA OF STERNUM TREATED WITH RESECTION AND RADIATION THERAPY. QC: SARCOMA. EVENT: NA; Sarcoma; SAMPLE AT 3RD RECURRENCE; SURGER
49.47	12330|133817	bone	2	[M]	D1-F2006/M-91803; Soft tissues; >90; Secondary malignant neoplasm of connective and other soft tissues; CHEST WALL RESECTION: METASTATIC OSTEOSARCOMA, FROM PRIMARY IN FEMUR 9 YEARS PREVIOUSLY WITH NUMEROUS INTERVENING RECURRENCES. TUMOR INITIALLY STAGE 1 (TNM STAGE NOT SPECIFIED). NOTE: DONOR TREATED WITH CHEMOTHERAPY AT INITIAL DIAGNOSIS AND SUBSEQUENT RECURRENCES. QC: OSTEOSARCOMA. NO NORMAL TI…
225.62	12333|133817	bone	2	[M]	D1-F2006/M-91803; Soft tissues; 75-90; Secondary malignant neoplasm of connective and other soft tissues; CHEST WALL AND PERICARDIUM: METASTATIC OSTEOSARCOMA, FROM PRIMARY IN FEMUR 9 YEARS PREVIOUSLY WITH NUMEROUS INTERVENING RECURRENCES. TUMOR INITIALLY STAGE 1 (TNM STAGE NOT SPECIFIED). NOTE: DONOR TREATED WITH CHEMOTHERAPY AT INITIAL DIAGNOSIS AND SUBSEQUENT RECURRENCES. QC: OSTEOSARCOMA WITH …
19.475	12339|133817	bone	2	[M]	D1-F2006/M-91803; Soft tissues; 10-25; Secondary malignant neoplasm of connective and other soft tissues; CHEST WALL EXENTERATION: METASTATIC OSTEOSARCOMA, FROM PRIMARY IN FEMUR 10 YEARS PREVIOUSLY WITH NUMEROUS INTERVENING RECURRENCES. TUMOR INITIALLY STAGE 1 (TNM STAGE NOT SPECIFIED). NOTE: DONOR TREATED WITH CHEMOTHERAPY AT INITIAL DIAGNOSIS AND SUBSEQUENT RECURRENCES. QC: SPINDLE CELL NEOPLAS…
430.54	16787|142710	bone	2	[M]	D1-F2006/M-91803; Soft tissues; >90; Secondary malignant neoplasm of connective and other soft tissues; BONE AND SOFT TISSUE, RESECTION: RECURRENT SPINDLE CELL SARCOMA. PATIENT WITH HISTORY OF OSTEOSARCOMA, PREVIOUSLY TREATED WITH CHEMOTHERAPY AND RESECTION. NOTE: STAGE 1 AT INITIAL DIAGNOSIS, CORRELATES TO T1 OR T2 TUMOR WITH NO NODAL OR DISTANT METASTASES. QC: SPINDLE CELL SARCOMA C/W OSTEOSARC…
114.98	41091|188861	bone	2	[M]	D1-F2006/M-91803; Soft tissues; 50-75; Secondary malignant neoplasm of connective and other soft tissues; SOFT TISSUE, EXCISION: METASTATIC OSTEOSARCOMA. DONOR HAD OSTEOSARCOMA OF MAXILLA RESECTED TWO YEARS PRIOR, THIS FOLLOWING RADIATION THERAPY TO THAT REGION 13 YEARS EARLIER. NOTE: DONOR TREATED WITH CHEMOTHERAPY PRIOR TO ACQUISITION OF CURRENT SAMPLE. QC: OSTEOSARCOMA. EVENT: TXNXMX; Osteosar…
43.345	105983|186442	bone	3	[D]	NO_CODE/M-00002; Tissue cell sample; N/A; NO_DISEASE_NAME; NO_SAMPLE_COMMENTS QC: All cell types, from sample of synovium from joint replacement surgery for rheumatoid arthritis. EVENT: ; Morphology not applicable;
18.645	105982|186442	bone	3	[D]	NO_CODE/M-00002; Synoviocytes; N/A; NO_DISEASE_NAME; NO_SAMPLE_COMMENTS QC: Synovial lining cells, from sample of synovium from joint replacement surgery for rheumatoid arthritis. Slight contamination by supporting connective tissue cells subjacent to lining. EVENT: ; Morphology not applicable;
144.02	105977|168972	bone	3	[D]	NO_CODE/M-50000; Tissue cell sample; N/A; NO_DISEASE_NAME; NO_SAMPLE_COMMENTS QC: All cell types from knee joint synovium of patient with degenerative joint disease (osteoarthritis). EVENT: ; Degeneration;
129.445	105976|168972	bone	3	[D]	NO_CODE/M-50000; Synoviocytes; N/A; NO_DISEASE_NAME; NO_SAMPLE_COMMENTS QC: Synovial lining cells from knee joint of patient with degenerative joint disease (osteoarthritis). EVENT: ; Degeneration;
36.89	105980|176392	bone	3	[D]	NO_CODE/M-50000; Synoviocytes; N/A; NO_DISEASE_NAME; NO_SAMPLE_COMMENTS QC: Synovial lining cells, from sample of synovium from joint replacement surgery for degenerative joint disease (osteoarthritis). Slight contamination by supporting connective tissue cells subjacent to lining. EVENT: ; Degeneration;
217.445	106971|173660	bone	3	[D]	NO_CODE/M-50000; Synoviocytes; NO_PCT; NO_DISEASE_NAME; NO_SAMPLE_COMMENTS QC: Synovial lining cells, from sample of synovium from knee arthroplasty for degenerative joint disease (osteoarthritis). Slight contamination by supporting connective tissue cells subjacent to lining. EVENT: ; Degeneration;
206.71	00411|100272	bonemarrow	0	[N]	DF-000C0/M-00002; Bone structure; NO_PCT; Disease type AND/OR category not assigned; NORMAL BONE, FROM CORRECTION OF THORACIC OUTLET SYNDROME. QC: NO IMAGES TAKEN. EVENT: NA; Morphology not applicable;
15.85	00457|100297	bonemarrow	0	[N]	DF-000C0/M-00001; Bone structure; NO_PCT; Disease type AND/OR category not assigned; NORMAL RIB; PATIENT DISEASE UNKNOWN. QC: NO IMAGES TAKEN. EVENT: ; Morphology unknown;
55.03	08805|115154	bonemarrow	0	[N]	DF-000C0/M-00002; Bone structure; NO_PCT; Disease type AND/OR category not assigned; NORMAL RIB, FROM REPAIR OF THORACIC OUTLET SYNDROME. QC: NO IMAGES TAKEN. EVENT: ; Morphology not applicable;
134.14	17624|140945	bonemarrow	0	[N]	DF-000C0/M-13000; Bone structure; N/A; Disease type AND/OR category not assigned; NORMAL BONE (CLAVICLE) FROM SURGERY FOR REPAIR OF SHOULDER DISLOCATION. QC: NO IMAGES TAKEN. EVENT: ; Dislocation;
24.605	14406|135636	bonemarrow	0	[N]	DF-000C0/M-54600; Bone marrow; N/A; Disease type AND/OR category not assigned; NORMAL BONE MARROW (RECOVERED FROM AMPUTATED BONE), FROM AMPUTATION FOR PERIPHERAL VASCULAR DISEASE WITH GANGRENE. QC: BONE MARROW, MILDLY HYPERCELLULAR FOR PATIENT'S AGE WITH INCREASED MYELOID:ERYTHROID RATIO, PREDOMINANTLY MATURE GRANULOCYTES, C/W REACTION TO INFLAMMATORY PROCESS (GANGRENE WITH NECROSIS OF LEG). SMAL…
215.465	44368|191437	bonemarrow	0	[N]	DF-000C0/M-50000; Bone marrow; N/A; Disease type AND/OR category not assigned; NORMAL BONE MARROW OF FEMORAL HEAD, FROM HIP REPLACEMENT FOR DEGENERATIVE JOINT DISEASE (OSTEOARTHRITIS). DONOR WITH HISTORY OF RHEUMATOID ARTHRITIS; OSTEOARTHRITIS CLINICALLY THOUGHT TO BE PRIMARY CAUSE OF JOINT DEGENERATION. QC: BONE AND SPARSELY CELLULAR MARROW SPACE; FEW HEMATOPOIETIC ELEMENTS PRESENT. EVENT: ; Deg…
28.54	58849|198168	bonemarrow	3	[D]	DC-F4831/M-99833; Bone marrow; NO_PCT; Myelodysplastic syndrome (disorder); BONE MARROW ASPIRATE: HYPERCELLULAR MARROW WITH FEATURES OF REFRACTORY ANEMIA WITH EXCESS BLASTS (RAEB). BLAST PERCENTAGE 8-10%, BELOW THRESHOLD FOR DIAGNOSIS OF LEUKEMIC TRANSFORMATION. SERUM FOLATE AND B12 LEVELS REPORTEDLY NORMAL. VIABLY FROZEN CELL SUSPENSION OF FICOLLED BONE MARROW SUBMITTED. QC: MYELODYSPLASTIC BONE…
81.515	58850|198169	bonemarrow	3	[D]	DC-F4831/M-99843; Bone marrow; NO_PCT; Myelodysplastic syndrome (disorder); BONE MARROW ASPIRATE: MYELODYSPLASTIC MORPHOLOGIC FEATURES WITH HYPERCELLULARITY AND 23% BLASTS, C/W REFRACTORY ANEMIA WITH EXCESS BLASTS IN TRANSFORMATION TO ACUTE MYELOGENOUS LEUKEMIA. VIABLY FROZEN CELL SUSPENSION OF FICOLLED BONE MARROW SUBMITTED. QC: MYELODYSPLASTIC BONE MARROW. EVENT: ; Refractory anemia with excess…
100.355	58851|198170	bonemarrow	3	[D]	DC-F4831/M-99843; Bone marrow; NO_PCT; Myelodysplastic syndrome (disorder); BONE MARROW ASPIRATE: MYELODYSPLASTIC MORPHOLOGIC FEATURES WITH 18% BLASTS, C/W REFRACTORY ANEMIA WITH EXCESS BLASTS IN TRANSFORMATION TO ACUTE MYELOGENOUS LEUKEMIA. VIABLY FROZEN CELL SUSPENSION OF FICOLLED BONE MARROW SUBMITTED. QC: MYELODYSPLASTIC BONE MARROW. EVENT: ; Refractory anemia with excess blasts in transforma…
24.97	58852|198171	bonemarrow	3	[D]	DC-F4831/M-99833; Bone marrow; NO_PCT; Myelodysplastic syndrome (disorder); BONE MARROW ASPIRATE: HYPERCELLULAR MARROW WITH FEATURES C/W REFRACTORY ANEMIA WITH EXCESS BLASTS (RAEB). 19% BLASTS IN MARROW, NOT CONSIDERED SUFFICIENT BY ORIGINATING SITE TO WARRANT DIAGNOSIS OF TRANSFORMATION TO ACUTE LEUKEMIA. VIABLY FROZEN CELL SUSPENSION OF FICOLLED BONE MARROW SUBMITTED. QC: MYELODYSPLASTIC BONE M…
87.07	58853|198172	bonemarrow	3	[D]	DC-F4831/M-99843; Bone marrow; NO_PCT; Myelodysplastic syndrome (disorder); BONE MARROW ASPIRATE: REFRACTORY ANEMIA WITH EXCESS BLASTS IN LEUKEMIC TRANSFORMATION. VIABLY FROZEN CELL SUSPENSION OF FICOLLED BONE MARROW SUBMITTED. QC: MYELODYSPLASTIC BONE MARROW. EVENT: ; Refractory anemia with excess blasts in transformation;
14.59	58854|198173	bonemarrow	3	[D]	DC-F4831/M-99833; Bone marrow; NO_PCT; Myelodysplastic syndrome (disorder); BONE MARROW ASPIRATE: REFRACTORY ANEMIA WITH EXCESS BLASTS (15-20%). VIABLY FROZEN CELL SUSPENSION OF FICOLLED BONE MARROW SUBMITTED. QC: MYELODYSPLASTIC BONE MARROW. EVENT: ; Refractory anemia with excess blasts;
103.315	58855|198174	bonemarrow	3	[D]	DC-F4831/M-998FF; Bone marrow; NO_PCT; Myelodysplastic syndrome (disorder); BONE MARROW ASPIRATE: MYELODYSPLASTIC SYNDROME, TYPE NOT FURTHER SPECIFIED. VIABLY FROZEN CELL SUSPENSION OF FICOLLED BONE MARROW SUBMITTED. QC: MYELODYSPLASTIC BONE MARROW. EVENT: ; Myelodysplastic syndrome (morphologic abnormality);
66.055	58856|198175	bonemarrow	3	[D]	DC-F4831/M-99833; Bone marrow; NO_PCT; Myelodysplastic syndrome (disorder); BONE MARROW ASPIRATE: MYELODYSPLASTIC MARROW WITH FEATURES C/W REFRACTORY ANEMIA WITH EXCESS BLASTS (RAEB). VIABLY FROZEN CELL SUSPENSION OF FICOLLED BONE MARROW SUBMITTED. QC: MYELODYSPLASTIC BONE MARROW. EVENT: ; Refractory anemia with excess blasts;
161.25	58857|198176	bonemarrow	3	[D]	DC-F4831/M-99823; Bone marrow; NO_PCT; Myelodysplastic syndrome (disorder); BONE MARROW ASPIRATE: REFRACTORY ANEMIA WITH RINGED SIDEROBLASTS (RARS). VIABLY FROZEN CELL SUSPENSION OF FICOLLED BONE MARROW SUBMITTED. QC: MYELODYSPLASTIC BONE MARROW. EVENT: ; Refractory anemia with ringed sideroblasts;
162.265	58858|198177	bonemarrow	3	[D]	DC-F4831/M-998FF; Bone marrow; NO_PCT; Myelodysplastic syndrome (disorder); BONE MARROW ASPIRATE: MYELODYSPLASTIC SYNDROME, TYPE NOT FURTHER SPECIFIED; 1 YEAR OLD DONOR WITH MARKED LEUKOCYTOSIS, MICROCYTIC ANEMIA, AND MARKED THROMBOCYTOPENIA; MARROW WITH MILDLY DYSPLASTIC CHANGES AND 2% BLASTS. SAMPLE WAS OBTAINED AFTER ONE COURSE OF CHEMOTHERAPY DURING PERIOD OF ESCALATING BLOOD COUNTS. PREVIOUS…
172.1	49523|194113	bonemarrow	1	[C]	DC-F4424/M-98363; Bone marrow; >90; B-cell acute lymphoblastic leukemia; BONE MARROW, ASPIRATE: PRECURSOR B-CELL LYMPHOBLASTIC LEUKEMIA (FAB CLASSIFICATION L2). VIABLY FROZEN CELL SUSPENSION OF FICOLLED BONE MARROW SUBMITTED. QC: MONOTONOUS BLAST CELLS IN BONE MARROW ASPIRATE, C/W LYMPHOBLASTIC LEUKEMIA. EVENT: ; Precursor B-cell lymphoblastic leukemia;
189.075	49524|194114	bonemarrow	1	[C]	DC-F4424/M-98363; Bone marrow; >90; B-cell acute lymphoblastic leukemia; BONE MARROW, ASPIRATE: PRECURSOR B-CELL LYMPHOBLASTIC LEUKEMIA (FAB CLASSIFICATION L2). VIABLY FROZEN CELL SUSPENSION OF FICOLLED BONE MARROW SUBMITTED. QC: MONOTONOUS BLAST CELLS IN BONE MARROW ASPIRATE, C/W LYMPHOBLASTIC LEUKEMIA. EVENT: ; Precursor B-cell lymphoblastic leukemia;
10.595	49525|194115	bonemarrow	1	[C]	DC-F4424/M-98363; Bone marrow; 75-90; B-cell acute lymphoblastic leukemia; BONE MARROW, ASPIRATE: PRECURSOR B-CELL LYMPHOBLASTIC LEUKEMIA (FAB CLASSIFICATION L2). VIABLY FROZEN CELL SUSPENSION OF FICOLLED BONE MARROW SUBMITTED. QC: MONOTONOUS BLAST CELLS IN BONE MARROW ASPIRATE, C/W LYMPHOBLASTIC LEUKEMIA. EVENT: ; Precursor B-cell lymphoblastic leukemia;
6.765	49526|194116	bonemarrow	1	[C]	DC-F4424/M-98363; Bone marrow; >90; B-cell acute lymphoblastic leukemia; BONE MARROW, ASPIRATE: PRECURSOR B-CELL LYMPHOBLASTIC LEUKEMIA (FAB CLASSIFICATION L2). VIABLY FROZEN CELL SUSPENSION OF FICOLLED BONE MARROW SUBMITTED. QC: MONOTONOUS BLAST CELLS IN BONE MARROW ASPIRATE, C/W LYMPHOBLASTIC LEUKEMIA. EVENT: ; Precursor B-cell lymphoblastic leukemia;
50.915	101279|198830	bonemarrow	1	[C]	DC-F4424/M-98363; Bone marrow; NO_PCT; B-cell acute lymphoblastic leukemia; BONE MARROW ASPIRATE: PRECURSOR B-CELL LYMPHOBLASTIC LEUKEMIA. VIABLY FROZEN CELL SUSPENSION OF FICOLLED BONE MARROW SUBMITTED. QC: LYMPHOBLASTIC LEUKEMIA IN MARROW ASPIRATE. EVENT: ; Precursor B-cell lymphoblastic leukemia;
136.91	101280|198831	bonemarrow	1	[C]	DC-F4424/M-98363; Bone marrow; NO_PCT; B-cell acute lymphoblastic leukemia; BONE MARROW ASPIRATE: PRECURSOR B-CELL LYMPHOBLASTIC LEUKEMIA, IN RELAPSE ONE YEAR AFTER ALLOGENEIC BONE MARROW TRANSPLANT. VIABLY FROZEN CELL SUSPENSION OF FICOLLED BONE MARROW SUBMITTED. QC: LYMPHOBLASTIC LEUKEMIA IN MARROW ASPIRATE. EVENT: ; Precursor B-cell lymphoblastic leukemia; SAMPLE AT RELAPSE; LAST UPDAT
103.615	101281|198832	bonemarrow	1	[C]	DC-F4424/M-98363; Bone marrow; NO_PCT; B-cell acute lymphoblastic leukemia; BONE MARROW ASPIRATE: PRECURSOR B-CELL LYMPHOBLASTIC LEUKEMIA, PHILADELPHIA CHROMOSOME POSITIVE. VIABLY FROZEN CELL SUSPENSION OF FICOLLED BONE MARROW SUBMITTED. QC: LYMPHOBLASTIC LEUKEMIA IN MARROW ASPIRATE. EVENT: ; Precursor B-cell lymphoblastic leukemia;
90.565	101282|198833	bonemarrow	1	[C]	DC-F4424/M-98363; Bone marrow; NO_PCT; B-cell acute lymphoblastic leukemia; BONE MARROW ASPIRATE: PRECURSOR B-CELL LYMPHOBLASTIC LEUKEMIA, PHILADELPHIA CHROMOSOME POSITIVE. VIABLY FROZEN CELL SUSPENSION OF FICOLLED BONE MARROW SUBMITTED. QC: LYMPHOBLASTIC LEUKEMIA IN MARROW ASPIRATE. EVENT: ; Precursor B-cell lymphoblastic leukemia;
105.09	101283|198834	bonemarrow	1	[C]	DC-F4424/M-98363; Bone marrow; NO_PCT; B-cell acute lymphoblastic leukemia; BONE MARROW ASPIRATE: PRECURSOR B-CELL LYMPHOBLASTIC LEUKEMIA IN RELAPSE. VIABLY FROZEN CELL SUSPENSION OF FICOLLED BONE MARROW SUBMITTED. QC: LYMPHOBLASTIC LEUKEMIA IN MARROW ASPIRATE. EVENT: ; Precursor B-cell lymphoblastic leukemia;
94.065	101284|198835	bonemarrow	1	[C]	DC-F4424/M-98363; Bone marrow; NO_PCT; B-cell acute lymphoblastic leukemia; BONE MARROW ASPIRATE: PRECURSOR B-CELL LYMPHOBLASTIC LEUKEMIA, IN RELAPSE. VIABLY FROZEN CELL SUSPENSION OF FICOLLED BONE MARROW SUBMITTED. QC: LYMPHOBLASTIC LEUKEMIA IN MARROW ASPIRATE. EVENT: ; Precursor B-cell lymphoblastic leukemia;
9.035	101285|198836	bonemarrow	1	[C]	DC-F4424/M-98363; Bone marrow; NO_PCT; B-cell acute lymphoblastic leukemia; BONE MARROW ASPIRATE: PRECURSOR B-CELL LYMPHOBLASTIC LEUKEMIA. VIABLY FROZEN CELL SUSPENSION OF FICOLLED BONE MARROW SUBMITTED. QC: LYMPHOBLASTIC LEUKEMIA IN MARROW ASPIRATE. EVENT: ; Precursor B-cell lymphoblastic leukemia;
221.535	101286|198837	bonemarrow	1	[C]	DC-F4424/M-98363; Bone marrow; NO_PCT; B-cell acute lymphoblastic leukemia; BONE MARROW ASPIRATE: PRECURSOR B-CELL LYMPHOBLASTIC LEUKEMIA. VIABLY FROZEN CELL SUSPENSION OF FICOLLED BONE MARROW SUBMITTED. QC: LYMPHOBLASTIC LEUKEMIA IN MARROW ASPIRATE. EVENT: ; Precursor B-cell lymphoblastic leukemia;
28.215	101287|198838	bonemarrow	1	[C]	DC-F4424/M-98363; Bone marrow; NO_PCT; B-cell acute lymphoblastic leukemia; BONE MARROW ASPIRATE: ACUTE LYMPHOBLASTIC LEUKEMIA, "EARLY" (PRECURSOR) B-CELL TYPE, FAB L1 MORPHOLOGY. VIABLY FROZEN CELL SUSPENSION OF FICOLLED BONE MARROW SUBMITTED. QC: LYMPHOBLASTIC LEUKEMIA IN MARROW ASPIRATE. EVENT: ; Precursor B-cell lymphoblastic leukemia;
115.97	101288|198839	bonemarrow	1	[C]	DC-F4424/M-98363; Bone marrow; NO_PCT; B-cell acute lymphoblastic leukemia; BONE MARROW ASPIRATE: PRECURSOR B-CELL LYMPHOBLASTIC LEUKEMIA (NEW DIAGNOSIS). NOTE: PATIENT HAD AUTOLOGOUS BONE MARROW TRANSPLANT FOR LYMPH NODE-POSITIVE BREAST CANCER, ONE YEAR PRIOR TO ACQUISITION OF THIS SAMPLE. VIABLY FROZEN CELL SUSPENSION OF FICOLLED BONE MARROW SUBMITTED. QC: LYMPHOBLASTIC LEUKEMIA IN MARROW ASPIR…
142.405	101289|198840	bonemarrow	1	[C]	DC-F4424/M-98363; Bone marrow; NO_PCT; B-cell acute lymphoblastic leukemia; BONE MARROW ASPIRATE: PRECURSOR B-CELL LYMPHOBLASTIC LEUKEMIA. VIABLY FROZEN CELL SUSPENSION OF FICOLLED BONE MARROW SUBMITTED. QC: LYMPHOBLASTIC LEUKEMIA IN MARROW ASPIRATE. EVENT: ; Precursor B-cell lymphoblastic leukemia;
119.305	101292|198843	bonemarrow	1	[C]	DC-F4424/M-98363; Bone marrow; NO_PCT; B-cell acute lymphoblastic leukemia; BONE MARROW ASPIRATE: PRECURSOR B-CELL LYMPHOBLASTIC LEUKEMIA. VIABLY FROZEN CELL SUSPENSION OF FICOLLED BONE MARROW SUBMITTED. QC: LYMPHOBLASTIC LEUKEMIA IN MARROW ASPIRATE. EVENT: ; Precursor B-cell lymphoblastic leukemia;
48.925	52564|194921	bonemarrow	1	[C]	DC-F4428/M-98373; Bone marrow; 75-90; T-cell acute lymphoblastic leukemia; BONE MARROW, ASPIRATE AND BIOPSY: PRECURSOR T-CELL ACUTE LYMPHOBLASTIC LEUKEMIA. VIABLY FROZEN CELL SUSPENSION OF FICOLLED BONE MARROW SUBMITTED. QC: NUMEROUS BLASTS, C/W ACUTE LYMPHOBLASTIC LEUKEMIA. EVENT: ; Precursor T-cell lymphoblastic leukemia;
149.72	52565|194922	bonemarrow	1	[C]	DC-F4428/M-98373; Bone marrow; 50-75; T-cell acute lymphoblastic leukemia; BONE MARROW, ASPIRATE AND BIOPSY: PRECURSOR T-CELL ACUTE LYMPHOBLASTIC LEUKEMIA. VIABLY FROZEN CELL SUSPENSION OF FICOLLED BONE MARROW SUBMITTED. QC: NUMEROUS BLASTS, C/W ACUTE LYMPHOBLASTIC LEUKEMIA. EVENT: ; Precursor T-cell lymphoblastic leukemia;
22.495	52567|194924	bonemarrow	1	[C]	DC-F4428/M-98373; Bone marrow; 75-90; T-cell acute lymphoblastic leukemia; BONE MARROW ASPIRATE: PRECURSOR T-CELL ACUTE LYMPHOBLASTIC LEUKEMIA. NOTE: GIVEN THE RANGE IN MATURATION, A T-CELL PROLYMPHOCYTIC LEUKEMIA CANNOT BE ENTIRELY EXCLUDED. VIABLY FROZEN CELL SUSPENSION OF FICOLLED BONE MARROW SUBMITTED. QC: NUMEROUS BLASTS PRESENT AS WELL AS SMALL AND MEDIUM LYMPHOID CELLS. C/W ACUTE LYMPHOBLA…
55.53	52568|194925	bonemarrow	1	[C]	DC-F4428/M-98373; Bone marrow; 75-90; T-cell acute lymphoblastic leukemia; BONE MARROW ASPIRATE AND BIOPSY: T-CELL ACUTE LYMPHOBLASTIC LEUKEMIA. VIABLY FROZEN CELL SUSPENSION OF FICOLLED BONE MARROW SUBMITTED. QC: NUMEROUS LYMPHOID BLASTS PRESENT, C/W ACUTE LYMPHOBLASTIC LEUKEMIA. EVENT: ; Precursor T-cell lymphoblastic leukemia;
20.505	52571|194928	bonemarrow	1	[C]	DC-F4428/M-98373; Bone marrow; 75-90; T-cell acute lymphoblastic leukemia; BONE MARROW, ASPIRATE AND BIOPSY: PRECURSOR T-CELL LYMPHOBLASTIC LEUKEMIA. VIABLY FROZEN CELL SUSPENSION OF FICOLLED BONE MARROW SUBMITTED. QC: PREDOMINANTLY MONOTONOUS BLASTS PRESENT, C/W ACUTE LYMPHOBLASTIC LEUKEMIA. EVENT: ; Precursor T-cell lymphoblastic leukemia;
68.575	52572|194929	bonemarrow	1	[C]	DC-F4428/M-98373; Bone marrow; NO_PCT; T-cell acute lymphoblastic leukemia; BONE MARROW ASPIRATE: PRECURSOR T-CELL LYMPHOBLASTIC LEUKEMIA. VIABLY FROZEN CELL SUSPENSION OF FICOLLED BONE MARROW SUBMITTED. QC: NUMEROUS LYMPHOID BLASTS PRESENT, C/W ACUTE LYMPHOBLASTIC LEUKEMIA. EVENT: ; Precursor T-cell lymphoblastic leukemia;
196.5	52577|194934	bonemarrow	1	[C]	DC-F4428/M-98373; Bone marrow; >90; T-cell acute lymphoblastic leukemia; BONE MARROW, ASPIRATE AND BIOPSY: PRECURSOR T-CELL LYMPHOBLASTIC LEUKEMIA. VIABLY FROZEN CELL SUSPENSION OF FICOLLED BONE MARROW SUBMITTED. QC: PREDOMINANTLY LYMPHOID BLASTS PRESENT, C/W ACUTE LYMPHOBLASTIC LEUKEMIA. EVENT: ; Precursor T-cell lymphoblastic leukemia;
74.915	53835|194926	bonemarrow	1	[C]	DC-F4428/M-98373; Bone marrow; NO_PCT; T-cell acute lymphoblastic leukemia; BONE MARROW ASPIRATE: T-CELL ACUTE LYMPHOBLASTIC LEUKEMIA. VIABLY FROZEN CELL SUSPENSION OF FICOLLED BONE MARROW SUBMITTED. QC: NUMEROUS BLASTS PRESENT, C/W ACUTE LYMPHOBLASTIC LEUKEMIA. EVENT: ; Precursor T-cell lymphoblastic leukemia;
99.595	53837|194932	bonemarrow	1	[C]	DC-F4428/M-98373; Bone marrow; NO_PCT; T-cell acute lymphoblastic leukemia; BONE MARROW ASPIRATE: ACUTE PRECURSOR T CELL LYMPHOBLASTIC LEUKEMIA. VIABLY FROZEN CELL SUSPENSION OF FICOLLED BONE MARROW SUBMITTED. QC: NUMEROUS BLASTS PRESENT, C/W ACUTE LYMPHOBLASTIC LEUKEMIA. EVENT: ; Precursor T-cell lymphoblastic leukemia;
25.385	48872|193416	bonemarrow	1	[C]	DC-F422A/M-98723; Bone marrow; 50-75; Acute myeloid leukemia, minimal differentiation, FAB M0; BONE MARROW, ASPIRATE AND BIOPSY: ACUTE MYELOGENOUS LEUKEMIA (FAB M0, MINIMALLY DIFFERENTIATED). VIABLY FROZEN CELL SUSPENSION OF FICOLLED BONE MARROW SUBMITTED. QC: ACUTE MYELOID LEUKEMIA. EVENT: ; Acute myeloid leukemia, minimal differentiation;
124.18	40615|190227	bonemarrow	1	[C]	DC-F422A/M-98723; Bone marrow; NO_PCT; Acute myeloid leukemia, minimal differentiation, FAB M0; BONE MARROW ASPIRATE: ACUTE MYELOID LEUKEMIA, MINIMALLY DIFFERENTIATED (FAB M0). VIABLY FROZEN CELL SUSPENSION OF FICOLLED BONE MARROW SUBMITTED. QC: ACUTE MYELOID LEUKEMIA. EVENT: NA; Acute myeloid leukemia, minimal differentiation;
88.46	104913|200177	bonemarrow	1	[C]	DC-F422A/M-98723; Bone marrow; NO_PCT; Acute myeloid leukemia, minimal differentiation, FAB M0; BONE MARROW, ASPIRATE AND BIOPSY: ACUTE MYELOID LEUKEMIA WITH MINIMAL DIFFERENTIATION (FAB M0), RESIDUAL AFTER CHEMOTHERAPY 14 DAYS PREVIOUSLY. VIABLY FROZEN CELL SUSPENSION OF FICOLLED BONE MARROW SUBMITTED. QC: ACUTE MYELOID LEUKEMIA. EVENT: NA; Acute myeloid leukemia, minimal differentiation; SAMPLE…
207.015	48854|193398	bonemarrow	1	[C]	DC-F422C/M-98733; Bone marrow; 50-75; Acute myeloid leukemia without maturation, FAB M1; BONE MARROW ASPIRATE & BIOPSY: ACUTE MYELOGENOUS LEUKEMIA (FAB M1). VIABLY FROZEN CELL SUSPENSION OF FICOLLED BONE MARROW SUBMITTED. QC: ACUTE MYELOGENOUS LEUKEMIA. EVENT: ; Acute myeloid leukemia without maturation;
167.34	48856|193400	bonemarrow	1	[C]	DC-F422C/M-98733; Bone marrow; >90; Acute myeloid leukemia without maturation, FAB M1; BONE MARROW ASPIRATE AND BIOPSY: ACUTE MYELOGENOUS LEUKEMIA (FAB M1). VIABLY FROZEN CELL SUSPENSION OF FICOLLED BONE MARROW SUBMITTED. QC: C/W ACUTE MYELOID LEUKEMIA. EVENT: ; Acute myeloid leukemia without maturation;
131.915	48857|193401	bonemarrow	1	[C]	DC-F422C/M-98733; Bone marrow; >90; Acute myeloid leukemia without maturation, FAB M1; BONE MARROW, ASPIRATE AND BIOPSY: ACUTE MYELOGENOUS LEUKEMIA (FAB M1). VIABLY FROZEN CELL SUSPENSION OF FICOLLED BONE MARROW SUBMITTED. QC: ACUTE MYELOID LEUKEMIA. EVENT: ; Acute myeloid leukemia without maturation;
100.585	48860|193404	bonemarrow	1	[C]	DC-F422C/M-98733; Bone marrow; 50-75; Acute myeloid leukemia without maturation, FAB M1; PERIPHERAL BLOOD AND BONE MARROW ASPIRATE: ACUTE MYELOGENOUS LEUKEMIA WITHOUT MATURATION (FAB M1). VIABLY FROZEN CELL SUSPENSION OF FICOLLED BONE MARROW SUBMITTED. QC: ACUTE MYELOGENOUS LEUKEMIA. EVENT: ; Acute myeloid leukemia without maturation;
249.09	48867|193411	bonemarrow	1	[C]	DC-F422C/M-98733; Bone marrow; NO_PCT; Acute myeloid leukemia without maturation, FAB M1; BONE MARROW ASPIRATE: ACUTE MYELOGENOUS LEUKEMIA (FAB M1/ WITHOUT MATURATION). VIABLY FROZEN CELL SUSPENSION OF FICOLLED BONE MARROW SUBMITTED. QC: ACUTE MYELOID LEUKEMIA. EVENT: ; Acute myeloid leukemia without maturation;
18.395	48868|193412	bonemarrow	1	[C]	DC-F422C/M-98733; Bone marrow; 75-90; Acute myeloid leukemia without maturation, FAB M1; BONE MARROW ASPIRATE AND BIOPSY: ACUTE MYELOGENOUS LEUKEMIA WITHOUT MATURATION (FAB M1). VIABLY FROZEN CELL SUSPENSION OF FICOLLED BONE MARROW SUBMITTED. QC: ACUTE MYELOID LEUKEMIA. EVENT: ; Acute myeloid leukemia without maturation;
21.21	40613|190225	bonemarrow	1	[C]	DC-F422C/M-98733; Bone marrow; NO_PCT; Acute myeloid leukemia without maturation, FAB M1; BONE MARROW ASPIRATE: ACUTE MYELOID LEUKEMIA WITHOUT MATURATION (FAB M0); VERY PRIMITIVE CELLULAR APPEARANCE AND NEGATIVE CYTOCHEMICAL REACTIONS SUGGEST ALTERNATIVE DIAGNOSIS OF "ACUTE STEM CELL LEUKEMIA." VIABLY FROZEN CELL SUSPENSION OF FICOLLED BONE MARROW SUBMITTED. QC: ACUTE MYELOID LEUKEMIA. EVENT: NA;…
78.285	104905|200169	bonemarrow	1	[C]	DC-F422C/M-98733; Bone marrow; NO_PCT; Acute myeloid leukemia without maturation, FAB M1; BONE MARROW, ASPIRATE AND BIOPSY: ACUTE MYELOID LEUKEMIA WITHOUT MATURATION (FAB M1), S/P 28 DAYS OF MLN-518 TREATMENT. VIABLY FROZEN CELL SUSPENSION OF FICOLLED BONE MARROW SUBMITTED. QC: ACUTE MYELOID LEUKEMIA. EVENT: NA; Acute myeloid leukemia without maturation; SAMPLE AT DAY 28 OF CHEMO: MLN-51
62.41	104908|200172	bonemarrow	1	[C]	DC-F422C/M-98733; Bone marrow; NO_PCT; Acute myeloid leukemia without maturation, FAB M1; BONE MARROW, ASPIRATE AND BIOPSY: ACUTE MYELOID LEUKEMIA WITHOUT MATURATION (FAB M1). VIABLY FROZEN CELL SUSPENSION OF FICOLLED BONE MARROW SUBMITTED. QC: ACUTE MYELOID LEUKEMIA. EVENT: NA; Acute myeloid leukemia without maturation;
82.105	104910|200174	bonemarrow	1	[C]	DC-F422C/M-98733; Bone marrow; NO_PCT; Acute myeloid leukemia without maturation, FAB M1; BONE MARROW, ASPIRATE AND BIOPSY: ACUTE MYELOID LEUKEMIA WITHOUT MATURATION (FAB M1). VIABLY FROZEN CELL SUSPENSION OF FICOLLED BONE MARROW SUBMITTED. QC: ACUTE MYELOID LEUKEMIA. EVENT: NA; Acute myeloid leukemia without maturation;
23.765	48873|193417	bonemarrow	1	[C]	DC-F422D/M-98743; Bone marrow; 75-90; Acute myeloid leukemia with maturation, FAB M2; BONE MARROW, ASPIRATE AND BIOPSY: ACUTE MYELOGENOUS LEUKEMIA (FAB M2, WITH MATURATION). VIABLY FROZEN CELL SUSPENSION OF FICOLLED BONE MARROW SUBMITTED. QC: ACUTE MYELOID LEUKEMIA. EVENT: ; Acute myeloid leukemia with maturation; SAMPLE AT DIAGNOSIS; LAST UPDAT
13.64	104907|200171	bonemarrow	1	[C]	DC-F422D/M-98743; Bone marrow; NO_PCT; Acute myeloid leukemia with maturation, FAB M2; BONE MARROW, ASPIRATE AND BIOPSY: ACUTE MYELOID LEUKEMIA WITH MATURATION (FAB M2). NOTE: THE PRESENCE OF MARKEDLY INCREASED EOSINOPHILS IN MARROW (16%) WITH ATYPICAL FORMS SUGGESTS THE POSSIBILITY OF ACUTE MYELOMONOCYTIC LEUKEMIA WITH BONE MARROW EOSINOPHILIA (AML-M4EO). VIABLY FROZEN CELL SUSPENSION OF FICOLLE…
39.18	104911|200175	bonemarrow	1	[C]	DC-F422D/M-98743; Bone marrow; NO_PCT; Acute myeloid leukemia with maturation, FAB M2; BONE MARROW, ASPIRATE AND BIOPSY: ACUTE MYELOID LEUKEMIA WITH MATURATION (FAB M2). NOTE: MARROW ALSO SHOWS TRILINEAGE DYSPLASIA IN NON-BLASTIC CELLS, C/W KNOWN PRE-EXISTING MYELODYSPLASTIC SYNDROME. VIABLY FROZEN CELL SUSPENSION OF FICOLLED BONE MARROW SUBMITTED. QC: ACUTE MYELOID LEUKEMIA. EVENT: NA; Acute mye…
36.16	104912|200176	bonemarrow	1	[C]	DC-F422D/M-98743; Bone marrow; NO_PCT; Acute myeloid leukemia with maturation, FAB M2; BONE MARROW, ASPIRATE AND BIOPSY: ACUTE MYELOID LEUKEMIA WITH MATURATION (FAB M2), ARISING IN PATIENT WITH HISTORY OF MYELODYSPLASTIC SYNDROME. AT TIME OF ACQUISITION OF THIS SAMPLE, PATIENT WAS ON DAY 16 OF "MILLENIUM DRUG STUDY." VIABLY FROZEN CELL SUSPENSION OF FICOLLED BONE MARROW SUBMITTED. QC: ACUTE MYELO…
68.625	48853|193397	bonemarrow	1	[C]	DC-F4923/M-98663; Bone marrow; 50-75; Acute promyelocytic leukemia, FAB M3; BONE MARROW ASPIRATE: ACUTE PROMYELOCYTIC LEUKEMIA (FAB M3). VIABLY FROZEN CELL SUSPENSION OF FICOLLED BONE MARROW SUBMITTED. QC: C/W ACUTE PROMYELOCYTIC LEUKEMIA. NOTE: REPORTEDLY >50% INVOLVEMENT WITH NO FURTHER SPECIFICATION. EVENT: ; Acute promyelocytic leukemia; SAMPLE AT DIAGNOSI
19.015	53819|192860	bonemarrow	1	[C]	DC-F4923/M-98663; Bone marrow; >90; Acute promyelocytic leukemia, FAB M3; BONE MARROW, ASPIRATE AND BIOPSY: RELAPSE OF ACUTE PROMYELOCYTIC LEUKEMIA (FAB M3) NOTE: DONOR TREATED WITH ATRA AND CHEMOTHERAPY FOLLOWING INITIAL DIAGNOSIS ONE YEAR EARLIER. VIABLY FROZEN CELL SUSPENSION OF FICOLLED BONE MARROW SUBMITTED. QC: ACUTE MYELOID LEUKEMIA. EVENT: ; Acute promyelocytic leukemia; SAMPLE AT 1ST REL…
82.325	46883|192861	bonemarrow	1	[C]	DC-F4923/M-98663; Bone marrow; 75-90; Acute promyelocytic leukemia, FAB M3; BONE MARROW, BIOPSY & ASPIRATE: RELAPSE OF ACUTE PROMYELOCYTIC LEUKEMIA (FAB M3). NOTE: DONOR TREATED WITH ATRA AND CHEMOTHERAPY FOLLOWING INITIAL DIAGNOSIS TWO YEARS PRIOR. VIABLY FROZEN CELL SUSPENSION OF FICOLLED BONE MARROW SUBMITTED. QC: ACUTE PROMYELOCYTIC LEUKEMIA. EVENT: ; Acute promyelocytic leukemia; SAMPLE AT 1…
11.1	104904|200168	bonemarrow	1	[C]	DC-F4923/M-98663; Bone marrow; NO_PCT; Acute promyelocytic leukemia, FAB M3; BONE MARROW, ASPIRATE AND BIOPSY: ACUTE PROMYELOCYTIC LEUKEMIA, FAB M3; S/P ARSENIC TREATMENT. VIABLY FROZEN CELL SUSPENSION OF FICOLLED BONE MARROW SUBMITTED. QC: ACUTE PROMYELOCYTIC LEUKEMIA. EVENT: NA; Acute promyelocytic leukemia; SAMPLE S/P CHEMO: ARSENI
25.1	104914|200178	bonemarrow	1	[C]	DC-F4923/M-98663; Bone marrow; NO_PCT; Acute promyelocytic leukemia, FAB M3; BONE MARROW ASPIRATE: ACUTE PROMYELOCYTIC LEUKEMIA (FAB M3). NOTE: PATIENT IS S/P TREATMENT WITH ARSENIC AND ALL-TRANS RETINOIC ACID (ATRA). VIABLY FROZEN CELL SUSPENSION OF FICOLLED BONE MARROW SUBMITTED. QC: ACUTE MYELOID LEUKEMIA. EVENT: NA; Acute promyelocytic leukemia; SAMPLE S/P CHEMO: ARSENIC + ATR
24.295	40617|190229	bonemarrow	1	[C]	DC-F4323/M-98913; Bone marrow; NO_PCT; Acute monocytic leukemia, FAB M5; BONE MARROW ASPIRATE: ACUTE MONOCYTIC LEUKEMIA (FAB M5). VIABLY FROZEN CELL SUSPENSION OF FICOLLED BONE MARROW SUBMITTED. QC: ACUTE MYELOID LEUKEMIA. EVENT: NA; Acute monocytic leukemia;
46.72	48859|193403	bonemarrow	1	[C]	DC-F4323/M-98913; Bone marrow; >90; Acute monocytic leukemia, FAB M5; BONE MARROW ASPIRATE: ACUTE MONOCYTIC LEUKEMIA (FAB M5). VIABLY FROZEN CELL SUSPENSION OF FICOLLED BONE MARROW SUBMITTED. QC: ACUTE MONOCYTIC LEUKEMIA. EVENT: ; Acute monocytic leukemia;
131.29	48862|193406	bonemarrow	1	[C]	DC-F4323/M-98913; Bone marrow; NO_PCT; Acute monocytic leukemia, FAB M5; BONE MARROW ASPIRATE: ACUTE MONOBLASTIC LEUKEMIA (FAB M5). VIABLY FROZEN CELL SUSPENSION OF FICOLLED BONE MARROW SUBMITTED. QC: ACUTE MONOBLASTIC LEUKEMIA. EVENT: ; Acute monocytic leukemia;
161.67	48864|193408	bonemarrow	1	[C]	DC-F4323/M-98913; Bone marrow; 50-75; Acute monocytic leukemia, FAB M5; BONE MARROW ASPIRATE: ACUTE MONOCYTIC LEUKEMIA (FAB M5). VIABLY FROZEN CELL SUSPENSION OF FICOLLED BONE MARROW SUBMITTED. QC: ACUTE MONOCYTIC LEUKEMIA. EVENT: ; Acute monocytic leukemia;
137.18	48866|193410	bonemarrow	1	[C]	DC-F4323/M-98913; Bone marrow; 50-75; Acute monocytic leukemia, FAB M5; BONE MARROW, ASPIRATE AND BIOPSY: ACUTE MONOCYTIC LEUKEMIA (FAB M5). VIABLY FROZEN CELL SUSPENSION OF FICOLLED BONE MARROW SUBMITTED. QC: ACUTE MONOCYTIC LEUKEMIA. EVENT: ; Acute monocytic leukemia;
18.81	48871|193415	bonemarrow	1	[C]	DC-F4323/M-98913; Bone marrow; >90; Acute monocytic leukemia, FAB M5; BONE MARROW, ASPIRATE AND BIOPSY: ACUTE MONOBLASTIC LEUKEMIA (FAB M5A). VIABLY FROZEN CELL SUSPENSION OF FICOLLED BONE MARROW SUBMITTED. QC: ACUTE MYELOID LEUKEMIA. BUTYRATE ESTERASE STAIN EQUIVOCAL IN THIS IMAGE. MYELOPEROXIDASE STAIN NEGATIVE. EVENT: ; Acute monocytic leukemia;
98.655	104906|200170	bonemarrow	1	[C]	DC-F4323/M-98913; Bone marrow; NO_PCT; Acute monocytic leukemia, FAB M5; BONE MARROW, ASPIRATE AND BIOPSY: ACUTE MONOCYTIC LEUKEMIA (FAB M5). VIABLY FROZEN CELL SUSPENSION OF FICOLLED BONE MARROW SUBMITTED. QC: ACUTE MONOCYTIC LEUKEMIA. EVENT: NA; Acute monocytic leukemia;
64.25	104909|200173	bonemarrow	1	[C]	DC-F4323/M-98913; Bone marrow; NO_PCT; Acute monocytic leukemia, FAB M5; BONE MARROW, ASPIRATE AND BIOPSY: ACUTE MONOCYTIC LEUKEMIA (FAB M5). VIABLY FROZEN CELL SUSPENSION OF FICOLLED BONE MARROW SUBMITTED. QC: ACUTE MONOCYTIC LEUKEMIA. EVENT: NA; Acute monocytic leukemia;
38.695	57710|197490	bonemarrow	1	[C]	DC-F4443/M-98233; Bone marrow; NO_PCT; CLL - Chronic lymphocytic leukemia; BONE MARROW ASPIRATE: B-CELL CHRONIC LYMPHOCYTIC LEUKEMIA. VIABLY FROZEN CELL SUSPENSION OF FICOLLED BONE MARROW SUBMITTED. QC: SEVERAL LYMPHOCYTES PRESENT, C/W CHRONIC LYMPHOCYTIC LEUKEMIA. NOTE: RECOMMEND CORRELATION WITH SAMPLE ANCILLARY PATHOLOGY FIELDS TO ASSESS PERCENT INVOLVEMENT. EVENT: ; Chronic lymphocytic leukem…
90.215	58222|197481	bonemarrow	1	[C]	DC-F4443/M-98233; Bone marrow; NO_PCT; CLL - Chronic lymphocytic leukemia; BONE MARROW ASPIRATE: B-CELL CHRONIC LYMPHOCYTIC LEUKEMIA. VIABLY FROZEN CELL SUSPENSION OF FICOLLED BONE MARROW SUBMITTED. QC: INCREASED NUMBER OF SMALL LYMPHOCYTES PRESENT, C/W CHRONIC LYMPHOCYTIC LEUKEMIA. NOTE: RECOMMEND CORRELATION WITH SAMPLE ANCILLARY PATHOLOGY FIELDS TO ASSESS PERCENT INVOLVEMENT. EVENT: ; Chronic …
50.375	52580|195067	bonemarrow	1	[C]	DC-F4243/M-98633; Bone marrow; NO_PCT; CML - Chronic myeloid leukemia; BONE MARROW, ASPIRATE AND BIOPSY: MYELOID BLAST CRISIS OF CHRONIC MYELOGENOUS LEUKEMIA. VIABLY FROZEN CELL SUSPENSION OF FICOLLED BONE MARROW SUBMITTED. QC: CONSISTENT WITH BLAST CRISIS OF CHRONIC MYELOGENOUS LEUKEMIA. NOTE: RECOMMEND CORRELATION WITH SAMPLE ANCILLARY PATHOLOGY FIELDS TO ASSESS PERCENT INVOLVEMENT. EVENT: ; Ch…
10.285	52581|195068	bonemarrow	1	[C]	DC-F4243/M-98633; Bone marrow; NO_PCT; CML - Chronic myeloid leukemia; BONE MARROW ASPIRATE: CHRONIC MYELOGENOUS LEUKEMIA WITH TRANSIENT INCREASE IN BLASTS. NOTE: REPORTED DECREASE IN PERIPHERAL BLOOD BLAST PERCENTAGE FOLLOWING TREATMENT OF DONOR'S HYPERCALCEMIA; ALSO SEEN IN SUBSEQUENT BONE MARROW ASPIRATE. THEREFORE, ALTHOUGH THE BLASTS COMPRISE 50-60% OF THIS SAMPLE, THIS IS NOT INTERPRETED AS…
16.75	52582|195069	bonemarrow	1	[C]	DC-F4243/M-98633; Bone marrow; NO_PCT; CML - Chronic myeloid leukemia; BONE MARROW ASPIRATE AND BIOPSY: MYELOID BLAST CRISIS OF CHRONIC MYELOGENOUS LEUKEMIA. VIABLY FROZEN CELL SUSPENSION OF FICOLLED BONE MARROW SUBMITTED. QC: CONSISTENT WITH BLAST CRISIS OF CHRONIC MYELOGENOUS LEUKEMIA. NOTE: RECOMMEND CORRELATION WITH SAMPLE ANCILLARY PATHOLOGY FIELDS TO ASSESS PERCENT INVOLVEMENT. EVENT: ; Chr…
45.19	52586|195073	bonemarrow	1	[C]	DC-F4243/M-98633; Bone marrow; NO_PCT; CML - Chronic myeloid leukemia; BONE MARROW ASPIRATE AND BIOPSY: ACCELERATED PHASE OF RECURRENT CHRONIC MYELOGENOUS LEUKEMIA. VIABLY FROZEN CELL SUSPENSION OF FICOLLED BONE MARROW SUBMITTED. NOTE: DONOR RECEIVED BONE MARROW TRANSPLANT 5 YEARS PRIOR TO ACQUISITION OF CURRENT SAMPLE. QC: CONSISTENT WITH ACCELERATED PHASE OF CHRONIC MYELOGENOUS LEUKEMIA. NOTE: …
111.61	52588|195075	bonemarrow	1	[C]	DC-F4243/M-98633; Bone marrow; NO_PCT; CML - Chronic myeloid leukemia; BONE MARROW, CLOT PREPARATION: MARKED FIBROSIS AND INCREASED BLASTS C/W CHRONIC MYELOGENOUS LEUKEMIA IN BLAST CRISIS. DONOR WITH HISTORY OF CML. VIABLY FROZEN CELL SUSPENSION OF FICOLLED BONE MARROW SUBMITTED. QC: NUMEROUS BLASTS, CONSISTENT WITH CHRONIC MYELOGENOUS LEUKEMIA IN BLAST CRISIS. NOTE: RECOMMEND CORRELATION WITH SA…
15.92	52592|195079	bonemarrow	1	[C]	DC-F4243/M-98633; Bone marrow; NO_PCT; CML - Chronic myeloid leukemia; BONE MARROW, ASPIRATE AND BIOPSY: BLAST CRISIS OF CHRONIC MYELOGENOUS LEUKEMIA. VIABLY FROZEN CELL SUSPENSION OF FICOLLED BONE MARROW SUBMITTED. QC: BONE MARROW WITH NUMEROUS BLASTS AND DYSPLASTIC ERYTHROID CELLS, CONSISTENT WITH CHRONIC MYELOGENOUS LEUKEMIA IN BLAST CRISIS. NOTE: RECOMMEND CORRELATION WITH SAMPLE ANCILLARY PA…
52.98	53832|195072	bonemarrow	1	[C]	DC-F4243/M-98633; Bone marrow; NO_PCT; CML - Chronic myeloid leukemia; BONE MARROW ASPIRATE AND BIOPSY: MYELOID BLAST CRISIS OF CHRONIC MYELOGENOUS LEUKEMIA. VIABLY FROZEN CELL SUSPENSION OF FICOLLED BONE MARROW SUBMITTED. QC: CONSISTENT WITH BLAST CRISIS OF CHRONIC MYELOGENOUS LEUKEMIA. NOTE: RECOMMEND CORRELATION WITH SAMPLE ANCILLARY PATHOLOGY FIELDS TO ASSESS PERCENT INVOLVEMENT. EVENT: ; Chr…
80.385	53833|195074	bonemarrow	1	[C]	DC-F4243/M-98633; Bone marrow; NO_PCT; CML - Chronic myeloid leukemia; BONE MARROW ASPIRATE AND BIOPSY: MYELOID BLAST CRISIS OF CHRONIC MYELOGENOUS LEUKEMIA. NOTE: MORPHOLOGIC, CYTOCHEMICAL, AND FLOW CYTOMETRIC FEATURES MYELOMONOCYTIC. DONOR HAS HISTORY OF CML. VIABLY FROZEN CELL SUSPENSION OF FICOLLED BONE MARROW SUBMITTED. QC: SMEAR WITH SEVERAL MONOCYTOID BLASTS, CONSISTENT WITH BLAST CRISIS O…
43.62	53834|195080	bonemarrow	1	[C]	DC-F4243/M-98633; Bone marrow; NO_PCT; CML - Chronic myeloid leukemia; BONE MARROW, ASPIRATE AND BIOPSY: ACCELERATED PHASE OF CHRONIC MYELOGENOUS LEUKEMIA. VIABLY FROZEN CELL SUSPENSION OF FICOLLED BONE MARROW SUBMITTED. QC: CONSISTENT WITH ACCELERATED PHASE OF CHRONIC MYELOGENOUS LEUKEMIA. NOTE: RECOMMEND CORRELATION WITH SAMPLE ANCILLARY PATHOLOGY FIELDS TO ASSESS PERCENT INVOLVEMENT. EVENT: ; …
99.955	54072|195535	bonemarrow	1	[C]	DC-F4243/M-98633; Bone marrow; NO_PCT; CML - Chronic myeloid leukemia; BONE MARROW, ASPIRATE AND BIOPSY: MYELOID BLAST CRISIS OF CHRONIC MYELOGENOUS LEUKEMIA. VIABLY FROZEN CELL SUSPENSION OF FICOLLED BONE MARROW SUBMITTED. QC: BONE MARROW ELEMENTS WITH PREDOMINANCE OF BLASTS, C/W BLAST CRISIS OF CHRONIC MYELOGENOUS LEUKEMIA. NOTE: RECOMMEND CORRELATION WITH SAMPLE ANCILLARY PATHOLOGY FIELDS TO A…
212.4	54076|195539	bonemarrow	1	[C]	DC-F4243/M-98633; Bone marrow; NO_PCT; CML - Chronic myeloid leukemia; BONE MARROW ASPIRATE AND BIOPSY: LYMPHOID BLAST CRISIS OF CHRONIC MYELOGENOUS LEUKEMIA. VIABLY FROZEN CELL SUSPENSION OF FICOLLED BONE MARROW SUBMITTED. QC: MARROW ELEMENTS WITH NUMEROUS BLASTS PRESENT, C/W BLAST CRISIS OF CHRONIC MYELOGENOUS LEUKEMIA. NOTE: RECOMMEND CORRELATION WITH SAMPLE ANCILLARY PATHOLOGY FIELDS TO ASSES…
105.92	54077|195540	bonemarrow	1	[C]	DC-F4243/M-98633; Bone marrow; NO_PCT; CML - Chronic myeloid leukemia; BONE MARROW, ASPIRATE: MYELOID BLAST CRISIS OF CHRONIC MYELOGENOUS LEUKEMIA. VIABLY FROZEN CELL SUSPENSION OF FICOLLED BONE MARROW SUBMITTED. QC: CYTOSPIN OF BONE MARROW WITH SEVERAL BLASTS AND MYELOID PRECURSORS, C/W BLAST CRISIS OF CHRONIC MYELOGENOUS LEUKEMIA. NOTE: RECOMMEND CORRELATION WITH SAMPLE ANCILLARY PATHOLOGY FIEL…
186.445	103849|199827	bonemarrow	1	[C]	DC-F4243/M-98633; Bone marrow; NO_PCT; CML - Chronic myeloid leukemia; BONE MARROW, ASPIRATE AND BIOPSY: MYELOID AND MEGAKARYOCYTIC HYPERPLASIA WITH RETICULIN FIBROSIS, C/W RESIDUAL OR PERSISTENT CHRONIC MYELOID LEUKEMIA (CML). PATIENT HAS CML IN CHRONIC PHASE; AT TIME OF ACQUISITION OF THIS SAMPLE WAS IN HEMATOLOGIC RELAPSE WHILE ON IMATINIB THERAPY. VIABLY FROZEN CELL SUSPENSION OF FICOLLED BON…
86.415	103853|199831	bonemarrow	1	[C]	DC-F4243/M-98633; Bone marrow; NO_PCT; CML - Chronic myeloid leukemia; BONE MARROW, ASPIRATE AND BIOPSY: HYPERCELLULAR MARROW WITH MARKED MYELOID HYPERPLASIA AND IMMATURITY, BASOPHILIA, AND MODERATE RETICULIN FIBROSIS, C/W CHRONIC MYELOID LEUKEMIA, CHRONIC PHASE. NOTE: PATIENT ON HYDROXYUREA THERAPY AT TIME OF ACQUISITION OF THIS SAMPLE. VIABLY FROZEN CELL SUSPENSION OF FICOLLED BONE MARROW SUBMI…
23.86	104897|200161	bonemarrow	1	[C]	DC-F4243/M-98633; Bone marrow; NO_PCT; CML - Chronic myeloid leukemia; BONE MARROW ASPIRATE AND BIOPSY: CHRONIC MYELOID LEUKEMIA IN MYELOID BLAST CRISIS. VIABLY FROZEN CELL SUSPENSION OF FICOLLED BONE MARROW SUBMITTED. QC: CHRONIC MYELOID LEUKEMIA. NOTE: RECOMMEND CORRELATION WITH SAMPLE ANCILLARY PATHOLOGY FIELDS TO ASSESS PERCENT INVOLVEMENT. EVENT: NA; Chronic myeloid leukemia;
90.345	104900|200164	bonemarrow	1	[C]	DC-F4243/M-98633; Bone marrow; NO_PCT; CML - Chronic myeloid leukemia; BONE MARROW, ASPIRATE AND BIOPSY: CHRONIC MYELOID LEUKEMIA IN MYELOID BLAST CRISIS. VIABLY FROZEN CELL SUSPENSION OF FICOLLED BONE MARROW SUBMITTED. QC: BLASTIC MARROW C/W CHRONIC MYELOID LEUKEMIA IN BLAST CRISIS. NOTE: RECOMMEND CORRELATION WITH SAMPLE ANCILLARY PATHOLOGY FIELDS TO ASSESS PERCENT INVOLVEMENT. EVENT: NA; Chron…
33.51	104902|200166	bonemarrow	1	[C]	DC-F4243/M-98633; Bone marrow; NO_PCT; CML - Chronic myeloid leukemia; BONE MARROW, ASPIRATE AND BIOPSY: CHRONIC MYELOID LEUKEMIA IN MYELOID BLAST CRISIS. VIABLY FROZEN CELL SUSPENSION OF FICOLLED BONE MARROW SUBMITTED. QC: BLASTIC MARROW C/W CHRONIC MYELOID LEUKEMIA IN BLAST CRISIS. NOTE: RECOMMEND CORRELATION WITH SAMPLE ANCILLARY PATHOLOGY FIELDS TO ASSESS PERCENT INVOLVEMENT. EVENT: NA; Chron…
165.745	22707|130902	bonemarrow	1	[C]	DC-F4643/M-97323; Bone marrow; 50-75; Multiple myeloma; BONE, BIOPSY: PLASMACYTOMA (SOLITARY MYELOMA). POSITIVE FOR KAPPA LIGHT CHAIN AND AMYLOID. QC: ATYPICAL PLASMA CELL INFILTRATE C/W PLASMACYTOMA. EVENT: NA; Multiple myeloma;
198.665	109495|194767	bonemarrow	1	[C]	DC-F4643/M-97323; Bone marrow; 50-75; Multiple myeloma; VERTEBRAL BIOPSY: PLASMACYTOMA (SOLITARY MYELOMA). NOTE: DONOR TREATED WITH RADIATION PRIOR TO ACQUISITION OF CURRENT SAMPLE. QC: PROLIFERATION OF ATYPICAL PLASMA CELLS, C/W PLASMACYTOMA. EVENT: ; Multiple myeloma; SAMPLE AT PROGRESSION; LAST UPDAT
6329.97	15292|136962	brain	0	[N]	DF-000C0/M-20000; Brain; N/A; Disease type AND/OR category not assigned; NORMAL GRAY AND WHITE MATTER (PER GLGC PATH REVIEW, EVEN MIXTURE), FRONTAL RESECTION IN EPILEPSY PATIENT; REACTIVE ASTROCYTOSIS AND FOCAL CORTICAL MICRODYSGENESIS (CONGENITAL ANOMALY) NOTED ELSEWHERE. QC: NORMAL BRAIN TISSUE. EVEN MIXTURE OF GRAY AND WHITE MATTER. EVENT: ; Developmental abnormality;
6270.38	05922|113457	brain	0	[N]	DF-000C0/M-52110; Cortex of frontal lobe; N/A; Disease type AND/OR category not assigned; NORMAL BRAIN FROM DONOR WITH CORONARY ARTERY DISEASE. QC: BRAIN TISSUE C/W CEREBRAL CORTEX EVENT: ; Atherosclerosis;
3279.94	10125|124293	brain	0	[N]	DF-000C0/M-32000; Cortex of frontal lobe; N/A; Disease type AND/OR category not assigned; NORMAL FRONTAL LOBE CORTEX, ACQUIRED AT AUTOPSY; CAUSE OF DEATH, CONGESTIVE CARDIOMYOPATHY. QC: NORMAL BRAIN TISSUE WITH HISTOLOGIC FEATURES C/W CORTEX. EVENT: ; Dilatation;
4115.31	00474|104760	brain	0	[N]	DF-000C0/M-00001; Cortex of frontal lobe; NO_PCT; Disease type AND/OR category not assigned; CORTEX OF FRONTAL LOBE; NORMAL DONOR, CAUSE OF DEATH, CHRONIC OBSTRUCTIVE PULMONARY DISEASE, TYPE UNSPECIFIED; 5.5 HRS POST- MORTEM. QC: NO QC_COMMENTS EVENT: ; Morphology unknown;
6014.43	00530|104780	brain	0	[N]	DF-000C0/M-00001; Cortex of frontal lobe; NO_PCT; Disease type AND/OR category not assigned; CORTEX OF FRONTAL LOBE; NORMAL DONOR, CAUSE OF DEATH, PNEUMONITIS; 4 HRS POST- MORTEM. QC: NO QC_COMMENTS EVENT: ; Morphology unknown;
1676.56	02085|105007	brain	0	[N]	DF-000C0/M-54720; Cortex of frontal lobe; NO_PCT; Disease type AND/OR category not assigned; CORTEX OF FRONTAL LOBE; CAUSE OF DEATH, MYOCARDIAL INFARCTION. QC: NO QC_COMMENTS EVENT: ; Recent infarct;
3665.96	17025|143881	brain	0	[N]	DF-000C0/M-54750; Cortex of frontal lobe; N/A; Disease type AND/OR category not assigned; NORMAL FRONTAL LOBE CORTEX, FROM. PATIENT WITH CORONARY ARTERY DISEASE, OLD MYOCARDIAL INFARCTION, CONGESTIVE HEART FAILURE (CHF), SYSTEMIC AND PULMONARY HYPERTENSION, DIABETES MELLITUS TYPE II, PERIPHERAL VASCULAR DISEASE. DEATH DUE TO COMPLICATIONS OF CHF. QC: NORMAL GRAY MATTER (MJOR COMPONENT) AND WHITE …
2899.15	01147|105002	brain	3	[D]	D9-22050/M-50630; Cortex of frontal lobe; NO_PCT; Alzheimer's disease; CORTEX OF FRONTAL LOBE, CEREBRUM, ALZHEIMER'S DISEASE. QC: NO QC_COMMENTS EVENT: ; Neurofibrillary degeneration;
1811.14	02089|105982	brain	3	[D]	D9-22050/M-50630; Cortex of frontal lobe; NO_PCT; Alzheimer's disease; CORTEX OF FRONTAL LOBE, REGION 1, CEREBRUM; ALZHEIMER'S DISEASE, 6 HR POST-MORTEM QC: NO QC_COMMENTS EVENT: ; Neurofibrillary degeneration;
1544.6	01165|105021	brain	3	[D]	D9-22050/M-50630; Cortex of frontal lobe; NO_PCT; Alzheimer's disease; CORTEX OF FRONTAL LOBE, CEREBRUM; EARLY ALZHEIMER'S DISEASE, 5 HR POST-MORTEM QC: NO QC_COMMENTS EVENT: ; Neurofibrillary degeneration;
4767.43	00464|104750	brain	3	[D]	D9-22050/M-50630; Cortex of frontal lobe; NO_PCT; Alzheimer's disease; CORTEX OF FRONTAL LOBE, CEREBRUM, EARLY ALZHEIMER'S DISEASE; 14.75 HRS POST- MORTEM. QC: NO QC_COMMENTS EVENT: ; Neurofibrillary degeneration;
4884.89	00469|104755	brain	3	[D]	D9-22050/M-50630; Cortex of frontal lobe; NO_PCT; Alzheimer's disease; CORTEX OF FRONTAL LOBE, CEREBRUM, EARLY ALZHEIMER'S DISEASE; 6 HRS POST- MORTEM. QC: NO QC_COMMENTS EVENT: ; Neurofibrillary degeneration; NEUROLOGIC EXAM, CT/EEG WITH NORMAL RESULTS 3 YRS PRIOR TO DEAT
3303.63	00525|104775	brain	3	[D]	D9-22050/M-50630; Cortex of frontal lobe; NO_PCT; Alzheimer's disease; CORTEX OF FRONTAL LOBE, CEREBRUM, ALZHEIMER'S DISEASE; 4.75 HRS POST- MORTEM. QC: NO QC_COMMENTS EVENT: ; Neurofibrillary degeneration; NEUROLOGIC EXAM, CT/EEG, WITH NORMAL RESULTS 5 YRS PRIOR TO DEAT
4141.1	01155|105011	brain	3	[D]	D9-22050/M-50630; Cortex of frontal lobe; NO_PCT; Alzheimer's disease; CORTEX OF FRONTAL LOBE, CEREBRUM, EARLY ALZHEIMER'S DISEASE, 8 HR POST-MORTEM QC: NO QC_COMMENTS EVENT: ; Neurofibrillary degeneration;
1769.59	01175|105031	brain	3	[D]	D9-22050/M-50630; Cortex of frontal lobe; NO_PCT; Alzheimer's disease; CORTEX OF FRONTAL LOBE, CEREBRUM, ALZHEIMER'S DISEASE, 3 HR POST-MORTEM QC: NO QC_COMMENTS EVENT: ; Neurofibrillary degeneration;
2164.7	10129|124293	brain	0	[N]	DF-000C0/M-32000; Cortex of occipital lobe; N/A; Disease type AND/OR category not assigned; NORMAL OCCIPITAL LOBE CORTEX, ACQUIRED AT AUTOPSY; CAUSE OF DEATH, CONGESTIVE CARDIOMYOPATHY. QC: NORMAL BRAIN TISSUE WITH HISTOLOGIC FEATURES C/W CORTEX. EVENT: ; Dilatation;
4455.45	33853|159849	brain	0	[N]	DF-000C0/M-32000; White matter of occipital lobe; NO_PCT; Disease type AND/OR category not assigned; NORMAL POSTERIOR WHITE MATTER; CAUSE OF DEATH, CONGESTIVE HEART FAILURE IN DONOR WITH CHRONIC OBSTRUCTIVE PULMONARY DISEASE. QC: NO QC_COMMENTS EVENT: ; Dilatation;
3994.76	33873|162314	brain	0	[N]	DF-000C0/M-78000; White matter of occipital lobe; NO_PCT; Disease type AND/OR category not assigned; NORMAL POSTERIOR WHITE MATTER; PER SUBMITTED PATHOLOGY REPORT, MILD AND FOCAL NEURODEGENERATIVE CHANGES IN BRAIN, C/W ADVANCED AGE. QC: NO QC_COMMENTS EVENT: ; Fibrosis;
2196.07	33961|177992	brain	0	[N]	DF-000C0/M-00001; White matter of occipital lobe; NO_PCT; Disease type AND/OR category not assigned; NORMAL POSTERIOR WHITE MATTER; CAUSE OF DEATH, CHRONIC OBSTRUCTIVE PULMONARY DISEASE, SUBTYPE NOT STATED. QC: NORMAL BRAIN TISSUE (ALL REGIONS). EVENT: ; Morphology unknown;
5195.35	34746|187784	brain	0	[N]	DF-000C0/M-87203; White matter of occipital lobe; NO_PCT; Disease type AND/OR category not assigned; NORMAL POSTERIOR WHITE MATTER; CAUSE OF DEATH, MALIGNANT MELANOMA, PRIMARY SITE NOT SPECIFIED. QC: BRAIN WITH NO HISTOPATHOLOGIC ABNORMALITY. EVENT: NA; Malignant melanoma;
6044.35	35853|187659	brain	0	[N]	DF-000C0/M-00002; White matter of occipital lobe; NO_PCT; Disease type AND/OR category not assigned; NORMAL WHITE MATTER OF OCCIPITAL LOBE; CAUSE OF DEATH, VENTRICULAR ARRHYTHMIA ASSOCIATED WITH INTRAMURAL MYOCARDIAL BRIDGING OF L.A.D. CORONARY ARTERY. QC: NO QC_COMMENTS EVENT: ; Morphology not applicable;
6651.34	35880|187660	brain	0	[N]	DF-000C0/M-00002; White matter of occipital lobe; NO_PCT; Disease type AND/OR category not assigned; MORPHOLOGICALLY NORMAL WHITE MATTER OF OCCIPITAL LOBE; CAUSE OF DEATH, COCAINE TOXICITY. DONOR WITH COCAINE-INDUCED EXCITED DELIRIUM. QC: NO QC_COMMENTS EVENT: ; Morphology not applicable;
9091.12	37346|167542	brain	0	[N]	DF-000C0/M-54750; White matter of occipital lobe; NO_PCT; Disease type AND/OR category not assigned; POSTERIOR WHITE MATTER; NORMAL DONOR. QC: NO QC_COMMENTS EVENT: ; Old infarct;
6287.35	38543|187013	brain	0	[N]	DF-000C0/M-00002; White matter of occipital lobe; NO_PCT; Disease type AND/OR category not assigned; MORPHOLOGICALLY NORMAL WHITE MATTER OF OCCIPITAL LOBE; CAUSE OF DEATH, COCAINE TOXICITY. QC: NO QC_COMMENTS EVENT: ; Morphology not applicable;
5148.75	38649|186922	brain	0	[N]	DF-000C0/M-10000; White matter of occipital lobe; NO_PCT; Disease type AND/OR category not assigned; NORMAL WHITE MATTER OF OCCIPITAL LOBE; CAUSE OF DEATH, TRAUMATIC INJURY. QC: NO QC_COMMENTS EVENT: ; Trauma;
4504.22	38673|186923	brain	0	[N]	DF-000C0/M-10000; White matter of occipital lobe; NO_PCT; Disease type AND/OR category not assigned; NORMAL WHITE MATTER OF OCCIPITAL LOBE; CAUSE OF DEATH, TRAUMATIC INJURY. QC: NO QC_COMMENTS EVENT: ; Trauma;
3710.01	39311|186918	brain	0	[N]	DF-000C0/M-00002; White matter of occipital lobe; NO_PCT; Disease type AND/OR category not assigned; MORPHOLOGICALLY NORMAL WHITE MATTER OF OCCIPITAL LOBE; CAUSE OF DEATH, COCAINE TOXICITY. DONOR WITH COCAINE-INDUCED EXCITED DELIRIUM. QC: NO QC_COMMENTS EVENT: ; Morphology not applicable;
4312.1	39337|186920	brain	0	[N]	DF-000C0/M-00002; White matter of occipital lobe; NO_PCT; Disease type AND/OR category not assigned; MORPHOLOGICALLY NORMAL POSTERIOR WHITE MATTER; CAUSE OF DEATH, COCAINE TOXICITY. DONOR WITH COCAINE-INDUCED EXCITED DELIRIUM. QC: NO QC_COMMENTS EVENT: ; Morphology not applicable;
4833.24	39385|187658	brain	0	[N]	DF-000C0/M-00002; White matter of occipital lobe; NO_PCT; Disease type AND/OR category not assigned; MORPHOLOGICALLY NORMAL POSTERIOR WHITE MATTER; CAUSE OF DEATH, COCAINE TOXICITY. QC: NO QC_COMMENTS EVENT: ; Morphology not applicable;
3205.28	39361|187012	brain	0	[N]	DF-000C0/M-00002; White matter of occipital lobe; NO_PCT; Disease type AND/OR category not assigned; MORPHOLOGICALLY NORMAL POSTERIOR WHITE MATTER; CAUSE OF DEATH, COCAINE TOXICITY. QC: NO QC_COMMENTS EVENT: ; Morphology not applicable;
3517.4	41556|189793	brain	0	[N]	DF-000C0/M-50000; White matter of occipital lobe; N/A; Disease type AND/OR category not assigned; MORPHOLOGICALLY NORMAL POSTERIOR WHITE MATTER FROM DONOR WITH PARKINSON'S DISEASE. PER PATHOLOGY REPORT, THE SUBSTANTIA NIGRA AND LOCUS CERULEUS BOTH SHOW MODERATE NEURONAL LOSS AND DEPIGMENTATION WITH FOCAL GLIOSIS AND RARE LEWY BODIES. THERE IS A SMALL PERIVENTRICULAR INFARCT. QC: PIGMENT DEPLETION…
6900.02	41958|186919	brain	0	[N]	DF-000C0/M-00002; White matter of occipital lobe; NO_PCT; Disease type AND/OR category not assigned; MORPHOLOGICALLY NORMAL WHITE MATTER OF OCCIPITAL LOBE; CAUSE OF DEATH, COCAINE TOXICITY. DONOR WITH COCAINE-INDUCED EXCITED DELIRIUM. QC: NO QC_COMMENTS EVENT: ; Morphology not applicable;
7162.02	41969|186921	brain	0	[N]	DF-000C0/M-10000; White matter of occipital lobe; NO_PCT; Disease type AND/OR category not assigned; NORMAL WHITE MATTER OF OCCIPITAL LOBE; CAUSE OF DEATH, TRAUMATIC INJURY. QC: NO QC_COMMENTS EVENT: ; Trauma;
4633.35	41979|187661	brain	0	[N]	DF-000C0/M-00002; White matter of occipital lobe; NO_PCT; Disease type AND/OR category not assigned; MORPHOLOGICALLY NORMAL WHITE MATTER OF OCCIPITAL LOBE; CAUSE OF DEATH, COCAINE TOXICITY. DONOR WITH COCAINE-INDUCED EXCITED DELIRIUM. QC: NO QC_COMMENTS EVENT: ; Morphology not applicable;
3380.98	42621|162318	brain	0	[N]	DF-000C0/M-58000; White matter of occipital lobe; NO_PCT; Disease type AND/OR category not assigned; POSTERIOR WHITE MATTER FROM NORMAL DONOR; CAUSE OF DEATH, END STAGE RENAL DISEASE, ETIOLOGY NOT STATED. QC: NO QC_COMMENTS EVENT: ; Atrophy;
5158.58	48775|191646	brain	0	[N]	DF-000C0/M-10000; White matter of occipital lobe; NO_PCT; Disease type AND/OR category not assigned; NORMAL POSTERIOR WHITE MATTER; CAUSE OF DEATH, TRAUMATIC INJURY. QC: NO QC_COMMENTS EVENT: ; Trauma;
4559.6	50663|191643	brain	0	[N]	DF-000C0/M-00002; White matter of occipital lobe; NO_PCT; Disease type AND/OR category not assigned; MORPHOLOGICALLY NORMAL POSTERIOR WHITE MATTER FROM DONOR WITH COCAINE TOXICITY. QC: NO QC_COMMENTS EVENT: ; Morphology not applicable;
2620.97	50711|192260	brain	0	[N]	DF-000C0/M-54700; White matter of occipital lobe; NO_PCT; Disease type AND/OR category not assigned; NORMAL POSTERIOR WHITE MATTER, RIGHT HEMISPHERE; CAUSE OF DEATH, MYOCARDIAL INFARCTION. QC: NO QC_COMMENTS EVENT: ; Infarction;
4903.05	50733|191648	brain	0	[N]	DF-000C0/M-54700; White matter of occipital lobe; NO_PCT; Disease type AND/OR category not assigned; NORMAL POSTERIOR WHITE MATTER, RIGHT HEMISPHERE; CAUSE OF DEATH, ACUTE MYOCARDIAL INFARCTION. QC: NO QC_COMMENTS EVENT: ; Infarction;
2160.16	54249|195048	brain	0	[N]	DF-000C0/M-50000; White matter of occipital lobe; NO_PCT; Disease type AND/OR category not assigned; MORPHOLOGICALLY NORMAL POSTERIOR WHITE MATTER FROM DONOR WITH PARKINSON'S DISEASE. PER PATHOLOGY REPORT, THE SUBSTANTIA NIGRA SHOWS MODERATE NEURONAL LOSS, DEPIGMENTATION, MILD GLIOSIS, AND OCCASIONAL LEWY BODIES, C/W PARKINSON'S DISEASE. AN OLD LACUNAR INFARCT IS SEEN IN BASAL GANGLIA. QC: NO QC_…
3669.18	54599|192795	brain	0	[N]	DF-000C0/M-00002; White matter of occipital lobe; NO_PCT; Disease type AND/OR category not assigned; MORPHOLOGICALLY NORMAL POSTERIOR WHITE MATTER FROM DONOR WITH COCAINE TOXICITY AND COCAINE-INDUCED EXCITED DELIRIUM. QC: NO QC_COMMENTS EVENT: ; Morphology not applicable;
2281.88	54649|191647	brain	0	[N]	DF-000C0/M-54700; White matter of occipital lobe; NO_PCT; Disease type AND/OR category not assigned; NORMAL POSTERIOR WHITE MATTER; CAUSE OF DEATH, MYOCARDIAL INFARCTION. QC: NO QC_COMMENTS EVENT: ; Infarction;
5563.02	33982|184632	brain	3	[D]	DF-000C0/M-00002; White matter of occipital lobe; NO_PCT; Disease type AND/OR category not assigned; MORPHOLOGICALLY NORMAL WHITE MATTER OF OCCIPITAL LOBE, FROM DONOR WITH SCHIZOPHRENIA. PER SUBMITTED PATHOLOGY REPORT, NO SIGNIFICANT MORPHOLOGIC ABNORMALITIES IN BRAIN. QC: NO QC_COMMENTS EVENT: ; Morphology not applicable;
2393.01	10127|124293	brain	0	[N]	DF-000C0/M-32000; Cortex of parietal lobe; N/A; Disease type AND/OR category not assigned; NORMAL PARIETAL LOBE CORTEX, ACQUIRED AT AUTOPSY; CAUSE OF DEATH, CONGESTIVE CARDIOMYOPATHY. QC: NORMAL BRAIN TISSUE WITH HISTOLOGIC FEATURES C/W CORTEX. EVENT: ; Dilatation;
5592.37	00475|104760	brain	0	[N]	DF-000C0/M-00001; Cortex of parietal lobe; NO_PCT; Disease type AND/OR category not assigned; CORTEX OF PARIETAL LOBE, NORMAL DONOR, CAUSE OF DEATH, CHRONIC OBSTRUCTIVE PULMONARY DISEASE, TYPE UNSPECIFIED; 5.5 HRS POST- MORTEM. QC: NO QC_COMMENTS EVENT: ; Morphology unknown;
7192.65	00531|104780	brain	0	[N]	DF-000C0/M-00001; Cortex of parietal lobe; NO_PCT; Disease type AND/OR category not assigned; CORTEX OF PARIETAL LOBE; NORMAL DONOR, CAUSE OF DEATH, PNEUMONITIS; 4 HRS POST- MORTEM. QC: NO QC_COMMENTS EVENT: ; Morphology unknown;
1969.71	01171|105026	brain	0	[N]	DF-000C0/M-00001; Cortex of parietal lobe; NO_PCT; Disease type AND/OR category not assigned; NORMAL CORTEX OF PARIETAL LOBE; CAUSE OF DEATH NOT STATED. QC: NO QC_COMMENTS EVENT: ; Morphology unknown;
2476.45	01156|105011	brain	3	[D]	D9-22050/M-50630; Cortex of parietal lobe; NO_PCT; Alzheimer's disease; CORTEX OF PARIETAL LOBE, CEREBRUM, EARLY ALZHEIMER'S DISEASE, 8 HR POST MORTEM QC: NO QC_COMMENTS EVENT: ; Neurofibrillary degeneration;
2928.29	02090|105982	brain	3	[D]	D9-22050/M-50630; Cortex of parietal lobe; NO_PCT; Alzheimer's disease; CORTEX OF PARIETAL LOBE, REGION 2, CEREBRUM; ALZHEIMER'S DISEASE, 6 HR POST-MORTEM QC: NO QC_COMMENTS EVENT: ; Neurofibrillary degeneration;
1363.01	01166|105021	brain	3	[D]	D9-22050/M-50630; Cortex of parietal lobe; NO_PCT; Alzheimer's disease; CORTEX OF PARIETAL LOBE, CEREBRUM, EARLY ALZHEIMER'S DISEASE, 5 HR POST-MORTEM QC: NO QC_COMMENTS EVENT: ; Neurofibrillary degeneration;
1399.04	02084|105002	brain	3	[D]	D9-22050/M-50630; Cortex of parietal lobe; NO_PCT; Alzheimer's disease; CORTEX OF PARIETAL LOBE, REGION 2, CEREBRUM, ALZHEIMER'S DISEASE (3/7/00) QC: NO QC_COMMENTS EVENT: ; Neurofibrillary degeneration;
4684.29	00465|104750	brain	3	[D]	D9-22050/M-50630; Cortex of parietal lobe; NO_PCT; Alzheimer's disease; CORTEX OF PARIETAL LOBE, CEREBRUM, EARLY ALZHEIMER'S DISEASE; 14.75 HRS POST- MORTEM. QC: NO QC_COMMENTS EVENT: ; Neurofibrillary degeneration;
7393.48	00470|104755	brain	3	[D]	D9-22050/M-50630; Cortex of parietal lobe; NO_PCT; Alzheimer's disease; CORTEX OF PARIETAL LOBE, CEREBRUM, EARLY ALZHEIMER'S DISEASE; 6 HRS POST- MORTEM. QC: NO QC_COMMENTS EVENT: ; Neurofibrillary degeneration; NEUROLOGIC EXAM, CT/EEG WITH NORMAL RESULTS 3 YRS PRIOR TO DEAT
2004.39	00520|104770	brain	3	[D]	D9-22050/M-50630; Cortex of parietal lobe; NO_PCT; Alzheimer's disease; CORTEX OF PARIETAL LOBE, CEREBRUM, ALZHEIMER'S DISEASE; 2.75 HRS POST- MORTEM. QC: NO QC_COMMENTS EVENT: ; Neurofibrillary degeneration; NEUROLOGIC EXAM, CT/EEG SHOW MILD ABONORMALITIES 4 YRS PRIOR TO DEAT
4086.67	10132|124293	brain	0	[N]	DF-000C0/M-32000; Cortex of temporal lobe; N/A; Disease type AND/OR category not assigned; NORMAL TEMPORAL LOBE CORTEX, ACQUIRED AT AUTOPSY; CAUSE OF DEATH, CONGESTIVE CARDIOMYOPATHY.. QC: NORMAL BRAIN TISSUE WITH HISTOLOGIC FEATURES C/W CORTEX. (EXTENSIVE ARTIFACT ON SLIDE, PRECLUDES HIGH-POWER PHOTOMICROGRAPHY.) EVENT: ; Dilatation;
7093.23	00476|104760	brain	0	[N]	DF-000C0/M-00001; Cortex of temporal lobe; NO_PCT; Disease type AND/OR category not assigned; CORTEX OF TEMPORAL LOBE, NORMAL DONOR, CAUSE OF DEATH, CHRONIC OBSTRUCTIVE PULMONARY DISEASE, TYPE UNSPECIFIED; 5.5 HRS POST- MORTEM. QC: NO QC_COMMENTS EVENT: ; Morphology unknown;
7374.24	00532|104780	brain	0	[N]	DF-000C0/M-00001; Cortex of temporal lobe; NO_PCT; Disease type AND/OR category not assigned; CORTEX OF TEMPORAL LOBE; NORMAL DONOR, CAUSE OF DEATH, PNEUMONITIS; 4 HRS POST- MORTEM. QC: NO QC_COMMENTS EVENT: ; Morphology unknown;
2884.82	01172|105026	brain	0	[N]	DF-000C0/M-00001; Cortex of temporal lobe; NO_PCT; Disease type AND/OR category not assigned; NORMAL CORTEX OF TEMPORAL LOBE; CAUSE OF DEATH NOT STATED. QC: NO QC_COMMENTS EVENT: ; Morphology unknown;
3236.47	02087|105007	brain	0	[N]	DF-000C0/M-54720; Cortex of temporal lobe; NO_PCT; Disease type AND/OR category not assigned; CORTEX OF TEMPORAL LOBE; CAUSE OF DEATH, MYOCARDIAL INFARCTION. QC: NO QC_COMMENTS EVENT: ; Recent infarct;
2359.55	01150|105002	brain	3	[D]	D9-22050/M-50630; Cortex of temporal lobe; NO_PCT; Alzheimer's disease; CORTEX OF TEMPORAL LOBE, CEREBRUM, ALZHEIMER'S DISEASE (REV - 1/5/00) QC: NO QC_COMMENTS EVENT: ; Neurofibrillary degeneration;
1039.08	01167|105021	brain	3	[D]	D9-22050/M-50630; Cortex of temporal lobe; NO_PCT; Alzheimer's disease; CORTEX OF TEMPORAL LOBE, CEREBRUM, EARLY ALZHEIMER'S DISEASE, 5 HR POST-MORTEM QC: NO QC_COMMENTS EVENT: ; Neurofibrillary degeneration;
2558.51	02091|105982	brain	3	[D]	D9-22050/M-50630; Cortex of temporal lobe; NO_PCT; Alzheimer's disease; CORTEX OF TEMPORAL LOBE, REGION 4, CEREBRUM; ALZHEIMER'S DISEASE, 6 HR POST-MORTEM QC: NO QC_COMMENTS EVENT: ; Neurofibrillary degeneration;
6440.76	00466|104750	brain	3	[D]	D9-22050/M-50630; Cortex of temporal lobe; NO_PCT; Alzheimer's disease; CORTEX OF TEMPORAL LOBE, CEREBRUM, EARLY ALZHEIMER'S DISEASE; 14.75 HRS POST- MORTEM. QC: NO QC_COMMENTS EVENT: ; Neurofibrillary degeneration;
3209.75	00521|104770	brain	3	[D]	D9-22050/M-50630; Cortex of temporal lobe; NO_PCT; Alzheimer's disease; CORTEX OF TEMPORAL LOBE, CEREBRUM, ALZHEIMER'S DISEASE; 2.75 HRS POST- MORTEM. QC: NO QC_COMMENTS EVENT: ; Neurofibrillary degeneration; NEUROLOGIC EXAM, CT/EEG SHOW MILD ABONORMALITIES 4 YRS PRIOR TO DEAT
3928.16	00526|104775	brain	3	[D]	D9-22050/M-50630; Cortex of temporal lobe; NO_PCT; Alzheimer's disease; CORTEX OF TEMPORAL LOBE, CEREBRUM, ALZHEIMER'S DISEASE; 4.75 HRS POST- MORTEM. QC: NO QC_COMMENTS EVENT: ; Neurofibrillary degeneration; NEUROLOGIC EXAM, CT/EEG, WITH NORMAL RESULTS 5 YRS PRIOR TO DEAT
4209.44	01157|105011	brain	3	[D]	D9-22050/M-50630; Cortex of temporal lobe; NO_PCT; Alzheimer's disease; CORTEX OF TEMPORAL LOBE, CEREBRUM, EARLY ALZHEIMER'S DISEASE, 8 HR POST MORTEM QC: NO QC_COMMENTS EVENT: ; Neurofibrillary degeneration;
2862.97	01177|105031	brain	3	[D]	D9-22050/M-50630; Cortex of temporal lobe; NO_PCT; Alzheimer's disease; CORTEX OF TEMPORAL LOBE, CEREBRUM, ALZHEIMER'S DISEASE,3 HR POST-MORTEM QC: NO QC_COMMENTS EVENT: ; Neurofibrillary degeneration;
4013.9	33852|159849	brain	0	[N]	DF-000C0/M-32000; Brodmann area 23; NO_PCT; Disease type AND/OR category not assigned; NORMAL CINGULATE GYRUS (BRODMANN AREA 23); CAUSE OF DEATH, CONGESTIVE HEART FAILURE IN DONOR WITH CHRONIC OBSTRUCTIVE PULMONARY DISEASE. QC: NO QC_COMMENTS EVENT: ; Dilatation;
1515.56	33872|162314	brain	0	[N]	DF-000C0/M-78000; Brodmann area 23; NO_PCT; Disease type AND/OR category not assigned; NORMAL CINGULATE GYRUS (BRODMANN AREA 23); PER SUBMITTED PATHOLOGY REPORT, MILD AND FOCAL NEURODEGENERATIVE CHANGES IN BRAIN, C/W ADVANCED AGE. QC: NO QC_COMMENTS EVENT: ; Fibrosis;
2925.53	33947|177992	brain	0	[N]	DF-000C0/M-00001; Brodmann area 23; NO_PCT; Disease type AND/OR category not assigned; NORMAL CINGULATE GYRUS (BRODMANN AREA 23); CAUSE OF DEATH, CHRONIC OBSTRUCTIVE PULMONARY DISEASE, SUBTYPE NOT STATED. QC: NORMAL BRAIN TISSUE (ALL REGIONS). EVENT: ; Morphology unknown;
2001.81	33936|167712	brain	0	[N]	DF-000C0/M-80103; Brodmann area 23; NO_PCT; Disease type AND/OR category not assigned; CINGULATE GYRUS (BRODMANN AREA 23); NORMAL DONOR, CAUSE OF DEATH, METASTATIC LUNG CANCER (TYPE NOT STATED). QC: NO QC_COMMENTS EVENT: TXNXM1; Carcinoma;
3926.51	34732|187784	brain	0	[N]	DF-000C0/M-87203; Brodmann area 23; NO_PCT; Disease type AND/OR category not assigned; NORMAL CINGULATE GYRUS (BRODMANN AREA 23); CAUSE OF DEATH, MALIGNANT MELANOMA, PRIMARY SITE NOT SPECIFIED. QC: BRAIN WITH NO HISTOPATHOLOGIC ABNORMALITY. EVENT: NA; Malignant melanoma;
4420.72	35088|156110	brain	0	[N]	DF-000C0/M-54700; Brodmann area 23; NO_PCT; Disease type AND/OR category not assigned; CINGULATE GYRUS (BRODMANN AREA 23); CAUSE OF DEATH, MYOCARDIAL INFARCTION. PER PATH. SUMMARY: NO SIGNIFICANT ABNORMALITY BUT SMALL HEALED INFARCT IN LEFT PUTAMEN AND INTERNAL CAPSULE IN VASCULAR TERRITORY OF LENTICULOSTRIATE ARTERY. QC: AGE RELATED CHANGES (GLOBAL DIAGNOSIS FOR ALL DONOR BRAIN REGIONS; GLGC NEU…
2922.64	35100|156142	brain	0	[N]	DF-000C0/M-80103; Brodmann area 23; NO_PCT; Disease type AND/OR category not assigned; CINGULATE GYRUS (BRODMANN AREA 23); CAUSE OF DEATH, "CANCER OF LUNG." PER PATH. SUMMARY: ADULT BRAIN WITH NO SIGNIFICANT NEUROPATHOLOGIC ABNORMALITIES. QC: NORMAL BRAIN (GLOBAL DIAGNOSIS FOR ALL DONOR BRAIN REGIONS; GLGC NEUROPATHOLOGY CONSULTANT REVIEW). EVENT: TXNXMX; Carcinoma;
4370.7	35103|156154	brain	0	[N]	DA-20010/M-00001; Brodmann area 23; NO_PCT; Cerebral degeneration; CINGULATE GYRUS (BRODMANN AREA 23); CAUSE OF DEATH, CARDIOPULMONARY ARREST, ETIOLOGY NOT STATED. PER PATHOLOGY SUMMARY: MILD-MOD. SENILE PLAQUES, SPARSE TANGLES IN HIPPOCAMPUS, PARAHIPPOCAMPAL GYRUS AND SUBCORTICAL NUCLEI, C/W AGE RELATED CHANGES. QC: POSSIBLE ALZHEIMER'S DISEASE (GLOBAL DIAGNOSIS FOR ALL DONOR BRAIN REGIONS; GLGC…
3791.88	35106|156170	brain	0	[N]	DF-000C0/M-35310; Brodmann area 23; NO_PCT; Disease type AND/OR category not assigned; MORPHOLOGICALLY NORMAL CINGULATE GYRUS (BRODMANN AREA 23); CAUSE OF DEATH, CEREBRAL EMBOLISM AND BRONCHOPNEUMONIA. PER PATH. SUMMARY: ADULT BRAIN WITHOUT SIGNIFICANT HISTOPATHOLOGIC ABNORMALITY. QC: NO QC_COMMENTS EVENT: ; Thromboembolus;
3176.53	35109|156174	brain	0	[N]	DF-000C0/M-54700; Brodmann area 23; NO_PCT; Disease type AND/OR category not assigned; NORMAL CINGULATE GYRUS (BRODMANN AREA 23); CAUSE OF DEATH, MYOCARDIAL INFARCTION. PER PATH. SUMMARY: ADULT BRAIN WITHOUT SIGNIFICANT HISTOPATHOLOGIC ABNORMALITY. QC: AGE RELATED CHANGES (GLOBAL DIAGNOSIS FOR ALL DONOR BRAIN REGIONS; GLGC NEUROPATHOLOGY CONSULTANT REVIEW). EVENT: ; Infarction;
3213.73	35190|187356	brain	0	[N]	DF-000C0/M-00001; Brodmann area 23; NO_PCT; Disease type AND/OR category not assigned; CINGULATE GYRUS (BRODMANN AREA 23); CAUSE OF DEATH, CARDIORESPIRATORY FAILURE, ETIOLOGY NOT STATED. PER PATHOLOGY SUMMARY, BRAIN WITH NO SIGNIFICANT NEUROPATHOLOGICAL ABNORMALITIES. QC: NO QC_COMMENTS EVENT: ; Morphology unknown;
3697.27	35196|187361	brain	0	[N]	DF-000C0/M-00001; Brodmann area 23; NO_PCT; Disease type AND/OR category not assigned; CINGULATE GYRUS (BRODMANN AREA 23); CAUSE OF DEATH, CARDIORESPIRATORY FAILURE, ETIOLOGY NOT STATED. PER PATHOLOGY SUMMARY, BRAIN WITH NO SIGNIFICANT NEUROPATHOLOGICAL FINDINGS. QC: NO QC_COMMENTS EVENT: ; Morphology unknown;
1995.27	35205|187365	brain	0	[N]	DF-000C0/M-00001; Brodmann area 23; NO_PCT; Disease type AND/OR category not assigned; CINGULATE GYRUS (BRODMANN AREA 23); CAUSE OF DEATH, CARDIORESPIRATORY FAILURE, ETIOLOGY NOT STATED. PER PATHOLOGY SUMMARY, BRAIN WITH NO SIGNIFICANT NEUROPATHOLOGICAL ABNORMALITIES. QC: NO QC_COMMENTS EVENT: ; Morphology unknown;
3892.88	35235|187382	brain	0	[N]	DF-000C0/M-00001; Brodmann area 23; NO_PCT; Disease type AND/OR category not assigned; NORMAL CINGULATE GYRUS (BRODMANN AREA 23); CAUSE OF DEATH, CARDIAC ARREST, ETIOLOGY NOT STATED. PER PATHOLOGY SUMMARY, BRAIN WITH NO SIGNIFICANT NEUROPATHOLOGICAL ABNORMALITIES. QC: NO QC_COMMENTS EVENT: ; Morphology unknown;
4140.55	35878|187660	brain	0	[N]	DF-000C0/M-00002; Brodmann area 23; NO_PCT; Disease type AND/OR category not assigned; MORPHOLOGICALLY NORMAL CINGULATE GYRUS (BRODMANN AREA 23); CAUSE OF DEATH, COCAINE TOXICITY. DONOR WITH COCAINE-INDUCED EXCITED DELIRIUM. QC: NO QC_COMMENTS EVENT: ; Morphology not applicable;
3235.61	36011|186921	brain	0	[N]	DF-000C0/M-10000; Brodmann area 23; NO_PCT; Disease type AND/OR category not assigned; NORMAL CINGULATE GYRUS (BRODMANN AREA 23); CAUSE OF DEATH, TRAUMATIC INJURY. QC: NO QC_COMMENTS EVENT: ; Trauma;
4037.76	37270|156250	brain	0	[N]	DF-000C0/M-54700; Brodmann area 23; NO_PCT; Disease type AND/OR category not assigned; CINGULATE GYRUS (BRODMANN AREA 23); CAUSE OF DEATH, MYOCARDIAL INFARCTION. PER PATHOLOGY SUMMARY: ADULT BRAIN WITHOUT SIGNIFICANT HISTOPATHOLOGIC ABNORMALITY. QC: AGE RELATED CHANGES (GLOBAL DIAGNOSIS FOR ALL DONOR BRAIN REGIONS; GLGC NEUROPATHOLOGY CONSULTANT REVIEW). EVENT: ; Infarction;
3318.68	35043|155955	brain	0	[N]	DF-000C0/M-00001; Brodmann area 23; NO_PCT; Disease type AND/OR category not assigned; NORMAL CINGULATE GYRUS (BRODMANN AREA 23); CAUSE OF DEATH, CARDIOPULMONARY FAILURE, ETIOLOGY NOT STATED. PER PATHOLOGY SUMMARY: ADULT BRAIN WITHOUT SIGNIFICANT MORPHOLOGIC ABNORMALITIES (NO NEUROPATHOLOGICAL DIAGNOSIS). QC: NO QC_COMMENTS EVENT: ; Morphology unknown;
3460.93	35052|155975	brain	0	[N]	DF-000C0/M-00001; Brodmann area 23; NO_PCT; Disease type AND/OR category not assigned; NORMAL CINGULATE GYRUS (BRODMANN AREA 23); CAUSE OF DEATH, CARDIAC ARREST, ETIOLOGY NOT STATED. PER PATHOLOGY SUMMARY: VERY LIMITED NEUROFIBRILLARY TANGLE FORMATION IN THE HIPPOCAMPUS AND THE SUBCORTICAL NUCLEI CONSISTENT WITH AGE RELATED CHANGES. QC: NORMAL BRAIN (GLOBAL DIAGNOSIS FOR ALL DONOR BRAIN REGIONS; …
1430.86	35984|186919	brain	0	[N]	DF-000C0/M-00002; Brodmann area 23; NO_PCT; Disease type AND/OR category not assigned; MORPHOLOGICALLY NORMAL CINGULATE GYRUS (BRODMANN AREA 23); CAUSE OF DEATH, COCAINE TOXICITY. DONOR WITH COCAINE-INDUCED EXCITED DELIRIUM. QC: NO QC_COMMENTS EVENT: ; Morphology not applicable;
2712.35	37233|155959	brain	0	[N]	DF-000C0/M-00001; Brodmann area 23; N/A; Disease type AND/OR category not assigned; NORMAL CINGULATE GYRUS (BRODMANN AREA 23); CAUSE OF DEATH, CARDIAC ARREST, ETIOLOGY UNSTATED. PER PATHOLOGY SUMMARY, ADULT BRAIN WITHOUT SIGNIFICANT HISTOPATHOLOGIC ABNORMALITY. QC: AGE RELATED CHANGES + INFARCT -MIDBRAIN (GLOBAL DIAGNOSIS FOR ALL DONOR BRAIN REGIONS; GLGC NEUROPATHOLOGY CONSULTANT REVIEW). EVENT:…
3212.43	37358|187659	brain	0	[N]	DF-000C0/M-00002; Brodmann area 23; NO_PCT; Disease type AND/OR category not assigned; NORMAL CINGULATE GYRUS (BRODMANN AREA 23); CAUSE OF DEATH, VENTRICULAR ARRHYTHMIA ASSOCIATED WITH INTRAMURAL MYOCARDIAL BRIDGING OF L.A.D. CORONARY ARTERY. QC: NO QC_COMMENTS EVENT: ; Morphology not applicable;
3109.18	38537|187013	brain	0	[N]	DF-000C0/M-00002; Brodmann area 23; NO_PCT; Disease type AND/OR category not assigned; MORPHOLOGICALLY NORMAL CINGULATE GYRUS (BRODMANN AREA 23); CAUSE OF DEATH, COCAINE TOXICITY. QC: NO QC_COMMENTS EVENT: ; Morphology not applicable;
1659.59	38562|187661	brain	0	[N]	DF-000C0/M-00002; Brodmann area 23; NO_PCT; Disease type AND/OR category not assigned; MORPHOLOGICALLY NORMAL CINGULATE GYRUS (BRODMANN AREA 23); CAUSE OF DEATH, COCAINE TOXICITY. DONOR WITH COCAINE-INDUCED EXCITED DELIRIUM. QC: NO QC_COMMENTS EVENT: ; Morphology not applicable;
4285.39	38647|186922	brain	0	[N]	DF-000C0/M-10000; Brodmann area 23; NO_PCT; Disease type AND/OR category not assigned; NORMAL CINGULATE GYRUS (BRODMANN AREA 23); CAUSE OF DEATH, TRAUMATIC INJURY. QC: NO QC_COMMENTS EVENT: ; Trauma;
3202.97	38671|186923	brain	0	[N]	DF-000C0/M-10000; Brodmann area 23; NO_PCT; Disease type AND/OR category not assigned; NORMAL CINGULATE GYRUS (BRODMANN AREA 23); CAUSE OF DEATH, TRAUMATIC INJURY. QC: NO QC_COMMENTS EVENT: ; Trauma;
4386.27	39318|186920	brain	0	[N]	DF-000C0/M-00002; Brodmann area 23; NO_PCT; Disease type AND/OR category not assigned; MORPHOLOGICALLY NORMAL CINGULATE GYRUS (BRODMANN AREA 23); CAUSE OF DEATH, COCAINE TOXICITY. DONOR WITH COCAINE-INDUCED EXCITED DELIRIUM. QC: NO QC_COMMENTS EVENT: ; Morphology not applicable;
3007.72	39367|187658	brain	0	[N]	DF-000C0/M-00002; Brodmann area 23; NO_PCT; Disease type AND/OR category not assigned; MORPHOLOGICALLY NORMAL CINGULATE GYRUS (BRODMANN AREA 23); CAUSE OF DEATH, COCAINE TOXICITY. QC: NO QC_COMMENTS EVENT: ; Morphology not applicable;
4157.5	37291|187366	brain	0	[N]	DF-000C0/M-00001; Brodmann area 23; NO_PCT; Disease type AND/OR category not assigned; CINGULATE GYRUS (BRODMANN AREA 23); CAUSE OF DEATH, CARDIORESPIRATORY FAILURE, ETIOLOGY NOT STATED. PER PATHOLOGY SUMMARY, BRAIN WITH NO SIGNIFICANT NEUROPATHOLOGICAL ABNORMALITIES. QC: NO QC_COMMENTS EVENT: ; Morphology unknown;
1748.74	39292|186918	brain	0	[N]	DF-000C0/M-00002; Brodmann area 23; NO_PCT; Disease type AND/OR category not assigned; MORPHOLOGICALLY NORMAL CINGULATE GYRUS (BRODMANN AREA 23); CAUSE OF DEATH, COCAINE TOXICITY. DONOR WITH COCAINE-INDUCED EXCITED DELIRIUM. QC: NO QC_COMMENTS EVENT: ; Morphology not applicable;
3861.66	39342|187012	brain	0	[N]	DF-000C0/M-00002; Brodmann area 23; NO_PCT; Disease type AND/OR category not assigned; MORPHOLOGICALLY NORMAL CINGULATE GYRUS (BRODMANN AREA 23); CAUSE OF DEATH, COCAINE TOXICITY. QC: NO QC_COMMENTS EVENT: ; Morphology not applicable;
556.555	42620|162318	brain	0	[N]	DF-000C0/M-58000; Brodmann area 23; NO_PCT; Disease type AND/OR category not assigned; CINGULATE GYRUS (BRODMANN AREA 23) FROM NORMAL DONOR; CAUSE OF DEATH, END STAGE RENAL DISEASE, ETIOLOGY NOT STATED. QC: NO QC_COMMENTS EVENT: ; Atrophy;
5761.06	42627|167542	brain	0	[N]	DF-000C0/M-54750; Brodmann area 23; NO_PCT; Disease type AND/OR category not assigned; CINGULATE GYRUS (BRODMANN AREA 23); NORMAL DONOR. QC: NO QC_COMMENTS EVENT: ; Old infarct;
4126.18	43846|191638	brain	0	[N]	DF-000C0/M-00002; Brodmann area 23; NO_PCT; Disease type AND/OR category not assigned; MORPHOLOGICALLY NORMAL CINGULATE GYRUS (BRODMANN AREA 23), RIGHT HEMISPHERE, FROM DONOR WITH COCAINE TOXICITY. QC: NO QC_COMMENTS EVENT: ; Morphology not applicable;
4039.29	43849|191639	brain	0	[N]	DF-000C0/M-00002; Brodmann area 23; NO_PCT; Disease type AND/OR category not assigned; MORPHOLOGICALLY NORMAL CINGULATE GYRUS (BRODMANN AREA 23), RIGHT, FROM DONOR WITH COCAINE TOXICITY. QC: NO QC_COMMENTS EVENT: ; Morphology not applicable;
4802.13	43853|191640	brain	0	[N]	DF-000C0/M-40000; Brodmann area 23; NO_PCT; Disease type AND/OR category not assigned; NORMAL CINGULATE GYRUS (BRODMANN AREA 23), RIGHT; CAUSE OF DEATH, ACUTE ASTHMATIC BRONCHITIS. QC: NO QC_COMMENTS EVENT: ; Inflammation;
4689.06	43861|191642	brain	0	[N]	DF-000C0/M-10000; Brodmann area 23; NO_PCT; Disease type AND/OR category not assigned; NORMAL CINGULATE GYRUS (BRODMANN AREA 23); CAUSE OF DEATH, TRAUMATIC INJURY. HISTORY OF COCAINE ABUSE. QC: NO QC_COMMENTS EVENT: ; Trauma;
4844.66	43865|191643	brain	0	[N]	DF-000C0/M-00002; Brodmann area 23; NO_PCT; Disease type AND/OR category not assigned; MORPHOLOGICALLY NORMAL CINGULATE GYRUS (BRODMANN AREA 23) FROM DONOR WITH COCAINE TOXICITY. QC: NO QC_COMMENTS EVENT: ; Morphology not applicable;
3792.98	43869|191644	brain	0	[N]	DF-000C0/M-00002; Brodmann area 23; NO_PCT; Disease type AND/OR category not assigned; MORPHOLOGICALLY NORMAL CINGULATE GYRUS (BRODMANN AREA 23) FROM DONOR WITH COCAINE TOXICITY. QC: NO QC_COMMENTS EVENT: ; Morphology not applicable;
3742.45	43873|191645	brain	0	[N]	DF-000C0/M-00002; Brodmann area 23; NO_PCT; Disease type AND/OR category not assigned; NORMAL CINGULATE GYRUS (BRODMANN AREA 23); CAUSE OF DEATH, IDIOPATHIC CARDIAC CONDUCTION SYSTEM DISEASE. QC: NO QC_COMMENTS EVENT: ; Morphology not applicable;
3263.7	43877|191646	brain	0	[N]	DF-000C0/M-10000; Brodmann area 23; NO_PCT; Disease type AND/OR category not assigned; NORMAL CINGULATE GYRUS (BROADMANN AREA 23) ; CAUSE OF DEATH, TRAUMATIC INJURY. QC: NO QC_COMMENTS EVENT: ; Trauma;
2806.78	43880|191647	brain	0	[N]	DF-000C0/M-54700; Brodmann area 23; NO_PCT; Disease type AND/OR category not assigned; NORMAL CINGULATE GYRUS (BRODMANN AREA 23); CAUSE OF DEATH, MYOCARDIAL INFARCTION. QC: NO QC_COMMENTS EVENT: ; Infarction;
4199.07	43883|191648	brain	0	[N]	DF-000C0/M-54700; Brodmann area 23; NO_PCT; Disease type AND/OR category not assigned; NORMAL CINGULATE GYRUS (BRODMANN AREA 23), RIGHT; CAUSE OF DEATH, ACUTE MYOCARDIAL INFARCTION. QC: NO QC_COMMENTS EVENT: ; Infarction;
4138.9	46660|192797	brain	0	[N]	DF-000C0/M-00002; Brodmann area 23; NO_PCT; Disease type AND/OR category not assigned; MORPHOLOGICALLY NORMAL CINGULATE GYRUS (BRODMANN AREA 23) FROM DONOR WITH COCAINE TOXICITY AND COCAINE-INDUCED EXCITED DELIRIUM. QC: NO QC_COMMENTS EVENT: ; Morphology not applicable;
5339.35	46681|192795	brain	0	[N]	DF-000C0/M-00002; Brodmann area 23; NO_PCT; Disease type AND/OR category not assigned; MORPHOLOGICALLY NORMAL CINGULATE GYRUS (BRODMANN AREA 23) FROM DONOR WITH COCAINE TOXICITY AND COCAINE-INDUCED EXCITED DELIRIUM. QC: NO QC_COMMENTS EVENT: ; Morphology not applicable;
1609.12	47335|193005	brain	0	[N]	DF-000C0/M-00002; Brodmann area 23; NO_PCT; Disease type AND/OR category not assigned; MORPHOLOGICALLY NORMAL CINGULATE GYRUS (BRODMANN AREA 23) FROM DONOR WITH COCAINE TOXICITY AND COCAINE-INDUCED EXCITED DELIRIUM. QC: NO QC_COMMENTS EVENT: ; Morphology not applicable;
2679.84	50709|192260	brain	0	[N]	DF-000C0/M-54700; Brodmann area 23; NO_PCT; Disease type AND/OR category not assigned; NORMAL CINGULATE GYRUS (BRODMANN AREA 23), RIGHT; CAUSE OF DEATH, MYOCARDIAL INFARCTION. QC: NO QC_COMMENTS EVENT: ; Infarction;
2526.24	54258|195048	brain	0	[N]	DF-000C0/M-50000; Brodmann area 23; NO_PCT; Disease type AND/OR category not assigned; MORPHOLOGICALLY NORMAL CINGULATE GYRUS (BRODMANN AREA 23) FROM DONOR WITH PARKINSON'S DISEASE. PER PATHOLOGY REPORT, THE SUBSTANTIA NIGRA SHOWS MODERATE NEURONAL LOSS, DEPIGMENTATION, MILD GLIOSIS, AND OCCASIONAL LEWY BODIES, C/W PARKINSON'S DISEASE. AN OLD LACUNAR INFARCT IS SEEN IN BASAL GANGLIA. QC: NO QC_CO…
1942.13	54281|195049	brain	0	[N]	DF-000C0/M-50000; Brodmann area 23; NO_PCT; Disease type AND/OR category not assigned; MORPHOLOGICALLY NORMAL CINGULATE GYRUS (BRODMANN AREA 23) FROM DONOR WITH PARKINSON'S DISEASE. PER PATHOLOGY REPORT, THE SUBSTANTIA NIGRA SHOWS PROMINENT NEURONAL LOSS WITH DEPIGMENTATION, NEURONAL SHRINKAGE AND A RARE LEWY BODY, C/W PARKINSON'S DISEASE. QC: NO QC_COMMENTS EVENT: ; Degeneration;
2888.01	54594|191641	brain	0	[N]	DF-000C0/M-00002; Brodmann area 23; NO_PCT; Disease type AND/OR category not assigned; MORPHOLOGICALLY NORMAL CINGULATE GYRUS (BRODMANN AREA 23) FROM DONOR WITH COCAINE TOXICITY. QC: NO QC_COMMENTS EVENT: ; Morphology not applicable;
2384.77	55463|193569	brain	0	[N]	DF-000C0/M-00002; Brodmann area 23; NO_PCT; Disease type AND/OR category not assigned; MORPHOLOGICALLY NORMAL CINGULATE GYRUS (BRODMANN AREA 23) FROM DONOR WITH COCAINE TOXICITY AND COCAINE-INDUCED EXCITED DELIRIUM. QC: NO QC_COMMENTS EVENT: ; Morphology not applicable;
2756.01	35181|187352	brain	0	[N]	DF-000C0/M-10000; Brodmann area 23; NO_PCT; Disease type AND/OR category not assigned; CINGULATE GYRUS (BRODMANN AREA 23); CAUSE OF DEATH, VEHICULAR ACCIDENT. PER PATHOLOGY SUMMARY, BRAIN WITH NO SIGNIFICANT NEUROPATHOLOGIC ABNORMALITIES. QC: NO QC_COMMENTS EVENT: ; Trauma;
2493.84	31590|186918	brain	0	[N]	DF-000C0/M-00002; Brodmann area 24; NO_PCT; Disease type AND/OR category not assigned; MORPHOLOGICALLY NORMAL CINGULATE GYRUS (BRODMANN AREA 24), FROM DONOR WITH COCAINE TOXICITY AND COCAINE-INDUCED EXCITED DELIRIUM. QC: NO QC_COMMENTS EVENT: ; Morphology not applicable;
2805.44	31597|186919	brain	0	[N]	DF-000C0/M-00002; Brodmann area 24; NO_PCT; Disease type AND/OR category not assigned; MORPHOLOGICALLY NORMAL CINGULATE GYRUS (BRODMANN AREA 24); CAUSE OF DEATH, COCAINE TOXICITY. DONOR WITH COCAINE-INDUCED EXCITED DELIRIUM. QC: NO QC_COMMENTS EVENT: ; Morphology not applicable;
6210.81	31604|186920	brain	0	[N]	DF-000C0/M-00002; Brodmann area 24; NO_PCT; Disease type AND/OR category not assigned; MORPHOLOGICALLY NORMAL CINGULATE GYRUS (BRODMANN AREA 24), FROM DONOR WITH COCAINE TOXICITY AND COCAINE-INDUCED EXCITED DELIRIUM. QC: NO QC_COMMENTS EVENT: ; Morphology not applicable;
3606.74	31618|186922	brain	0	[N]	DF-000C0/M-10000; Brodmann area 24; NO_PCT; Disease type AND/OR category not assigned; NORMAL CINGULATE GYRUS (BRODMANN AREA 24); CAUSE OF DEATH, TRAUMATIC INJURY. QC: NO QC_COMMENTS EVENT: ; Trauma;
4343.68	31625|186923	brain	0	[N]	DF-000C0/M-10000; Brodmann area 24; NO_PCT; Disease type AND/OR category not assigned; NORMAL CINGULATE GYRUS (BRODMANN AREA 24); CAUSE OF DEATH, TRAUMATIC INJURY. QC: NO QC_COMMENTS EVENT: ; Trauma;
6041.94	31686|187013	brain	0	[N]	DF-000C0/M-00002; Brodmann area 24; NO_PCT; Disease type AND/OR category not assigned; MORPHOLOGICALLY NORMAL CINGULATE GYRUS (BRODMANN AREA 24), FROM DONOR WITH COCAINE TOXICITY. QC: NO QC_COMMENTS EVENT: ; Morphology not applicable;
3478.41	32730|186921	brain	0	[N]	DF-000C0/M-10000; Brodmann area 24; NO_PCT; Disease type AND/OR category not assigned; NORMAL CINGULATE GYRUS (BRODMANN AREA 24); CAUSE OF DEATH, TRAUMATIC INJURY. QC: NO QC_COMMENTS EVENT: ; Trauma;
7244.44	33157|187658	brain	0	[N]	DF-000C0/M-00002; Brodmann area 24; NO_PCT; Disease type AND/OR category not assigned; MORPHOLOGICALLY NORMAL CINGULATE GYRUS (BRODMANN AREA 24), FROM DONOR WITH COCAINE TOXICITY. QC: NO QC_COMMENTS EVENT: ; Morphology not applicable;
2031.46	33164|187659	brain	0	[N]	DF-000C0/M-00002; Brodmann area 24; NO_PCT; Disease type AND/OR category not assigned; NORMAL CINGULATE GYRUS (BRODMANN AREA 24); CAUSE OF DEATH, VENTRICULAR ARRHYTHMIA ASSOCIATED WITH INTRAMURAL MYOCARDIAL BRIDGING OF L.A.D. CORONARY ARTERY. QC: NO QC_COMMENTS EVENT: ; Morphology not applicable;
3822.18	33171|187660	brain	0	[N]	DF-000C0/M-00002; Brodmann area 24; NO_PCT; Disease type AND/OR category not assigned; MORPHOLOGICALLY NORMAL CINGULATE GYRUS (BRODMANN AREA 24); CAUSE OF DEATH, COCAINE TOXICITY. DONOR WITH COCAINE-INDUCED EXCITED DELIRIUM. QC: NO QC_COMMENTS EVENT: ; Morphology not applicable;
7305.68	33178|187661	brain	0	[N]	DF-000C0/M-00002; Brodmann area 24; NO_PCT; Disease type AND/OR category not assigned; MORPHOLOGICALLY NORMAL CINGULATE GYRUS (BRODMANN AREA 24), FROM DONOR WITH COCAINE TOXICITY AND COCAINE-INDUCED EXCITED DELIRIUM. QC: NO QC_COMMENTS EVENT: ; Morphology not applicable;
7166.73	33185|187662	brain	0	[N]	DF-000C0/M-10000; Brodmann area 24; NO_PCT; Disease type AND/OR category not assigned; NORMAL CINGULATE GYRUS (BRODMANN AREA 24); CAUSE OF DEATH, TRAUMATIC INJURY. QC: NO QC_COMMENTS EVENT: ; Trauma;
3218.89	33842|159849	brain	0	[N]	DF-000C0/M-32000; Brodmann area 24; NO_PCT; Disease type AND/OR category not assigned; NORMAL CINGULATE GYRUS (BRODMANN AREA 24); CAUSE OF DEATH, CONGESTIVE HEART FAILURE IN DONOR WITH CHRONIC OBSTRUCTIVE PULMONARY DISEASE. QC: NO QC_COMMENTS EVENT: ; Dilatation;
3529.61	33861|162314	brain	0	[N]	DF-000C0/M-78000; Brodmann area 24; NO_PCT; Disease type AND/OR category not assigned; NORMAL CINGULATE GYRUS (BRODMANN AREA 24); PER SUBMITTED PATHOLOGY REPORT, MILD AND FOCAL NEURODEGENERATIVE CHANGES IN BRAIN, C/W ADVANCED AGE. QC: NO QC_COMMENTS EVENT: ; Fibrosis;
1390.35	33882|162318	brain	0	[N]	DF-000C0/M-58000; Brodmann area 24; NO_PCT; Disease type AND/OR category not assigned; CINGULATE GYRUS (BRODMANN AREA 24) FROM NORMAL DONOR; CAUSE OF DEATH, END STAGE RENAL DISEASE, ETIOLOGY NOT STATED. QC: NO QC_COMMENTS EVENT: ; Atrophy;
2449.64	33925|167712	brain	0	[N]	DF-000C0/M-80103; Brodmann area 24; NO_PCT; Disease type AND/OR category not assigned; CINGULATE GYRUS (BRODMANN AREA 24); NORMAL DONOR, CAUSE OF DEATH, METASTATIC LUNG CANCER (TYPE NOT STATED). QC: NO QC_COMMENTS EVENT: TXNXM1; Carcinoma;
3450.09	34731|187784	brain	0	[N]	DF-000C0/M-87203; Brodmann area 24; NO_PCT; Disease type AND/OR category not assigned; NORMAL CINGULATE GYRUS (BRODMANN AREA 24); CAUSE OF DEATH, MALIGNANT MELANOMA, PRIMARY SITE NOT SPECIFIED. QC: BRAIN WITH NO HISTOPATHOLOGIC ABNORMALITY. EVENT: NA; Malignant melanoma;
3507.76	36307|177992	brain	0	[N]	DF-000C0/M-00001; Brodmann area 24; NO_PCT; Disease type AND/OR category not assigned; NORMAL CINGULATE GYRUS (BRODMANN AREA 24); CAUSE OF DEATH, CHRONIC OBSTRUCTIVE PULMONARY DISEASE, SUBTYPE NOT STATED. QC: NORMAL BRAIN TISSUE (ALL REGIONS). EVENT: ; Morphology unknown;
4353.13	39012|173812	brain	0	[N]	DF-000C0/M-00002; Brodmann area 24; NO_PCT; Disease type AND/OR category not assigned; MORPHOLOGICALLY NORMAL CINGULATE GYRUS (BRODMANN AREA 24); CAUSE OF DEATH, SUICIDE WITHOUT HISTORY OF MAJOR DEPRESSION. QC: NORMAL BRAIN (GLOBAL DIAGNOSIS FOR ALL DONOR BRAIN REGIONS; GLGC NEUROPATHOLOGY CONSULTANT REVIEW). EVENT: ; Morphology not applicable; MULTIPLE SUICIDE ATTEMPTS BY HANGING, OVERDOSE, LACE…
4439.82	39021|173819	brain	0	[N]	DF-000C0/M-00001; Brodmann area 24; NO_PCT; Disease type AND/OR category not assigned; NORMAL CINGULATE GYRUS (BRODMANN AREA 24); SUDDEN DEATH, CAUSE UNKNOWN. GLGC PATHOLOGY REVIEW SHOWS CHANGES SUGGESTIVE OF ANOXIC/HYPOGLYCEMIC DAMAGE TO NEURONS. QC: NEURONAL SHRINKAGE PRESENT, ?ANOXIC OR HYPOGLYCEMIC CHANGE. (GLOBAL DIAGNOSIS FOR ALL DONOR BRAIN REGIONS; GLGC NEUROPATHOLOGY CONSULTANT REVIEW). …
3716.5	39030|173826	brain	0	[N]	DF-000C0/M-00002; Brodmann area 24; NO_PCT; Disease type AND/OR category not assigned; MORPHOLOGICALLY NORMAL CINGULATE GYRUS (BRODMANN AREA 24); CAUSE OF DEATH, SUICIDE WITHOUT HISTORY OF MAJOR DEPRESSION. QC: NORMAL BRAIN (GLOBAL DIAGNOSIS FOR ALL DONOR BRAIN REGIONS; GLGC NEUROPATHOLOGY CONSULTANT REVIEW). EVENT: ; Morphology not applicable; TOOK FLUOXETINE + FUDOMIPRAMINE IN STUDY FOR OBSESSI…
4520.34	39039|173833	brain	0	[N]	DF-000C0/M-00002; Brodmann area 24; NO_PCT; Disease type AND/OR category not assigned; MORPHOLOGICALLY NORMAL CINGULATE GYRUS (BRODMANN AREA 24); CAUSE OF DEATH, SUICIDE WITHOUT HISTORY OF MAJOR DEPRESSION. QC: NORMAL BRAIN (GLOBAL DIAGNOSIS FOR ALL DONOR BRAIN REGIONS; GLGC NEUROPATHOLOGY CONSULTANT REVIEW). EVENT: ; Morphology not applicable; RECENT HIV DIAGNOSIS; FATHER DIED WHEN HE WAS AGE
5521.69	39057|173847	brain	0	[N]	DF-000C0/M-00002; Brodmann area 24; N/A; Disease type AND/OR category not assigned; MORPHOLOGICALLY NORMAL CINGULATE GYRUS (BRODMANN AREA 24); CAUSE OF DEATH, SUICIDE WITH HISTORY OF MAJOR DEPRESSION. QC: NORMAL BRAIN (GLOBAL DIAGNOSIS FOR ALL DONOR BRAIN REGIONS; GLGC NEUROPATHOLOGY CONSULTANT REVIEW). EVENT: ; Morphology not applicable;
3857.06	39093|173875	brain	0	[N]	DF-000C0/M-10000; Brodmann area 24; NO_PCT; Disease type AND/OR category not assigned; NORMAL CINGULATE GYRUS (BRODMANN AREA 24); CAUSE OF DEATH, TRAUMATIC INJURY. QC: NORMAL BRAIN (GLOBAL DIAGNOSIS FOR ALL DONOR BRAIN REGIONS; GLGC NEUROPATHOLOGY CONSULTANT REVIEW). EVENT: ; Trauma;
7256.21	39102|173882	brain	0	[N]	DF-000C0/M-54700; Brodmann area 24; NO_PCT; Disease type AND/OR category not assigned; NORMAL CINGULATE GYRUS (BRODMANN AREA 24); CAUSE OF DEATH, MYOCARDIAL INFARCTION. QC: NEURONAL SHRINKAGE PRESENT, ?ANOXIC OR HYPOGLYCEMIC CHANGE. (GLOBAL DIAGNOSIS FOR ALL DONOR BRAIN REGIONS; GLGC NEUROPATHOLOGY CONSULTANT REVIEW). EVENT: ; Infarction;
4883.58	39111|173889	brain	0	[N]	DF-000C0/M-10000; Brodmann area 24; NO_PCT; Disease type AND/OR category not assigned; NORMAL CINGULATE GYRUS (BRODMANN AREA 24); CAUSE OF DEATH, TRAUMATIC INJURY. QC: NORMAL BRAIN (GLOBAL DIAGNOSIS FOR ALL DONOR BRAIN REGIONS; GLGC NEUROPATHOLOGY CONSULTANT REVIEW). EVENT: ; Trauma;
4584.1	39129|173903	brain	0	[N]	DF-000C0/M-00002; Brodmann area 24; NO_PCT; Disease type AND/OR category not assigned; MORPHOLOGICALLY NORMAL CINGULATE GYRUS (BRODMANN AREA 24); CAUSE OF DEATH, SUICIDE WITH HISTORY OF MAJOR DEPRESSION. QC: NORMAL BRAIN (GLOBAL DIAGNOSIS FOR ALL DONOR BRAIN REGIONS; GLGC NEUROPATHOLOGY CONSULTANT REVIEW). EVENT: ; Morphology not applicable;
5821.56	39156|173931	brain	0	[N]	DF-000C0/M-00002; Brodmann area 24; NO_PCT; Disease type AND/OR category not assigned; MORPHOLOGICALLY NORMAL CINGULATE GYRUS (BRODMANN AREA 24); CAUSE OF DEATH, SUICIDE WITH HISTORY OF BIPOLAR DISORDER, TYPE 1. QC: NORMAL BRAIN (GLOBAL DIAGNOSIS FOR ALL DONOR BRAIN REGIONS; GLGC NEUROPATHOLOGY CONSULTANT REVIEW). EVENT: ; Morphology not applicable; NEVER TOOK MEDICATION; DID NOT BELIEVE IN DOCTOR
5339.31	39174|173952	brain	0	[N]	DF-000C0/M-00001; Brodmann area 24; NO_PCT; Disease type AND/OR category not assigned; NORMAL CINGULATE GYRUS (BRODMANN AREA 24); SUDDEN DEATH, CAUSE UNKNOWN. QC: NORMAL BRAIN (GLOBAL DIAGNOSIS FOR ALL DONOR BRAIN REGIONS; GLGC NEUROPATHOLOGY CONSULTANT REVIEW). EVENT: ; Morphology unknown;
4696.85	39192|173966	brain	0	[N]	DF-000C0/M-00002; Brodmann area 24; NO_PCT; Disease type AND/OR category not assigned; MORPHOLOGICALLY NORMAL CINGULATE GYRUS (BRODMANN AREA 24); CAUSE OF DEATH, SUICIDE WITH HISTORY OF BIPOLAR DISORDER, TYPE I. QC: NORMAL BRAIN (GLOBAL DIAGNOSIS FOR ALL DONOR BRAIN REGIONS; GLGC NEUROPATHOLOGY CONSULTANT REVIEW). EVENT: ; Morphology not applicable; 3 PREVIOUS SUICIDE ATTEMPTS WITH DRUG OVERDOSE
3065.22	39201|173980	brain	0	[N]	DF-000C0/M-00002; Brodmann area 24; NO_PCT; Disease type AND/OR category not assigned; MORPHOLOGICALLY NORMAL CINGULATE GYRUS (BRODMANN AREA 24); CAUSE OF DEATH, SUICIDE WITH HISTORY OF MAJOR DEPRESSION. QC: NORMAL BRAIN (GLOBAL DIAGNOSIS FOR ALL DONOR BRAIN REGIONS; GLGC NEUROPATHOLOGY CONSULTANT REVIEW). EVENT: ; Morphology not applicable; ADMITTED TO CRISIS INTERVENTION CENTER A FEW DAYS PRIOR…
4429.52	39210|173987	brain	0	[N]	DF-000C0/M-00002; Brodmann area 24; NO_PCT; Disease type AND/OR category not assigned; MORPHOLOGICALLY NORMAL CINGULATE GYRUS (BRODMANN AREA 24); CAUSE OF DEATH, SUICIDE WITHOUT HISTORY OF MAJOR DEPRESSION. QC: NORMAL BRAIN (GLOBAL DIAGNOSIS FOR ALL DONOR BRAIN REGIONS; GLGC NEUROPATHOLOGY CONSULTANT REVIEW). EVENT: ; Morphology not applicable; PARENTS DIVORCED WHEN DONOR WAS AGE 5 YR
3273.12	39228|174001	brain	0	[N]	DF-000C0/M-00002; Brodmann area 24; NO_PCT; Disease type AND/OR category not assigned; MORPHOLOGICALLY NORMAL CINGULATE GYRUS (BRODMANN AREA 24); CAUSE OF DEATH, SUICIDE WITH HISTORY OF MAJOR DEPRESSION. QC: NORMAL BRAIN (GLOBAL DIAGNOSIS FOR ALL DONOR BRAIN REGIONS; GLGC NEUROPATHOLOGY CONSULTANT REVIEW). EVENT: ; Morphology not applicable; GIRLFRIEND ENDED 18 MOS RELATIONSHIP 1 MO PRIOR TO HIS …
6235.13	39237|174008	brain	0	[N]	DF-000C0/M-00002; Brodmann area 24; NO_PCT; Disease type AND/OR category not assigned; MORPHOLOGICALLY NORMAL CINGULATE GYRUS (BRODMANN AREA 24); CAUSE OF DEATH, SUICIDE WITH HISTORY OF MAJOR DEPRESSION. QC: NORMAL BRAIN (GLOBAL DIAGNOSIS FOR ALL DONOR BRAIN REGIONS; GLGC NEUROPATHOLOGY CONSULTANT REVIEW). EVENT: ; Morphology not applicable; TREATED BY PSYCHIATRIST X 9 MOS, 10 MOS PRIOR TO DEAT
2676.65	39264|173917	brain	0	[N]	DF-000C0/M-54700; Brodmann area 24; NO_PCT; Disease type AND/OR category not assigned; NORMAL CINGULATE GYRUS (BRODMANN AREA 24); CAUSE OF DEATH, MYOCARDIAL INFARCTION. QC: NORMAL BRAIN (GLOBAL DIAGNOSIS FOR ALL DONOR BRAIN REGIONS; GLGC NEUROPATHOLOGY CONSULTANT REVIEW). EVENT: ; Infarction; HISTORY OF HOSPITALIZATION FOR PAIN IN HIP 2 MOS PRIOR TO DEAT
3531.56	38877|189231	brain	0	[N]	DF-000C0/M-50000; Brodmann area 24; NO_PCT; Disease type AND/OR category not assigned; MORPHOLOGICALLY NORMAL CINGULATE GYRUS (BRODMANN AREA 24) FROM DONOR WITH PARKINSON'S DISEASE. PER PATHOLOGY REPORT, MODERATE NEURONAL LOSS AND GLIOSIS IN SUBSTANTIA NIGRA WITH SPARSE LEWY BODIES AND EXTRACELLULAR MELANIN. QC: NO QC_COMMENTS EVENT: ; Degeneration;
3163.49	39075|173861	brain	0	[N]	DF-000C0/M-00001; Brodmann area 24; NO_PCT; Disease type AND/OR category not assigned; NORMAL CINGULATE GYRUS (BRODMANN AREA 24); SUDDEN DEATH, CAUSE UNKNOWN. QC: NORMAL BRAIN (GLOBAL DIAGNOSIS FOR ALL DONOR BRAIN REGIONS; GLGC NEUROPATHOLOGY CONSULTANT REVIEW). EVENT: ; Morphology unknown;
3138.52	39165|173938	brain	0	[N]	DF-000C0/M-00001; Brodmann area 24; NO_PCT; Disease type AND/OR category not assigned; NORMAL CINGULATE GYRUS (BRODMANN AREA 24); SUDDEN DEATH, CAUSE UNKNOWN. QC: NORMAL BRAIN (GLOBAL DIAGNOSIS FOR ALL DONOR BRAIN REGIONS; GLGC NEUROPATHOLOGY CONSULTANT REVIEW). EVENT: ; Morphology unknown; FATHER DIED OF COLORECTAL CANCER WHEN DONOR WAS AGE 1
5386.24	39183|173959	brain	0	[N]	DF-000C0/M-00002; Brodmann area 24; NO_PCT; Disease type AND/OR category not assigned; MORPHOLOGICALLY NORMAL CINGULATE GYRUS (BRODMANN AREA 24); CAUSE OF DEATH: SUICIDE WITH HISTORY OF MAJOR DEPRESSION. QC: NORMAL BRAIN (GLOBAL DIAGNOSIS FOR ALL DONOR BRAIN REGIONS; GLGC NEUROPATHOLOGY CONSULTANT REVIEW). EVENT: ; Morphology not applicable; AUDITORY HALLUCINATIONS/PARANOID DELUSIONS WHEN DEPRESSE
3507.53	39255|159090	brain	0	[N]	DF-000C0/M-00002; Brodmann area 24; NO_PCT; Disease type AND/OR category not assigned; MORPHOLOGICALLY NORMAL CINGULATE GYRUS (BRODMANN AREA 24); CAUSE OF DEATH, SUICIDE WITH HISTORY OF MAJOR DEPRESSION. QC: NORMAL BRAIN (GLOBAL DIAGNOSIS FOR ALL DONOR BRAIN REGIONS; GLGC NEUROPATHOLOGY CONSULTANT REVIEW). EVENT: ; Morphology not applicable;
4144.04	39273|173945	brain	0	[N]	DF-000C0/M-00002; Brodmann area 24; NO_PCT; Disease type AND/OR category not assigned; MORPHOLOGICALLY NORMAL CINGULATE GYRUS (BRODMAN AREA 24); CAUSE OF DEATH: SUICIDE WITH HISTORY OF MAJOR DEPRESSION. QC: NORMAL BRAIN (GLOBAL DIAGNOSIS FOR ALL DONOR BRAIN REGIONS; GLGC NEUROPATHOLOGY CONSULTANT REVIEW). EVENT: ; Morphology not applicable;
4182.9	39608|188896	brain	0	[N]	DF-000C0/M-00002; Brodmann area 24; NO_PCT; Disease type AND/OR category not assigned; MORPHOLOGICALY NORMAL CINGULATE GYRUS (BRODMANN AREA 24); CAUSE OF DEATH: TRAUMATIC INJURY; HISTORY OF CLINICAL DEPRESSION. QC: NO QC_COMMENTS EVENT: ; Morphology not applicable;
7223.42	39618|188897	brain	0	[N]	DF-000C0/M-00002; Brodmann area 24; NO_PCT; Disease type AND/OR category not assigned; MORPHOLOGICALLY NORMAL CINGULATE GYRUS (BRODMANN AREA 24); CAUSE OF DEATH: SUICIDE WITH HISTORY OF MAJOR DEPRESSION. QC: NO QC_COMMENTS EVENT: ; Morphology not applicable;
4287.12	39628|188898	brain	0	[N]	DF-000C0/M-00002; Brodmann area 24; NO_PCT; Disease type AND/OR category not assigned; MORPHOLOGICALLY NORMAL CINGULATE GYRUS (BRODMANN AREA 24); CAUSE OF DEATH: SUICIDE WITH HISTORY OF MAJOR DEPRESSION. QC: NO QC_COMMENTS EVENT: ; Morphology not applicable;
5339.47	39647|188901	brain	0	[N]	DF-000C0/M-10000; Brodmann area 24; NO_PCT; Disease type AND/OR category not assigned; NORMAL CINGULATE GYRUS (BRODMANN AREA 24); CAUSE OF DEATH, TRAUMATIC INJURY. QC: NO QC_COMMENTS EVENT: ; Trauma; HISTORY OF FREQUENTLY DRIVING WHILE INEBRIATE
3331.99	39657|188902	brain	0	[N]	DF-000C0/M-10000; Brodmann area 24; NO_PCT; Disease type AND/OR category not assigned; NORMAL CINGULATE GYRUS (BRODMANN AREA 24); CAUSE OF DEATH, TRAUMATIC INJURY. QC: NO QC_COMMENTS EVENT: ; Trauma;
2766.86	39667|188903	brain	0	[N]	DF-000C0/M-00002; Brodmann area 24; NO_PCT; Disease type AND/OR category not assigned; MORPHOLOGICALLY NORMAL CINGULATE GYRUS (BRODMANN AREA 24); CAUSE OF DEATH: SUICIDE WITH HISTORY OF DEPRESSION. QC: NO QC_COMMENTS EVENT: ; Morphology not applicable; STOPPED TAKING HIS MEDICATION 4 MOS PRIO
3689.47	39677|188904	brain	0	[N]	DF-000C0/M-00002; Brodmann area 24; NO_PCT; Disease type AND/OR category not assigned; MORPHOLOGICALLY NORMAL CINGULATE GYRUS (BRODMANN AREA 24); CAUSE OF DEATH: SUICIDE WITH HISTORY OF MAJOR DEPRESSION. QC: NO QC_COMMENTS EVENT: ; Morphology not applicable;
4126.27	39687|188905	brain	0	[N]	DF-000C0/M-00002; Brodmann area 24; NO_PCT; Disease type AND/OR category not assigned; MORPHOLOGICALLY NORMAL CINGULATE GYRUS (BRODMANN AREA 24); CAUSE OF DEATH: SUICIDE WITH HISTORY OF MAJOR DEPRESSION. QC: NO QC_COMMENTS EVENT: ; Morphology not applicable; HISTORY OF DEPRESSION SINCE FATHER'S DEATH 11 MO PRIO
3164.74	40819|190440	brain	0	[N]	DF-000C0/M-00002; Brodmann area 24; NO_PCT; Disease type AND/OR category not assigned; MORPHOLOGICALLY NORMAL CINGULATE GYRUS (BRODMANN AREA 24), FROM DONOR WITH INTRACEREBRAL HEMATOMA ASSOCIATED WITH COCAINE ABUSE. QC: NO QC_COMMENTS EVENT: ; Morphology not applicable;
4986.09	45195|192260	brain	0	[N]	DF-000C0/M-54700; Brodmann area 24; NO_PCT; Disease type AND/OR category not assigned; NORMAL CINGULATE GYRUS (BRODMANN AREA 24), RIGHT; CAUSE OF DEATH, MYOCARDIAL INFARCTION. QC: NO QC_COMMENTS EVENT: ; Infarction;
5663.12	45202|191648	brain	0	[N]	DF-000C0/M-54700; Brodmann area 24; NO_PCT; Disease type AND/OR category not assigned; NORMAL CINGULATE GYRUS (BRODMANN AREA 24), RIGHT; CAUSE OF DEATH, ACUTE MYOCARDIAL INFARCTION. QC: NO QC_COMMENTS EVENT: ; Infarction;
3933.92	45206|191647	brain	0	[N]	DF-000C0/M-54700; Brodmann area 24; NO_PCT; Disease type AND/OR category not assigned; NORMAL CINGULATE GYRUS (BRODMANN AREA 24); CAUSE OF DEATH, MYOCARDIAL INFARCTION. QC: NO QC_COMMENTS EVENT: ; Infarction;
4925.62	45213|191646	brain	0	[N]	DF-000C0/M-10000; Brodmann area 24; NO_PCT; Disease type AND/OR category not assigned; NORMAL CINGULATE GYRUS (BRODMANN AREA 24), RIGHT; CAUSE OF DEATH, TRAUMATIC INJURY. QC: NO QC_COMMENTS EVENT: ; Trauma;
5014.91	45220|191645	brain	0	[N]	DF-000C0/M-00002; Brodmann area 24; NO_PCT; Disease type AND/OR category not assigned; NORMAL CINGULATE GYRUS (BRODMANN AREA 24); CAUSE OF DEATH, IDIOPATHIC CARDIAC CONDUCTION SYSTEM DISEASE. QC: NO QC_COMMENTS EVENT: ; Morphology not applicable;
5011.81	45227|191644	brain	0	[N]	DF-000C0/M-00002; Brodmann area 24; NO_PCT; Disease type AND/OR category not assigned; MORPHOLOGICALLY NORMAL CINGULATE GYRUS (BRODMANN AREA 24) FROM DONOR WITH COCAINE TOXICITY. QC: NO QC_COMMENTS EVENT: ; Morphology not applicable;
3838.7	45234|191643	brain	0	[N]	DF-000C0/M-00002; Brodmann area 24; NO_PCT; Disease type AND/OR category not assigned; MORPHOLOGICALLY NORMAL CINGULATE GYRUS (BRODMANN AREA 24) FROM DONOR WITH COCAINE TOXICITY. QC: NO QC_COMMENTS EVENT: ; Morphology not applicable;
4143.22	45241|191642	brain	0	[N]	DF-000C0/M-10000; Brodmann area 24; NO_PCT; Disease type AND/OR category not assigned; NORMAL CINGULATE GYRUS (BRODMANN AREA 24); CAUSE OF DEATH, TRAUMATIC INJURY. HISTORY OF COCAINE ABUSE. QC: NO QC_COMMENTS EVENT: ; Trauma;
3665.11	45248|191641	brain	0	[N]	DF-000C0/M-00002; Brodmann area 24; NO_PCT; Disease type AND/OR category not assigned; MORPHOLOGICALLY NORMAL CINGULATE GYRUS (BRODMANN AREA 24) FROM DONOR WITH COCAINE TOXICITY. QC: NO QC_COMMENTS EVENT: ; Morphology not applicable;
3144.05	45253|191640	brain	0	[N]	DF-000C0/M-40000; Brodmann area 24; NO_PCT; Disease type AND/OR category not assigned; NORMAL CINGULATE GYRUS (BRODMANN AREA 24); CAUSE OF DEATH, ACUTE ASTHMATIC BRONCHITIS. QC: NO QC_COMMENTS EVENT: ; Inflammation;
3552.7	45258|191639	brain	0	[N]	DF-000C0/M-00002; Brodmann area 24; NO_PCT; Disease type AND/OR category not assigned; MORPHOLOGICALLY NORMAL CINGULATE GYRUS (BRODMANN AREA 24), RIGHT, FROM DONOR WITH COCAINE TOXICITY. QC: NO QC_COMMENTS EVENT: ; Morphology not applicable;
3736.53	45265|191638	brain	0	[N]	DF-000C0/M-00002; Brodmann area 24; NO_PCT; Disease type AND/OR category not assigned; MORPHOLOGICALLY NORMAL CINGULATE GYRUS (BRODMANN AREA 24), RIGHT HEMISPHERE, FROM DONOR WITH COCAINE TOXICITY. QC: NO QC_COMMENTS EVENT: ; Morphology not applicable;
5809.06	46667|192797	brain	0	[N]	DF-000C0/M-00002; Brodmann area 24; NO_PCT; Disease type AND/OR category not assigned; MORPHOLOGICALLY NORMAL CINGULATE GYRUS (BRODMANN AREA 24) FROM DONOR WITH COCAINE TOXICITY AND COCAINE-INDUCED EXCITED DELIRIUM. QC: NO QC_COMMENTS EVENT: ; Morphology not applicable;
4414.44	46687|192795	brain	0	[N]	DF-000C0/M-00002; Brodmann area 24; NO_PCT; Disease type AND/OR category not assigned; MORPHOLOGICALLY NORMAL CINGULATE GYRUS (BRODMANN AREA 24) FROM DONOR WITH COCAINE TOXICITY AND COCAINE-INDUCED EXCITED DELIRIUM. QC: NO QC_COMMENTS EVENT: ; Morphology not applicable;
752.725	47314|193005	brain	0	[N]	DF-000C0/M-00002; Brodmann area 24; NO_PCT; Disease type AND/OR category not assigned; MORPHOLOGICALLY NORMAL CINGULATE GYRUS (BRODMANN AREA 24) FROM DONOR WITH COCAINE TOXICITY AND COCAINE-INDUCED EXCITED DELIRIUM. QC: NO QC_COMMENTS EVENT: ; Morphology not applicable;
3459.66	48387|173896	brain	0	[N]	DF-000C0/M-00002; Brodmann area 24; NO_PCT; Disease type AND/OR category not assigned; MORPHOLOGICALLY NORMAL CINGULATE GYRUS (BRODMANN AREA 24); CAUSE OF DEATH: SUICIDE WITH HISTORY OF MAJOR DEPRESSION. QC: NORMAL BRAIN (GLOBAL DIAGNOSIS FOR ALL DONOR BRAIN REGIONS; GLGC NEUROPATHOLOGY CONSULTANT REVIEW). EVENT: ; Morphology not applicable; INTERMITTENT DEPRESSIVE EPISODES SINCE WIFE'S DEATH 5 Y…
4297.48	48390|173910	brain	0	[N]	DF-000C0/M-00002; Brodmann area 24; NO_PCT; Disease type AND/OR category not assigned; MORPHOLOGICALLY NORMAL CINGULATE GYRUS (BRODMANN AREA 24); CAUSE OF DEATH: SUICIDE, NO HISTORY OF DEPRESSION. QC: NORMAL BRAIN (GLOBAL DIAGNOSIS FOR ALL DONOR BRAIN REGIONS; GLGC NEUROPATHOLOGY CONSULTANT REVIEW). EVENT: ; Morphology not applicable;
2020.63	48396|173924	brain	0	[N]	DF-000C0/M-00002; Brodmann area 24; N/A; Disease type AND/OR category not assigned; MORPHOLOGICALLY NORMAL CINGULATE GYRUS (BRODMANN AREA 24); CAUSE OF DEATH: SUICIDE WITHOUT HISTORY OF MAJOR DEPRESSION. GLGC PATHOLOGY REVIEW ESSENTIALLY NORMAL. CHANGES SUGGESTIVE OF ANOXIC/HYPOGLYCEMIC DAMAGE TO NEURONS PRESENT IN SECTIONS FROM BRODMANN AREAS 9, 20, AND 21. QC: NORMAL BRAIN. NOTE: GLOBAL DIAGNOS…
1969.61	48808|193569	brain	0	[N]	DF-000C0/M-00002; Brodmann area 24; NO_PCT; Disease type AND/OR category not assigned; MORPHOLOGICALLY NORMAL CINGULATE GYRUS (BRODMANN AREA 24), RIGHT, FROM DONOR WITH COCAINE TOXICITY AND COCAINE-INDUCED EXCITED DELIRIUM. QC: NO QC_COMMENTS EVENT: ; Morphology not applicable;
3356.36	54021|195049	brain	0	[N]	DF-000C0/M-50000; Brodmann area 24; NO_PCT; Disease type AND/OR category not assigned; MORPHOLOGICALLY NORMAL CINGULATE GYRUS (BRODMANN AREA 24) FROM DONOR WITH PARKINSON'S DISEASE. PER PATHOLOGY REPORT, THE SUBSTANTIA NIGRA SHOWS PROMINENT NEURONAL LOSS WITH DEPIGMENTATION, NEURONAL SHRINKAGE AND A RARE LEWY BODY, C/W PARKINSON'S DISEASE. QC: NO QC_COMMENTS EVENT: ; Degeneration;
2924.39	54009|195048	brain	0	[N]	DF-000C0/M-50000; Brodmann area 24; NO_PCT; Disease type AND/OR category not assigned; MORPHOLOGICALLY NORMAL CINGULATE GYRUS (BRODMANN AREA 24) FROM DONOR WITH PARKINSON'S DISEASE. PER PATHOLOGY REPORT, THE SUBSTANTIA NIGRA SHOWS MODERATE NEURONAL LOSS, DEPIGMENTATION, MILD GLIOSIS, AND OCCASIONAL LEWY BODIES, C/W PARKINSON'S DISEASE. AN OLD LACUNAR INFARCT IS SEEN IN BASAL GANGLIA. QC: NO QC_CO…
4203.72	39011|173812	brain	0	[N]	DF-000C0/M-00002; Brodmann area 29; NO_PCT; Disease type AND/OR category not assigned; MORPHOLOGICALLY NORMAL CINGULATE GYRUS (BRODMANN AREA 29); CAUSE OF DEATH, SUICIDE WITHOUT HISTORY OF MAJOR DEPRESSION. QC: NORMAL BRAIN (GLOBAL DIAGNOSIS FOR ALL DONOR BRAIN REGIONS; GLGC NEUROPATHOLOGY CONSULTANT REVIEW). EVENT: ; Morphology not applicable; MULTIPLE SUICIDE ATTEMPTS BY HANGING, OVERDOSE, LACE…
4605.74	39020|173819	brain	0	[N]	DF-000C0/M-00001; Brodmann area 29; NO_PCT; Disease type AND/OR category not assigned; NORMAL CINGULATE GYRUS (BRODMANN AREA 29); SUDDEN DEATH, CAUSE UNKNOWN. GLGC PATHOLOGY REVIEW SHOWS CHANGES SUGGESTIVE OF ANOXIC/HYPOGLYCEMIC DAMAGE TO NEURONS. QC: NEURONAL SHRINKAGE PRESENT, ?ANOXIC OR HYPOGLYCEMIC CHANGE. (GLOBAL DIAGNOSIS FOR ALL DONOR BRAIN REGIONS; GLGC NEUROPATHOLOGY CONSULTANT REVIEW). …
2321.07	39029|173826	brain	0	[N]	DF-000C0/M-00002; Brodmann area 29; NO_PCT; Disease type AND/OR category not assigned; MORPHOLOGICALLY NORMAL CINGULATE GYRUS (BRODMANN AREA 29); CAUSE OF DEATH, SUICIDE WITHOUT HISTORY OF MAJOR DEPRESSION. QC: NORMAL BRAIN (GLOBAL DIAGNOSIS FOR ALL DONOR BRAIN REGIONS; GLGC NEUROPATHOLOGY CONSULTANT REVIEW). EVENT: ; Morphology not applicable; TOOK FLUOXETINE + FUDOMIPRAMINE IN STUDY FOR OBSESSI…
2602.07	39038|173833	brain	0	[N]	DF-000C0/M-00002; Brodmann area 29; NO_PCT; Disease type AND/OR category not assigned; MORPHOLOGICALLY NORMAL CINGULATE GYRUS (BRODMANN AREA 29); CAUSE OF DEATH, SUICIDE WITHOUT HISTORY OF MAJOR DEPRESSION. QC: NORMAL BRAIN (GLOBAL DIAGNOSIS FOR ALL DONOR BRAIN REGIONS; GLGC NEUROPATHOLOGY CONSULTANT REVIEW). EVENT: ; Morphology not applicable; RECENT HIV DIAGNOSIS; FATHER DIED WHEN HE WAS AGE
4431.06	39056|173847	brain	0	[N]	DF-000C0/M-00002; Brodmann area 29; N/A; Disease type AND/OR category not assigned; MORPHOLOGICALLY NORMAL CINGULATE GYRUS (BRODMANN AREA 29); CAUSE OF DEATH, SUICIDE WITH HISTORY OF MAJOR DEPRESSION. QC: NORMAL BRAIN (GLOBAL DIAGNOSIS FOR ALL DONOR BRAIN REGIONS; GLGC NEUROPATHOLOGY CONSULTANT REVIEW). EVENT: ; Morphology not applicable;
2709.26	39065|173854	brain	0	[N]	DF-000C0/M-10000; Brodmann area 29; N/A; Disease type AND/OR category not assigned; NORMAL CINGULATE GYRUS (BRODMANN AREA 29); CAUSE OF DEATH, TRAUMATIC INJURY. GLGC PATHOLOGY REVIEW ESSENTIALLY NORMAL. CHANGES SUGGESTIVE OF ANOXIC/HYPOGLYCEMIC DAMAGE TO NEURONS PRESENT IN BRODMANN AREAS 4, 20, AND 21. QC: NORMAL BRAIN. NOTE: GLOBAL DIAGNOSIS FOR ALL DONOR BRAIN REGIONS ESSENTIALLY NORMAL. CHANGE…
3337.09	39074|173861	brain	0	[N]	DF-000C0/M-00001; Brodmann area 29; NO_PCT; Disease type AND/OR category not assigned; NORMAL CINGULATE GYRUS (BRODMANN AREA 29); SUDDEN DEATH, CAUSE UNKNOWN. QC: NORMAL BRAIN (GLOBAL DIAGNOSIS FOR ALL DONOR BRAIN REGIONS; GLGC NEUROPATHOLOGY CONSULTANT REVIEW). EVENT: ; Morphology unknown;
2074.3	39092|173875	brain	0	[N]	DF-000C0/M-10000; Brodmann area 29; NO_PCT; Disease type AND/OR category not assigned; NORMAL CINGULATE GYRUS (BRODMANN AREA 29); CAUSE OF DEATH, TRAUMATIC INJURY. QC: NORMAL BRAIN (GLOBAL DIAGNOSIS FOR ALL DONOR BRAIN REGIONS; GLGC NEUROPATHOLOGY CONSULTANT REVIEW). EVENT: ; Trauma;
2637.8	39101|173882	brain	0	[N]	DF-000C0/M-54700; Brodmann area 29; NO_PCT; Disease type AND/OR category not assigned; NORMAL CINGULATE GYRUS (BRODMANN AREA 29); CAUSE OF DEATH, MYOCARDIAL INFARCTION. QC: NEURONAL SHRINKAGE PRESENT, ?ANOXIC OR HYPOGLYCEMIC CHANGE. (GLOBAL DIAGNOSIS FOR ALL DONOR BRAIN REGIONS; GLGC NEUROPATHOLOGY CONSULTANT REVIEW). EVENT: ; Infarction;
3328.18	39110|173889	brain	0	[N]	DF-000C0/M-10000; Brodmann area 29; NO_PCT; Disease type AND/OR category not assigned; NORMAL CINGULATE GYRUS (BRODMANN AREA 29); CAUSE OF DEATH, TRAUMATIC INJURY. QC: NORMAL BRAIN (GLOBAL DIAGNOSIS FOR ALL DONOR BRAIN REGIONS; GLGC NEUROPATHOLOGY CONSULTANT REVIEW). EVENT: ; Trauma;
4040.8	39119|173896	brain	0	[N]	DF-000C0/M-00002; Brodmann area 29; NO_PCT; Disease type AND/OR category not assigned; MORPHOLOGICALLY NORMAL CINGULATE GYRUS (BRODMANN AREA 29); CAUSE OF DEATH, SUICIDE WITH HISTORY OF MAJOR DEPRESSION. QC: NORMAL BRAIN (GLOBAL DIAGNOSIS FOR ALL DONOR BRAIN REGIONS; GLGC NEUROPATHOLOGY CONSULTANT REVIEW). EVENT: ; Morphology not applicable; INTERMITTENT DEPRESSIVE EPISODES SINCE WIFE'S DEATH 5 Y…
3236.68	39128|173903	brain	0	[N]	DF-000C0/M-00002; Brodmann area 29; NO_PCT; Disease type AND/OR category not assigned; MORPHOLOGICALLY NORMAL CINGULATE GYRUS (BRODMANN AREA 29); CAUSE OF DEATH, SUICIDE WITH HISTORY OF MAJOR DEPRESSION. QC: NORMAL BRAIN (GLOBAL DIAGNOSIS FOR ALL DONOR BRAIN REGIONS; GLGC NEUROPATHOLOGY CONSULTANT REVIEW). EVENT: ; Morphology not applicable;
3238.99	39155|173931	brain	0	[N]	DF-000C0/M-00002; Brodmann area 29; NO_PCT; Disease type AND/OR category not assigned; MORPHOLOGICALLY NORMAL CINGULATE GYRUS (BRODMANN AREA 29); CAUSE OF DEATH, SUICIDE WITH HISTORY OF BIPOLAR DISORDER, TYPE 1. QC: NORMAL BRAIN (GLOBAL DIAGNOSIS FOR ALL DONOR BRAIN REGIONS; GLGC NEUROPATHOLOGY CONSULTANT REVIEW). EVENT: ; Morphology not applicable; NEVER TOOK MEDICATION; DID NOT BELIEVE IN DOCTOR
4435.61	39164|173938	brain	0	[N]	DF-000C0/M-00001; Brodmann area 29; NO_PCT; Disease type AND/OR category not assigned; NORMAL CINGULATE GYRUS (BRODMANN AREA 29); SUDDEN DEATH, CAUSE UNKNOWN. QC: NORMAL BRAIN (GLOBAL DIAGNOSIS FOR ALL DONOR BRAIN REGIONS; GLGC NEUROPATHOLOGY CONSULTANT REVIEW). EVENT: ; Morphology unknown; FATHER DIED OF COLORECTAL CANCER WHEN DONOR WAS AGE 1
5055.59	39173|173952	brain	0	[N]	DF-000C0/M-00001; Brodmann area 29; NO_PCT; Disease type AND/OR category not assigned; NORMAL CINGULATE GYRUS (BRODMANN AREA 29); SUDDEN DEATH, CAUSE UNKNOWN. QC: NORMAL BRAIN (GLOBAL DIAGNOSIS FOR ALL DONOR BRAIN REGIONS; GLGC NEUROPATHOLOGY CONSULTANT REVIEW). EVENT: ; Morphology unknown;
3977.57	39182|173959	brain	0	[N]	DF-000C0/M-00002; Brodmann area 29; NO_PCT; Disease type AND/OR category not assigned; MORPHOLOGICALLY NORMAL CINGULATE GYRUS (BRODMANN AREA 29); CAUSE OF DEATH, SUICIDE WITH HISTORY OF MAJOR DEPRESSION. QC: NORMAL BRAIN (GLOBAL DIAGNOSIS FOR ALL DONOR BRAIN REGIONS; GLGC NEUROPATHOLOGY CONSULTANT REVIEW). EVENT: ; Morphology not applicable; AUDITORY HALLUCINATIONS/PARANOID DELUSIONS WHEN DEPRESSE
3382.18	39191|173966	brain	0	[N]	DF-000C0/M-00002; Brodmann area 29; NO_PCT; Disease type AND/OR category not assigned; MORPHOLOGICALLY NORMAL CINGULATE GYRUS (BRODMANN AREA 29); CAUSE OF DEATH, SUICIDE WITH HISTORY OF BIPOLAR DISORDER, TYPE I. QC: NORMAL BRAIN (GLOBAL DIAGNOSIS FOR ALL DONOR BRAIN REGIONS; GLGC NEUROPATHOLOGY CONSULTANT REVIEW). EVENT: ; Morphology not applicable; 3 PREVIOUS SUICIDE ATTEMPTS WITH DRUG OVERDOSE
3183.98	39200|173980	brain	0	[N]	DF-000C0/M-00002; Brodmann area 29; NO_PCT; Disease type AND/OR category not assigned; MORPHOLOGICALLY NORMAL CINGULATE GYRUS (BRODMANN AREA 29); CAUSE OF DEATH, SUICIDE WITH HISTORY OF MAJOR DEPRESSION. QC: NORMAL BRAIN (GLOBAL DIAGNOSIS FOR ALL DONOR BRAIN REGIONS; GLGC NEUROPATHOLOGY CONSULTANT REVIEW). EVENT: ; Morphology not applicable; ADMITTED TO CRISIS INTERVENTION CENTER A FEW DAYS PRIOR…
3418.32	39227|174001	brain	0	[N]	DF-000C0/M-00002; Brodmann area 29; NO_PCT; Disease type AND/OR category not assigned; MORPHOLOGICALLY NORMAL CINGULATE GYRUS (BRODMANN AREA 29); CAUSE OF DEATH, SUICIDE WITH HISTORY OF MAJOR DEPRESSION. QC: NORMAL BRAIN (GLOBAL DIAGNOSIS FOR ALL DONOR BRAIN REGIONS; GLGC NEUROPATHOLOGY CONSULTANT REVIEW). EVENT: ; Morphology not applicable; GIRLFRIEND ENDED 18 MOS RELATIONSHIP 1 MO PRIOR TO HIS …
4049.08	39236|174008	brain	0	[N]	DF-000C0/M-00002; Brodmann area 29; NO_PCT; Disease type AND/OR category not assigned; MORPHOLOGICALLY NORMAL CINGULATE GYRUS (BRODMANN AREA 29); CAUSE OF DEATH, SUICIDE WITH HISTORY OF MAJOR DEPRESSION. QC: NORMAL BRAIN (GLOBAL DIAGNOSIS FOR ALL DONOR BRAIN REGIONS; GLGC NEUROPATHOLOGY CONSULTANT REVIEW). EVENT: ; Morphology not applicable; TREATED BY PSYCHIATRIST X 9 MOS, 10 MOS PRIOR TO DEAT
7763.48	39254|159090	brain	0	[N]	DF-000C0/M-00002; Brodmann area 29; NO_PCT; Disease type AND/OR category not assigned; MORPHOLOGICALLY NORMAL CINGULATE GYRUS (BRODMANN AREA 29); CAUSE OF DEATH, SUICIDE WITH HISTORY OF MAJOR DEPRESSION. QC: NORMAL BRAIN (GLOBAL DIAGNOSIS FOR ALL DONOR BRAIN REGIONS; GLGC NEUROPATHOLOGY CONSULTANT REVIEW). EVENT: ; Morphology not applicable;
2481.27	39263|173917	brain	0	[N]	DF-000C0/M-54700; Brodmann area 29; NO_PCT; Disease type AND/OR category not assigned; NORMAL CINGULATE GYRUS (BRODMANN AREA 29); CAUSE OF DEATH, MYOCARDIAL INFARCTION. QC: NORMAL BRAIN (GLOBAL DIAGNOSIS FOR ALL DONOR BRAIN REGIONS; GLGC NEUROPATHOLOGY CONSULTANT REVIEW). EVENT: ; Infarction; HISTORY OF HOSPITALIZATION FOR PAIN IN HIP 2 MOS PRIOR TO DEAT
4185.86	39272|173945	brain	0	[N]	DF-000C0/M-00002; Brodmann area 29; NO_PCT; Disease type AND/OR category not assigned; MORPHOLOGICALLY NORMAL CINGULATE GYRUS (BRODMANN AREA 29); CAUSE OF DEATH, SUICIDE WITH HISTORY OF MAJOR DEPRESSION. QC: NORMAL BRAIN (GLOBAL DIAGNOSIS FOR ALL DONOR BRAIN REGIONS; GLGC NEUROPATHOLOGY CONSULTANT REVIEW). EVENT: ; Morphology not applicable;
2819.58	39146|173924	brain	0	[N]	DF-000C0/M-00002; Brodmann area 29; N/A; Disease type AND/OR category not assigned; MORPHOLOGICALLY NORMAL CINGULATE GYRUS (BRODMANN AREA 29); CAUSE OF DEATH: SUICIDE WITHOUT HISTORY OF MAJOR DEPRESSION. GLGC PATHOLOGY REVIEW ESSENTIALLY NORMAL. CHANGES SUGGESTIVE OF ANOXIC/HYPOGLYCEMIC DAMAGE TO NEURONS PRESENT IN SECTIONS FROM BRODMANN AREAS 9, 20, AND 21. QC: NORMAL BRAIN. NOTE: GLOBAL DIAGNOS…
3416.31	39209|173987	brain	0	[N]	DF-000C0/M-00002; Brodmann area 29; NO_PCT; Disease type AND/OR category not assigned; MORPHOLOGICALLY NORMAL CINGULATE GYRUS (BRODMANN AREA 29); CAUSE OF DEATH: SUICIDE, NO HISTORY OF DEPRESSION. QC: NORMAL BRAIN (GLOBAL DIAGNOSIS FOR ALL DONOR BRAIN REGIONS; GLGC NEUROPATHOLOGY CONSULTANT REVIEW). EVENT: ; Morphology not applicable; PARENTS DIVORCED WHEN DONOR WAS AGE 5 YR
3171.57	39607|188896	brain	0	[N]	DF-000C0/M-00002; Brodmann area 29; NO_PCT; Disease type AND/OR category not assigned; MORPHOLOGICALY NORMAL CINGULATE GYRUS (BRODMANN AREA 29); CAUSE OF DEATH: TRAUMATIC INJURY; HISTORY OF CLINICAL DEPRESSION. QC: NO QC_COMMENTS EVENT: ; Morphology not applicable;
3156.76	39617|188897	brain	0	[N]	DF-000C0/M-00002; Brodmann area 29; NO_PCT; Disease type AND/OR category not assigned; MORPHOLOGICALLY NORMAL CINGULATE GYRUS (BRODMANN AREA 29); CAUSE OF DEATH: SUICIDE WITH HISTORY OF MAJOR DEPRESSION. QC: NO QC_COMMENTS EVENT: ; Morphology not applicable;
2885.59	39627|188898	brain	0	[N]	DF-000C0/M-00002; Brodmann area 29; NO_PCT; Disease type AND/OR category not assigned; MORPHOLOGICALLY NORMAL CINGULATE GYRUS (BRODMANN AREA 29); CAUSE OF DEATH: SUICIDE WITH HISTORY OF MAJOR DEPRESSION. QC: NO QC_COMMENTS EVENT: ; Morphology not applicable;
2886.26	39656|188902	brain	0	[N]	DF-000C0/M-10000; Brodmann area 29; NO_PCT; Disease type AND/OR category not assigned; NORMAL CINGULATE GYRUS (BRODMANN AREA 29); CAUSE OF DEATH, TRAUMATIC INJURY. QC: NO QC_COMMENTS EVENT: ; Trauma;
2585.87	39666|188903	brain	0	[N]	DF-000C0/M-00002; Brodmann area 29; NO_PCT; Disease type AND/OR category not assigned; MORPHOLOGICALLY NORMAL CINGULATE GYRUS (BRODMANN AREA 29); CAUSE OF DEATH: SUICIDE WITH HISTORY OF DEPRESSION. QC: NO QC_COMMENTS EVENT: ; Morphology not applicable; STOPPED TAKING HIS MEDICATION 4 MOS PRIO
4235.21	39676|188904	brain	0	[N]	DF-000C0/M-00002; Brodmann area 29; NO_PCT; Disease type AND/OR category not assigned; MORPHOLOGICALLY NORMAL CINGULATE GYRUS (BRODMANN AREA 29); CAUSE OF DEATH: SUICIDE WITH HISTORY OF MAJOR DEPRESSION. QC: NO QC_COMMENTS EVENT: ; Morphology not applicable;
5238.45	39686|188905	brain	0	[N]	DF-000C0/M-00002; Brodmann area 29; NO_PCT; Disease type AND/OR category not assigned; MORPHOLOGICALLY NORMAL CINGULATE GYRUS (BRODMANN AREA 29); CAUSE OF DEATH: SUICIDE WITH HISTORY OF MAJOR DEPRESSION. QC: NO QC_COMMENTS EVENT: ; Morphology not applicable; HISTORY OF DEPRESSION SINCE FATHER'S DEATH 11 MO PRIO
5726.34	39646|188901	brain	0	[N]	DF-000C0/M-10000; Brodmann area 29; NO_PCT; Disease type AND/OR category not assigned; NORMAL CINGULATE GYRUS (BRODMANN AREA 29); CAUSE OF DEATH, TRAUMATIC INJURY. QC: NO QC_COMMENTS EVENT: ; Trauma; HISTORY OF FREQUENTLY DRIVING WHILE INEBRIATE
2429.52	48389|173910	brain	0	[N]	DF-000C0/M-00002; Brodmann area 29; NO_PCT; Disease type AND/OR category not assigned; MORPHOLOGICALLY NORMAL CINGULATE GYRUS (BRODMANN AREA 29); CAUSE OF DEATH: SUICIDE, NO HISTORY OF DEPRESSION. QC: NORMAL BRAIN (GLOBAL DIAGNOSIS FOR ALL DONOR BRAIN REGIONS; GLGC NEUROPATHOLOGY CONSULTANT REVIEW). EVENT: ; Morphology not applicable;
2467.62	49813|156154	brain	0	[N]	DA-20010/M-00001; Brodmann area 32; NO_PCT; Cerebral degeneration; CINGULATE GYRUS (BRODMANN AREA 32); CAUSE OF DEATH, CARDIOPULMONARY ARREST, ETIOLOGY NOT STATED. PER PATHOLOGY SUMMARY: MILD-MOD. SENILE PLAQUES, SPARSE TANGLES IN HIPPOCAMPUS, PARAHIPPOCAMPAL GYRUS AND SUBCORTICAL NUCLEI, C/W AGE RELATED CHANGES. QC: POSSIBLE ALZHEIMER'S DISEASE (GLOBAL DIAGNOSIS FOR ALL DONOR BRAIN REGIONS; GLGC…
2549.18	49815|156190	brain	0	[N]	DF-000C0/M-00002; Brodmann area 32; NO_PCT; Disease type AND/OR category not assigned; CINGULATE GYRUS (BRODMANN AREA 32); CAUSE OF DEATH, SEPSIS. PER PATHOLOGY SUMMARY: ADULT BRAIN WITHOUT SIGNIFICANT HISTOPATHOLOGIC ABNORMALITY. QC: NO QC_COMMENTS EVENT: ; Morphology not applicable;
2559.57	49829|187365	brain	0	[N]	DF-000C0/M-00001; Brodmann area 32; NO_PCT; Disease type AND/OR category not assigned; CINGULATE GYRUS (BRODMANN AREA 32); CAUSE OF DEATH, CARDIORESPIRATORY FAILURE, ETIOLOGY NOT STATED. PER PATHOLOGY SUMMARY, BRAIN WITH NO SIGNIFICANT NEUROPATHOLOGICAL ABNORMALITIES. QC: NO QC_COMMENTS EVENT: ; Morphology unknown;
3182.45	49831|187382	brain	0	[N]	DF-000C0/M-00001; Brodmann area 32; NO_PCT; Disease type AND/OR category not assigned; NORMAL CINGULATE GYRUS (BRODMANN AREA 32); CAUSE OF DEATH, CARDIAC ARREST, ETIOLOGY NOT STATED. PER PATHOLOGY SUMMARY, BRAIN WITH NO SIGNIFICANT NEUROPATHOLOGICAL ABNORMALITIES. QC: NO QC_COMMENTS EVENT: ; Morphology unknown;
2475.69	51290|193267	brain	0	[N]	DF-000C0/M-00001; Brodmann area 32; NO_PCT; Disease type AND/OR category not assigned; NORMAL CINGULATE GYRUS; CAUSE OF DEATH, CARDIOPULMONARY ARREST (HISTORY OF CORONARY ARTERY DISEASE). PER PATHOLOGY SUMMARY, NO SIGNIFICANT NEUROPATHOLOGIC ABNORMALITIES. QC: NO QC_COMMENTS EVENT: ; Morphology unknown;
4207.69	51292|193279	brain	0	[N]	DF-000C0/M-54700; Brodmann area 32; NO_PCT; Disease type AND/OR category not assigned; NORMAL CINGULATE GYRUS (BRODMANN AREA 32); CAUSE OF DEATH, ACUTE MYOCARDIAL INFARCTION. PER PATHOLOGY SUMMARY, NO SIGNIFICANT NEUROPATHOLOGIC ABNORMALITIES. QC: NO QC_COMMENTS EVENT: ; Infarction;
2180.82	51294|193283	brain	0	[N]	DF-000C0/M-54700; Brodmann area 32; NO_PCT; Disease type AND/OR category not assigned; NORMAL CINGULATE GYRUS (BRODMANN AREA 32); CAUSE OF DEATH, MYOCARDIAL INFARCTION. PER PATHOLOGY SUMMARY, NO SIGNIFICANT NEUROPATHOLOGIC ABNORMALITIES. QC: NO QC_COMMENTS EVENT: ; Infarction;
3098.26	51296|193286	brain	0	[N]	DF-000C0/M-81203; Brodmann area 32; NO_PCT; Disease type AND/OR category not assigned; NORMAL CINGULATE GYRUS (BRODMANN AREA 32); CAUSE OF DEATH, METASTATIC TRANSITIONAL CELL CARCINOMA OF BLADDER. PER PATHOLOGY SUMMARY, NO SIGNIFICANT NEUROPATHOLOGIC ABNORMALITIES. QC: NO QC_COMMENTS EVENT: TXNXMX; Transitional cell carcinoma;
2416.78	35101|156142	brain	0	[N]	DF-000C0/M-80103; Brodmann area 32; NO_PCT; Disease type AND/OR category not assigned; CINGULATE GYRUS (BRODMANN AREA 32); CAUSE OF DEATH, "CANCER OF LUNG." PER PATH. SUMMARY: ADULT BRAIN WITH NO SIGNIFICANT NEUROPATHOLOGIC ABNORMALITIES. QC: NORMAL BRAIN (GLOBAL DIAGNOSIS FOR ALL DONOR BRAIN REGIONS; GLGC NEUROPATHOLOGY CONSULTANT REVIEW). EVENT: TXNXMX; Carcinoma;
3662.72	35110|156174	brain	0	[N]	DF-000C0/M-54700; Brodmann area 32; NO_PCT; Disease type AND/OR category not assigned; NORMAL CINGULATE GYRUS (BRODMANN AREA 32); CAUSE OF DEATH, MYOCARDIAL INFARCTION. PER PATH. SUMMARY: ADULT BRAIN WITHOUT SIGNIFICANT HISTOPATHOLOGIC ABNORMALITY. QC: AGE RELATED CHANGES (GLOBAL DIAGNOSIS FOR ALL DONOR BRAIN REGIONS; GLGC NEUROPATHOLOGY CONSULTANT REVIEW). EVENT: ; Infarction;
4599.26	35131|156250	brain	0	[N]	DF-000C0/M-54700; Brodmann area 32; NO_PCT; Disease type AND/OR category not assigned; CINGULATE GYRUS (BRODMANN AREA 32); CAUSE OF DEATH, MYOCARDIAL INFARCTION. PER PATHOLOGY SUMMARY: ADULT BRAIN WITHOUT SIGNIFICANT HISTOPATHOLOGIC ABNORMALITY. QC: AGE RELATED CHANGES (GLOBAL DIAGNOSIS FOR ALL DONOR BRAIN REGIONS; GLGC NEUROPATHOLOGY CONSULTANT REVIEW). EVENT: ; Infarction;
4731.4	35182|187352	brain	0	[N]	DF-000C0/M-10000; Brodmann area 32; NO_PCT; Disease type AND/OR category not assigned; CINGULATE GYRUS (BRODMANN AREA 32); CAUSE OF DEATH, VEHICULAR ACCIDENT. PER PATHOLOGY SUMMARY, BRAIN WITH NO SIGNIFICANT NEUROPATHOLOGIC ABNORMALITIES. QC: NO QC_COMMENTS EVENT: ; Trauma;
3803.39	35191|187356	brain	0	[N]	DF-000C0/M-00001; Brodmann area 32; NO_PCT; Disease type AND/OR category not assigned; CINGULATE GYRUS (BRODMANN AREA 32); CAUSE OF DEATH, CARDIORESPIRATORY FAILURE, ETIOLOGY NOT STATED. PER PATHOLOGY SUMMARY, BRAIN WITH NO SIGNIFICANT NEUROPATHOLOGICAL ABNORMALITIES. QC: NO QC_COMMENTS EVENT: ; Morphology unknown;
4423.77	35197|187361	brain	0	[N]	DF-000C0/M-00001; Brodmann area 32; NO_PCT; Disease type AND/OR category not assigned; CINGULATE GYRUS (BRODMANN AREA 32); CAUSE OF DEATH, CARDIORESPIRATORY FAILURE, ETIOLOGY NOT STATED. PER PATHOLOGY SUMMARY, BRAIN WITH NO SIGNIFICANT NEUROPATHOLOGICAL FINDINGS. QC: NO QC_COMMENTS EVENT: ; Morphology unknown;
2076.36	37259|156170	brain	0	[N]	DF-000C0/M-35310; Brodmann area 32; NO_PCT; Disease type AND/OR category not assigned; MORPHOLOGICALLY NORMAL CINGULATE GYRUS (BRODMANN AREA 32); CAUSE OF DEATH, CEREBRAL EMBOLISM AND BRONCHOPNEUMONIA. PER PATH. SUMMARY: ADULT BRAIN WITHOUT SIGNIFICANT HISTOPATHOLOGIC ABNORMALITY. QC: NO QC_COMMENTS EVENT: ; Thromboembolus;
4431.31	35044|155955	brain	0	[N]	DF-000C0/M-00001; Brodmann area 32; NO_PCT; Disease type AND/OR category not assigned; NORMAL CINGULATE GYRUS (BRODMANN AREA 32); CAUSE OF DEATH, CARDIOPULMONARY FAILURE, ETIOLOGY NOT STATED. PER PATHOLOGY SUMMARY: ADULT BRAIN WITHOUT SIGNIFICANT MORPHOLOGIC ABNORMALITIES (NO NEUROPATHOLOGICAL DIAGNOSIS). QC: NO QC_COMMENTS EVENT: ; Morphology unknown;
2434.16	35047|155959	brain	0	[N]	DF-000C0/M-00001; Brodmann area 32; N/A; Disease type AND/OR category not assigned; NORMAL CINGULATE GYRUS (BRODMANN AREA 32); CAUSE OF DEATH, CARDIAC ARREST, ETIOLOGY UNSTATED. PER PATHOLOGY SUMMARY, ADULT BRAIN WITHOUT SIGNIFICANT HISTOPATHOLOGIC ABNORMALITY. QC: AGE RELATED CHANGES + INFARCT -MIDBRAIN (GLOBAL DIAGNOSIS FOR ALL DONOR BRAIN REGIONS; GLGC NEUROPATHOLOGY CONSULTANT REVIEW). EVENT:…
3295.84	35053|155975	brain	0	[N]	DF-000C0/M-00001; Brodmann area 32; NO_PCT; Disease type AND/OR category not assigned; NORMAL CINGULATE GYRUS (BRODMANN AREA 32); CAUSE OF DEATH, CARDIAC ARREST, ETIOLOGY NOT STATED. PER PATHOLOGY SUMMARY: VERY LIMITED NEUROFIBRILLARY TANGLE FORMATION IN THE HIPPOCAMPUS AND THE SUBCORTICAL NUCLEI CONSISTENT WITH AGE RELATED CHANGES. QC: NORMAL BRAIN (GLOBAL DIAGNOSIS FOR ALL DONOR BRAIN REGIONS; …
3300.84	49811|156110	brain	0	[N]	DF-000C0/M-54700; Brodmann area 32; NO_PCT; Disease type AND/OR category not assigned; CINGULATE GYRUS (BRODMANN AREA 32); CAUSE OF DEATH, MYOCARDIAL INFARCTION. PER PATH. SUMMARY: NO SIGNIFICANT ABNORMALITY BUT SMALL HEALED INFARCT IN LEFT PUTAMEN AND INTERNAL CAPSULE IN VASCULAR TERRITORY OF LENTICULOSTRIATE ARTERY. QC: AGE RELATED CHANGES (GLOBAL DIAGNOSIS FOR ALL DONOR BRAIN REGIONS; GLGC NEU…
997.39	35067|156030	brain	3	[D]	D9-22050/M-50630; Brodmann area 23; NO_PCT; Alzheimer's disease; CINGULATE GYRUS (BRODMANN AREA 23) FROM DONOR WITH DEFINITE ALZHEIMER'S DISEASE (CERAD-2). PER PATHOLOGY SUMMARY, SEVERE SENILE PLAQUES AND NEUROFIBRILLARY TANGLES IN NEOCORTEX, HIPPOCAMPUS AND SUBCORTICAL NUCLEI, C/W ALZHEIMER'S DISEASE. QC: DEFINITE ALZHEIMER'S DISEASE (GLOBAL DIAGNOSIS FOR ALL DONOR BRAIN REGIONS; GLGC NEUROPATHO…
5484.34	35073|156038	brain	3	[D]	D9-22050/M-50630; Brodmann area 23; NO_PCT; Alzheimer's disease; CINGULATE GYRUS (BRODMANN AREA 23); DONOR W/ PROBABLE AD (CERAD-3). PER PATH SUMMARY, SPARSE TO MODERATE SENILE PLAQUE FORMATION IN NEOCORTEX, TANGLES IN SUBCORTICAL NUCLEI, HIPPOCAMPUS AND PARAHIPPOCAMPAL GYRUS, SUGGESTING PROBABLE AD. QC: AGE RELATED CHANGES (GLOBAL DIAGNOSIS FOR ALL DONOR BRAIN REGIONS; GLGC NEUROPATHOLOGY CONSUL…
4537.6	35079|156086	brain	3	[D]	D9-22050/M-50630; Brodmann area 23; NO_PCT; Alzheimer's disease; CINGULATE GYRUS (BRODMANN AREA 23); DONOR W/ DEFINITE AD (CERAD-2). PER PATH. SUMMARY, VARIABLE SENILE PLAQUES, SPARSE/FOCAL TANGLES IN NEOCORTEX, HIPPOCAMPUS AND SUBCORTICAL NUCLEI, MOD.-SEVERE TANGLES IN PARAHIPPOCAMPAL GYRUS, INDICATING AD. QC: PROBABLE ALZHEIMER'S DISEASE (GLOBAL DIAGNOSIS FOR ALL DONOR BRAIN REGIONS; GLGC NEURO…
4625.89	35082|156102	brain	3	[D]	D9-22050/M-50630; Brodmann area 23; NO_PCT; Alzheimer's disease; CINGULATE GYRUS (BRODMANN AREA 23) FROM DONOR WITH DEFINITE ALZHEIMER'S DISEASE (CERAD-2). PER PATHOLOGY SUMMARY, MODERATE TO SEVERE SENILE PLAQUE FORMATION IN NEOCORTEX, SENILE PLAQUES AND TANGLES IN HIPPOCAMPUS, PARAHIPPOCAMPAL GYRUS AND SUBCORTICAL NUCLEI, C/W ALZHEIMER'S DISEASE. QC: POSSIBLE ALZHEIMER'S DISEASE (GLOBAL DIAGNOSI…
3018.54	35085|156106	brain	3	[D]	D9-22050/M-50630; Brodmann area 23; NO_PCT; Alzheimer's disease; CINGULATE GYRUS (BRODMANN AREA 23); DONOR W/ DEFINITE AD (CERAD-2). PER PATH. SUMMARY, MOD.-SEVERE SENILE PLAQUES AND SPARSE TANGLE FORMATION IN NEOCORTEX, HIPPOCAMPUS, PARAHIPPOCAMPAL GYRUS AND SUBCORTICAL NUCLEI C/W ALZHEIMER'S DISEASE. QC: DEFINITE ALZHEIMER'S DISEASE (GLOBAL DIAGNOSIS FOR ALL DONOR BRAIN REGIONS; GLGC NEUROPATHO…
3934.61	35094|156126	brain	3	[D]	D9-22050/M-50630; Brodmann area 23; NO_PCT; Alzheimer's disease; CINGULATE GYRUS (BRODMANN AREA 23); DONOR W/ POSSIBLE AD (CERAD-4). PER PATH. SUMMARY, MOD.-SEVERE SENILE PLAQUES BUT RARE TANGLES IN CEREBRAL CORTEX, VARIABLE TANGLES IN HIPPOCAMPUS, PARAHIPPOCAMPAL GYRUS AND SUBCORTICAL NUCLEI, C/W POSSIBLE AD. QC: AGE RELATED CHANGES (GLOBAL DIAGNOSIS FOR ALL DONOR BRAIN REGIONS; GLGC NEUROPATHOL…
2160.06	35097|156134	brain	3	[D]	D9-22050/M-50630; Brodmann area 23; NO_PCT; Alzheimer's disease; CINGULATE GYRUS (BRODMANN AREA 23); DONOR W/ DEFINITE AD (CERAD-2). PER PATH. SUMMARY, MODERATELY SEVERE SENILE PLAQUES AND TANGLES IN NEOCORTEX, HIPPOCAMPUS, PARAHIPPOCAMPAL GYRUS AND THE SUBCORTICAL NUCLEI, C/W ALZHEIMER'S DISEASE. QC: DEFINITE ALZHEIMER'S DISEASE (GLOBAL DIAGNOSIS FOR ALL DONOR BRAIN REGIONS; GLGC NEUROPATHOLOGY …
4099.72	35118|156202	brain	3	[D]	D9-22050/M-50630; Brodmann area 23; NO_PCT; Alzheimer's disease; CINGULATE GYRUS (BRODMANN AREA 23); DONOR W/ PROBABLE ALZHEIMER'S DISEASE (CERAD-3). PER PATH SUMMARY, MOD.-SEVERE SENILE PLAQUES AND TANGLES IN NEOCORTEX, HIPPOCAMPUS, ENTORHINAL CORTEX AND SUBCORTICAL NUCLEI; PROBABLE ALZHEIMER'S DISEASE. QC: POSSIBLE ALZHEIMER'S DISEASE (GLOBAL DIAGNOSIS FOR ALL DONOR BRAIN REGIONS; GLGC NEUROPAT…
4405.67	35127|156246	brain	3	[D]	D9-22050/M-50630; Brodmann area 23; NO_PCT; Alzheimer's disease; CINGULATE GYRUS (BRODMANN AREA 23); DONOR W/ DEFINITE ALZHEIMER'S DISEASE (CERAD-2). PER PATH. SUMMARY, SEVERE WIDESPREAD NEUROFIBRILLARY TANGLE AND SENILE PLAQUE FORMATION IN THE HIPPOCAMPUS AND NEOCORTEX CONSISTENT WITH ALZHEIMER'S DISEASE. QC: POSSIBLE ALZHEIMER'S DISEASE (GLOBAL DIAGNOSIS FOR ALL DONOR BRAIN REGIONS; GLGC NEUROP…
3357.21	35193|187358	brain	3	[D]	D9-22050/M-50630; Brodmann area 23; NO_PCT; Alzheimer's disease; CINGULATE GYRUS (BRODMANN AREA 23), FROM DONOR WITH PROBABLE ALZHEIMER'S DISEASE (CERAD-3). PER PATHOLOGY SUMMARY, MODERATELY SEVERE SENILE PLAQUES AND NEURO-FIBRILLARY TANGLES IN THE NEOCORTEX, HIPPOCAMPUS AND THE SUBCORTICAL NUCLEI, CONSISTENT WITH ALZHEIMER'S DISEASE. QC: NO QC_COMMENTS EVENT: ; Neurofibrillary degeneration;
969.985	35133|156254	brain	3	[D]	D9-22050/M-50630; Brodmann area 23; N/A; Alzheimer's disease; CINGULATE GYRUS (BRODMANN AREA 23); DONOR W/ POSSIBLE AD (CERAD-4). PER PATH. SUMMARY, MOD. PLAQUE FORMATION IN NEOCORTEX, SPARSE TANGLES IN HIPPOCAMPUS AND BRAIN STEM NUCLEI, MOD. TANGLES IN THE PARAHIPPOCAMPAL GYRUS INDICATING POSSIBLE AD. QC: POSSIBLE ALZHEIMER'S DISEASE + INFARCT IN BASAL GANGLIA (GLOBAL DIAGNOSIS FOR ALL DONOR BRA…
3313.99	35202|187364	brain	3	[D]	D9-22050/M-50630; Brodmann area 23; NO_PCT; Alzheimer's disease; CINGULATE GYRUS (BRODMANN AREA 23), FROM DONOR WITH POSSIBLE ALZHEIMER'S DISEASE (CERAD-4). PER PATHOLOGY SUMMARY, MODERATE SENILE PLAQUES IN THE NEOCORTEX AND VARIABLE NEUROFIBRILLARY TANGLES IN THE TEMPORAL CORTEX AND HIPPOCAMPUS, SUGGESTING POSSIBLE ALZHEIMER'S DISEASE. QC: NO QC_COMMENTS EVENT: ; Neurofibrillary degeneration;
3151.74	35238|187383	brain	3	[D]	D9-22050/M-50630; Brodmann area 23; NO_PCT; Alzheimer's disease; CINGULATE GYRUS (BRODMANN AREA 23) FROM DONOR WITH POSSIBLE ALZHEIMER'S DISEASE (CERAD-4). PER PATHOLOGY SUMMARY, MODERATE SENILE PLAQUES IN THE NEOCORTEX, SUGGESTING POSSIBLE ALZHEIMER'S DISEASE. QC: NO QC_COMMENTS EVENT: ; Neurofibrillary degeneration;
5681.81	37253|156046	brain	3	[D]	D9-22050/M-50630; Brodmann area 23; NO_PCT; Alzheimer's disease; CINGULATE GYRUS (BRODMANN AREA 23); DONOR W/ POSSIBLE AD (CERAD-4). PER PATH. SUMMARY, MOD.-SEVERE SENILE PLAQUES IN NEOCORTEX, AND SPARSE TANGLES IN TEMPORAL CORTEX BUT SEVERE IN HIPPOCAMPUS AND PARA-HIPPOCAMPAL GYRUS, C/W POSSIBLE AD. QC: PROBABLE ALZHEIMER'S DISEASE (GLOBAL DIAGNOSIS FOR ALL DONOR BRAIN REGIONS; GLGC NEUROPATHOLO…
3893.36	37260|156182	brain	3	[D]	D9-22050/M-50630; Brodmann area 23; NO_PCT; Alzheimer's disease; CINGULATE GYRUS (BRODMANN AREA 23); DONOR W/ POSSIBLE AD (CERAD-4). PER PATH. SUMMARY, MOD.-SEVERE SENILE PLAQUES IN NEOCORTEX, AND SPARSE TANGLES IN TEMPORAL CORTEX, SEVERE IN HIPPOCAMPUS AND PARA-HIPPOCAMPAL GYRUS, C/W POSSIBLE AD. QC: POSSIBLE ALZHEIMER'S DISEASE + CEREBELLAR INFARCT (GLOBAL DIAGNOSIS FOR ALL DONOR BRAIN REGIONS;…
3417.05	35037|155943	brain	3	[D]	D9-22050/M-50630; Brodmann area 23; NO_PCT; Alzheimer's disease; CINGULATE GYRUS (BRODMANN AREA 23) FROM DONOR WITH PROBABLE ALZHEIMER'S DISEASE (CERAD-3). PER PATHOLOGYSUMMARY, MODERATE SENILE PLAQUE FORMATION IN NEOCORTEX, SEVERE TANGLES IN HIPPOCAMPUS AND ENTORHINAL CORTEX, AND MODERATE IN SUBCORTICAL NUCLEI. QC: AGE RELATED CHANGES + OLD INFARCTS (GLOBAL DIAGNOSIS FOR ALL DONOR BRAIN REGIONS;…
4302.95	35040|155951	brain	3	[D]	D9-22050/M-50630; Brodmann area 23; NO_PCT; Alzheimer's disease; CINGULATE GYRUS (BRODMANN AREA 23), DONOR W/ DEFINITE ALZHEIMER'S DISEASE (CERAD-2). PER PATH SUMMARY, SEVERE SENILE PLAQUE FORMATION AND TANGLES IN NEOCORTEX, HIPPOCAMPUS AND SUBCORTICAL NUCLEI, C/W SENILE DEMENTIA OF ALZHEIMER'S TYPE. QC: POSSIBLE ALZHEIMER'S DISEASE (GLOBAL DIAGNOSIS FOR ALL DONOR BRAIN REGIONS; GLGC NEUROPATHOLO…
2947.07	35064|156022	brain	3	[D]	D9-22050/M-50630; Brodmann area 23; N/A; Alzheimer's disease; CINGULATE GYRUS (BRODMANN AREA 23); DONOR W/ DEFINITE AD (CERAD-2). PER PATH. SUMMARY, MOD. SENILE PLAQUES IN CORTEX, HIPPOCAMPUS, SUBCORTICAL NUCLEI; SPARSE TANGLES RESTRICTED TO HIPPOCAMPUS AND PARAHIPPOCAMPAL GYRUS, SUGGESTING AD. QC: AGE RELATED CHANGES (GLOBAL DIAGNOSIS FOR ALL DONOR BRAIN REGIONS; GLGC NEUROPATHOLOGY CONSULTANT R…
5264.35	35187|187355	brain	3	[D]	D9-22050/M-50630; Brodmann area 23; NO_PCT; Alzheimer's disease; CINGULATE GYRUS (BRODMANN AREA 23), FROM DONOR WITH DEFINITE ALZHEIMER'S DISEASE (CERAD-2). PER PATHOLOGY SUMMARY, MODERATELY SEVERE SENILE PLAQUES AND NEUROFIBRILLARY TANGLES IN THE CEREBRAL CORTEX, HIPPOCAMPUS AND THE SUBCORTICAL NUCLEI, CONSISTENT WITH ALZHEIMER'S DISEASE. QC: NO QC_COMMENTS EVENT: ; Neurofibrillary degeneration;
3760.91	37237|155967	brain	3	[D]	D9-22050/M-50630; Brodmann area 23; NO_PCT; Alzheimer's disease; CINGULATE GYRUS (BRODMANN AREA 23) FROM DONOR WITH POSSIBLE ALZHEIMER'S DISEASE (CERAD-4). PER PATHOLOGY SUMMARY, MODERATE SENILE PLAQUES IN NEOCORTEX, SPARSE TANGLES IN HIPPOCAMPUS AND SUBCORTICAL AND BRAIN STEM NUCLEI, MODERATE TANGLES IN PARAHIPPOCAMPAL GYRUS; POSSIBLE ALZHEIMER'S DISEASE. QC: AGE RELATED CHANGES (GLOBAL DIAGNOSI…
4835.94	35061|156010	brain	3	[D]	D9-22050/M-50630; Brodmann area 23; NO_PCT; Alzheimer's disease; CINGULATE GYRUS (BRODMANN AREA 23); DONOR W/ DEFINITE ALZHEIMER'S DISEASE (CERAD-2). PER PATH. SUMMARY, MOD. SENILE PLAQUE FORMATION IN NEOCORTEX AND TANGLES IN HIPPOCAMPUS AND PARAHIPPOCAMPAL GYRUS, SUGGESTING DEFINITE ALZHEIMER'S DISEASE. QC: AGE RELATED CHANGES (GLOBAL DIAGNOSIS FOR ALL DONOR BRAIN REGIONS; GLGC NEUROPATHOLOGY CO…
4090.71	45412|187372	brain	3	[D]	D9-22050/M-50630; Brodmann area 23; NO_PCT; Alzheimer's disease; CINGULATE GYRUS (BRODMANN AREA 23), FROM DONOR WITH PROBABLE ALZHEIMER'S DISEASE (CERAD-3). PER PATHOLOGY SUMMARY, VARIABLE SENILE PLAQUES AND NEUROFIBRILLARY TANGLES IN THE NEOCORTEX, HIPPOCAMPUS AND THE SUBCORTICAL NUCLEI, CONSISTENT WITH ALZHEIMER'S DISEASE. QC: NO QC_COMMENTS EVENT: ; Neurofibrillary degeneration;
3016.93	50353|193266	brain	3	[D]	D9-22050/M-50630; Brodmann area 23; NO_PCT; Alzheimer's disease; CINGULATE GYRUS (BRODMANN AREA 23); PER PATHOLOGY SUMMARY, MODERATE SENILE PLAQUE FORMATION IN NEOCORTEX AND INFREQUENT NEUROFIBRILLARY TANGLES IN HIPPOCAMPUS, PARAHIPPOCAMPAL GYRUS AND THE SUBCORTICAL NUCLEI, SUGGESTING POSSIBLE ALZHEIMER'S DISEASE (CERAD-4) IN A 79 YEAR OLD PATIENT WITH NO CLINICAL HISTORY OF COGNITIVE DEFICITS. Q…
1932.44	50362|193268	brain	3	[D]	D9-22050/M-50630; Brodmann area 23; NO_PCT; Alzheimer's disease; CINGULATE GYRUS (BRODMANN AREA 23); PER PATHOLOGY SUMMARY, MODERATE SENILE PLAQUES IN NEOCORTEX AND NEUROFIBRILLARY TANGLE FORMATION IN HIPPOCAMPUS, ENTORHINAL CORTEX, AND SUBCORTICAL NUCLEI, SUGGESTING PROBABLE ALZHEIMER'S DISEASE (CERAD-3); ALSO, OLD HISTORY OF MINIMAL ISCHEMIC CEREBROVASCULAR DISEASE WITH A HEALED MICRO-INFARCT I…
1690.36	50384|193273	brain	3	[D]	D9-22050/M-50630; Brodmann area 23; NO_PCT; Alzheimer's disease; CINGULATE GYRUS (BRODMANN AREA 23); PER PATHOLOGY SUMMARY, VARIABLE SENILE PLAQUES AND NEUROFIBRILLARY TANGLES IN NEOCORTEX, HIPPOCAMPUS AND SUBCORTICAL NUCLEI, CONSISTENT WITH NEUROPATHOLOGIC DIAGNOSIS OF POSSIBLE ALZHEIMER'S DISEASE (CERAD-4). DONOR HAD CLINICAL HISTORY OF TREATED PARKINSON'S DISEASE; DIAGNOSIS WAS NOT SUPPORTED B…
3582.08	50412|193277	brain	3	[D]	D9-22050/M-50630; Brodmann area 23; NO_PCT; Alzheimer's disease; CINGULATE GYRUS (BRODMANN AREA 23); PER PATHOLOGY SUMMARY, VARIABLE SENILE PLAQUES AND NEUROFIBRILLARY TANGLES IN CEREBRAL CORTEX, HIPPOCAMPUS AND SUBCORTICAL NUCLEI, CONSISTENT WITH PROBABLE ALZHEIMER'S DISEASE (CERAD-3). QC: NO QC_COMMENTS EVENT: ; Neurofibrillary degeneration;
3261.57	50436|193281	brain	3	[D]	D9-22050/M-50630; Brodmann area 23; NO_PCT; Alzheimer's disease; CINGULATE GYRUS (BRODMANN AREA 23); PER PATHOLOGY SUMMARY, SPARSE SENILE PLAQUES AND FOCAL NEUROFIBRILLARY TANGLES IN HIPPOCAMPUS, SUBCORTICAL NUCLEI, AND FOCALLY IN CEREBRAL CORTEX, CONSISTENT WITH PROBABLE ALZHEIMER'S DISEASE (CERAD-3). QC: NO QC_COMMENTS EVENT: ; Neurofibrillary degeneration;
2508.99	50452|193284	brain	3	[D]	D9-22050/M-50630; Brodmann area 23; NO_PCT; Alzheimer's disease; CINGULATE GYRUS (BRODMANN AREA 23): PER PATHOLOGY SUMMARY, MODERATELY SEVERE SENILE PLAQUES AND NEUROFIBRILLARY TANGLES IN CEREBRAL CORTEX, HIPPOCAMPUS AND SUBCORTICAL NUCLEI, CONSISTENT WITH DEFINITE ALZHEIMER'S DISEASE (CERAD-2). QC: NO QC_COMMENTS EVENT: ; Neurofibrillary degeneration;
1071.44	50404|193276	brain	3	[D]	D9-22050/M-50630; Brodmann area 23; NO_PCT; Alzheimer's disease; CINGULATE GYRUS (BRODMANN AREA 23); PER PATHOLOGY SUMMARY, MODERATELY SPARSE SENILE PLAQUES AND NEUROFIBRILLARY TANGLES IN CEREBRAL CORTEX, HIPPOCAMPUS AND SUBCORTICAL NUCLEI, CONSISTENT WITH PROBABLE ALZHEIMER'S DISEASE (CERAD-3). QC: NO QC_COMMENTS EVENT: ; Neurofibrillary degeneration;
1780.8	50460|193285	brain	3	[D]	D9-22050/M-50630; Brodmann area 23; NO_PCT; Alzheimer's disease; CINGULATE GYRUS (BRODMANN AREA 23); PER PATHOLOGY SUMMARY, MODERATELY SEVERE SENILE PLAQUES AND NEUROFIBRILLARY TANGLES IN CEREBRAL CORTEX, HIPPOCAMPUS AND SUBCORTICAL NUCLEI, CONSISTENT WITH PROBABLE ALZHEIMER'S DISEASE (CERAD-3). QC: NO QC_COMMENTS EVENT: ; Neurofibrillary degeneration;
1719.78	58595|198115	brain	3	[D]	D9-22050/M-50630; Brodmann area 23; NO_PCT; Alzheimer's disease; CINGULATE GYRUS BRODMANN AREA 23) FROM DONOR WITH PROBABLE ALZHEIMER'S DISEASE (CERAD-3). SUBMITTING SITE'S PATHOLOGY REPORT: ADULT BRAIN WITH MILD NEOCORTICAL AND HIPPOCAMPAL CHANGES CONSISTENT WITH A DIAGNOSIS OF SENILE DEMENTIA OF ALZHEIMER-TYPE. QC: NO QC_COMMENTS EVENT: ; Neurofibrillary degeneration;
2397.47	58651|198123	brain	3	[D]	D9-22050/M-50630; Brodmann area 23; NO_PCT; Alzheimer's disease; CINGULATE GYRUS (BRODMANN AREA 23) FROM DONOR WITH PROBABLE ALZHEIMER'S DISEASE (CERAD-3). SUBMITTING SITE'S PATHOLOGY REPORT: A MODERATE DEGREE OF SENILE PLAQUE FORMATION IN THE NEOCORTEX, AND NEUROFIBRILLARY TANGLES IN THE HIPPOCAMPUS, PARAHIPPOCAMPAL GYRUS, AND IN THE SUBCORTICAL AND THE BRAIN STEM NUCLEI SUGGESTING PROBABLE SENI…
1368.68	58665|198125	brain	3	[D]	D9-22050/M-50630; Brodmann area 23; NO_PCT; Alzheimer's disease; CINGULATE GYRUS (BRODMANN AREA 23) FROM DONOR WITH POSSIBLE ALZHEIMER'S DISEASE (CERAD-4). SUBMITTING SITE'S PATHOLOGY REPORT: ADULT BRAIN WITH A MODERATE DEGREE OF SENILE PLAQUE FORMATION AND NEUROFIBRILLARY TANGLES IN THE NEOCORTEX, HIPPOCAMPUS AND THE SUBCORTICAL NUCLEI, CONSISTENT WITH A DIAGNOSIS OF ALZHEIMER'S DISEASE. QC: NO …
3226.06	58693|198129	brain	3	[D]	D9-22050/M-50630; Brodmann area 23; NO_PCT; Alzheimer's disease; CINGULATE GYRUS (BRODMANN AREA 23) FROM DONOR WITH PROBABLE ALZHEIMER'S DISEASE (CERAD-3). SUBMITTING SITE'S PATHOLOGY REPORT: ADULT BRAIN WITH A MODERATELY SEVERE DEGREE OF SENILE PLAQUES AND VERY SPARSE FOCAL NEUROFIBRILLARY TANGLE FORMATION IN THE NEOCORTEX, AND SEVERE NEUROFIBRILLARY TANGLES IN THE HIPPOCAMPUS, THE PARAHIPPOCAMP…
3008.7	102776|199417	brain	3	[D]	D9-22050/M-50630; Brodmann area 23; NO_PCT; Alzheimer's disease; CINGULATE GYRUS (BRODMANN AREA 23) FROM DONOR WITH POSSIBLE ALZHEIMER'S DISEASE (CERAD-4), PER SUBMITTING SITE'S PATHOLOGY REPORT, BRAIN WITH SPARSE SENILE PLAQUE FORMATION IN THE NEOCORTEX, AND NEUROFIBRILLARY TANGLES RESTRICTED TO THE ENTORHINAL AND TRANSENTORHINAL CORTEX, SUGGESTING POSSIBLE ALZHEIMER'S DISEASE (CERAD CRITERIA). …
4614.82	102785|199418	brain	3	[D]	D9-22050/M-50630; Brodmann area 23; NO_PCT; Alzheimer's disease; CINGULATE GYRUS (BRODMANN AREA 23) FROM DONOR WITH POSSIBLE ALZHEIMER'S DISEASE (CERAD-4). PER SUBMITTING SITE'S PATHOLOGY REPORT, BRAIN WITH VERY SPARSE SENILE PLAQUES AND LACK OF NEUROFIBRILLARY TANGLES IN THE NEOCORTEX, BUT SEVERE NEUROFIBRILLARY TANGLE FORMATION IN HIPPOCAMPUS AND PARAHIPPOCAMPAL GYRUS, AND SPARSELY IN SUBCORTIC…
2652.91	102794|199419	brain	3	[D]	D9-22050/M-50630; Brodmann area 23; NO_PCT; Alzheimer's disease; CINGULATE GYRUS (BRODMANN AREA 23) FROM DONOR WITH DEFINITE ALZHEIMER'S DISEASE (CERAD-2). PER SUBMITTING SITE'S PATHOLOGY REPORT, ADULT BRAIN WITH MODERATELY SEVERE SENILE PLAQUES AND NEUROFIBRILLARY TANGLES IN THE NEOCORTEX, HIPPOCAMPUS, ENTORHINAL CORTEX AND THE SUBCORTICAL NUCLEI, CONSISTENT WITH ALZHEIMER'S DISEASE. QC: NO QC_C…
3167.84	102803|199420	brain	3	[D]	D9-22050/M-50630; Brodmann area 23; NO_PCT; Alzheimer's disease; CINGULATE GYRUS (BRODMANN AREA 23) FROM DONOR WITH DEFINITE ALZHEIMER'S DISEASE (CERAD-2). PER SUBMITTING SITE'S PATHOLOGY REPORT, ADULT BRAIN WITH MODERATE TO SEVERE SENILE PLAQUES AND NEUROFIBRILLARY TANGLES IN THE NEOCORTEX, HIPPOCAMPUS, THE PARAHIPPOCAMPAL GYRUS AND THE SUBCORTICAL NUCLEI, CONSISTENT WITH ALZHEIMER'S DISEASE. QC…
3205.74	104700|200149	brain	3	[D]	D9-22050/M-50630; Brodmann area 23; NO_PCT; Alzheimer's disease; CINGULATE GYRUS (BRODMANN AREA 23) FROM DONOR WITH POSSIBLE ALZHEIMER'S DISEASE (CERAD-4). PER SUBMITTING SITE'S PATHOLOGY REPORT, MODERATE SENILE PLAQUES IN THE CEREBRAL CORTEX, AND MILD TO MODERATE NEUROFIBRILLARY TANGLES IN THE HIPPOCAMPUS AND THE PARAHIPPOCAMPAL GYRUS, CONSISTENT WITH POSSIBLE ALZHEIMER'S DISEASE. QC: NO QC_COMM…
4013.9	104768|200153	brain	3	[D]	D9-22050/M-50630; Brodmann area 23; NO_PCT; Alzheimer's disease; CINGULATE GYRUS (BRODMANN AREA 23) FROM DONOR WITH POSSIBLE ALZHEIMER'S DISEASE (CERAD-4). PER SUBMITTING SITE'S PATHOLOGY REPORT, SPARSE SENILE PLAQUE FORMATION IN THE NEOCORTEX AND NEUROFIBRILLARY TANGLES RESTRICTED TO THE HIPPOCAMPUS AND PARAHIPPOCAMPAL GYRUS, SUGGESTING POSSIBLE ALZHEIMER'S DISEASE. QC: NO QC_COMMENTS EVENT: ; N…
2270.51	104785|200154	brain	3	[D]	D9-22050/M-50630; Brodmann area 23; NO_PCT; Alzheimer's disease; CINGULATE GYRUS (BRODMANN AREA 23) FROM DONOR WITH POSSIBLE ALZHEIMER'S DISEASE (CERAD-4). PER SUBMITTING SITE'S PATHOLOGY REPORT, SPARSE SENILE PLAQUES IN THE NEOCORTEX AND SEVERE NEUROFIBRILLARY TANGLES IN THE HIPPOCAMPUS AND ENTORHINAL CORTEX, SUGGESTING POSSIBLE ALZHEIMER'S DISEASE. QC: NO QC_COMMENTS EVENT: ; Neurofibrillary de…
1489.32	50420|193278	brain	3	[D]	D9-22050/M-50630; Brodmann area 24; NO_PCT; Alzheimer's disease; CINGULATE GYRUS (BRODMANN AREA 24); PER PATHOLOGY SUMMARY, SEVERE DEGREES OF SENILE PLAQUES AND NEUROFIBRILLARY TANGLES IN CEREBRAL CORTEX, AND VARIABLY IN HIPPOCAMPUS AND SUBCORTICAL NUCLEI, CONSISTENT WITH DEFINITE ALZHEIMER'S DISEASE (CERAD-2). QC: NO QC_COMMENTS EVENT: ; Neurofibrillary degeneration;
3383.72	35056|155982	brain	3	[D]	D9-22050/M-50630; Brodmann area 32; NO_PCT; Alzheimer's disease; CINGULATE GYRUS (BRODMANN AREA 32); DONOR WITH DEFINITE ALZHEIMER'S DISEASE (CERAD-2). PER PATH. SUMMARY, MODERATE SENILE PLAQUE FORMATION IN NEOCORTEX, AND TANGLES IN HIPPOCAMPUS AND SUBCORTICAL AND BRAIN STEM NUCLEI SUGGESTING ALZHEIMER'S DISEASE. QC: PROBABLE ALZHEIMER'S DISEASE (GLOBAL DIAGNOSIS FOR ALL DONOR BRAIN REGIONS; GLGC…
3669.61	35065|156022	brain	3	[D]	D9-22050/M-50630; Brodmann area 32; N/A; Alzheimer's disease; CINGULATE GYRUS (BRODMANN AREA 32); DONOR W/ DEFINITE AD (CERAD-2). PER PATH. SUMMARY, MOD. SENILE PLAQUES IN CORTEX, HIPPOCAMPUS, SUBCORTICAL NUCLEI; SPARSE TANGLES RESTRICTED TO HIPPOCAMPUS AND PARAHIPPOCAMPAL GYRUS, SUGGESTING AD. QC: AGE RELATED CHANGES (GLOBAL DIAGNOSIS FOR ALL DONOR BRAIN REGIONS; GLGC NEUROPATHOLOGY CONSULTANT R…
2120.39	35068|156030	brain	3	[D]	D9-22050/M-50630; Brodmann area 32; NO_PCT; Alzheimer's disease; CINGULATE GYRUS (BRODMANN AREA 32) FROM DONOR WITH DEFINITE ALZHEIMER'S DISEASE (CERAD-2). PER PATHOLOGY SUMMARY, SEVERE SENILE PLAQUES AND NEUROFIBRILLARY TANGLES IN NEOCORTEX, HIPPOCAMPUS AND SUBCORTICAL NUCLEI, C/W ALZHEIMER'S DISEASE. QC: DEFINITE ALZHEIMER'S DISEASE (GLOBAL DIAGNOSIS FOR ALL DONOR BRAIN REGIONS; GLGC NEUROPATHO…
3086.01	35071|156034	brain	3	[D]	D9-22050/M-50630; Brodmann area 32; NO_PCT; Alzheimer's disease; CINGULATE GYRUS (BRODMANN AREA 32) FROM DONOR WITH POSSIBLE ALZHEIMER'S DISEASE (CERAD-4). PER PATHOLOGY SUMMARY, MODERATE TO SEVERE PLAQUES IN NEOCORTEX, AND SPARSE TANGLES IN TEMPORAL CORTEX BUT SEVERE IN HIPPOCAMPUS AND PARA-HIPPOCAMPAL GYRUS, C/W POSSIBLE ALZHEIMER'S DISEASE. QC: NO QC_COMMENTS EVENT: ; Neurofibrillary degenerat…
4568.09	35077|156046	brain	3	[D]	D9-22050/M-50630; Brodmann area 32; NO_PCT; Alzheimer's disease; CINGULATE GYRUS (BRODMANN AREA 32); DONOR W/ POSSIBLE AD (CERAD-4). PER PATH. SUMMARY, MOD.-SEVERE SENILE PLAQUES IN NEOCORTEX, AND SPARSE TANGLES IN TEMPORAL CORTEX BUT SEVERE IN HIPPOCAMPUS AND PARA-HIPPOCAMPAL GYRUS, C/W POSSIBLE AD. QC: PROBABLE ALZHEIMER'S DISEASE (GLOBAL DIAGNOSIS FOR ALL DONOR BRAIN REGIONS; GLGC NEUROPATHOLO…
5377.69	35080|156086	brain	3	[D]	D9-22050/M-50630; Brodmann area 32; NO_PCT; Alzheimer's disease; CINGULATE GYRUS (BRODMANN AREA 32); DONOR W/ DEFINITE AD (CERAD-2). PER PATH. SUMMARY, VARIABLE SENILE PLAQUES, SPARSE/FOCAL TANGLES IN NEOCORTEX, HIPPOCAMPUS AND SUBCORTICAL NUCLEI, MOD.-SEVERE TANGLES IN PARAHIPPOCAMPAL GYRUS, INDICATING AD. QC: PROBABLE ALZHEIMER'S DISEASE (GLOBAL DIAGNOSIS FOR ALL DONOR BRAIN REGIONS; GLGC NEURO…
4658.53	35083|156102	brain	3	[D]	D9-22050/M-50630; Brodmann area 32; NO_PCT; Alzheimer's disease; CINGULATE GYRUS (BRODMANN AREA 32) FROM DONOR WITH DEFINITE ALZHEIMER'S DISEASE (CERAD-2). PER PATHOLOGY SUMMARY, MODERATE TO SEVERE SENILE PLAQUE FORMATION IN NEOCORTEX, SENILE PLAQUES AND TANGLES IN HIPPOCAMPUS, PARAHIPPOCAMPAL GYRUS AND SUBCORTICAL NUCLEI, C/W ALZHEIMER'S DISEASE. QC: POSSIBLE ALZHEIMER'S DISEASE (GLOBAL DIAGNOSI…
3423.8	35086|156106	brain	3	[D]	D9-22050/M-50630; Brodmann area 32; NO_PCT; Alzheimer's disease; CINGULATE GYRUS (BRODMANN AREA 32); DONOR W/ DEFINITE AD (CERAD-2). PER PATH. SUMMARY, MOD.-SEVERE SENILE PLAQUES AND SPARSE TANGLE FORMATION IN NEOCORTEX, HIPPOCAMPUS, PARAHIPPOCAMPAL GYRUS AND SUBCORTICAL NUCLEI C/W ALZHEIMER'S DISEASE. QC: DEFINITE ALZHEIMER'S DISEASE (GLOBAL DIAGNOSIS FOR ALL DONOR BRAIN REGIONS; GLGC NEUROPATHO…
2820.13	35092|156114	brain	3	[D]	D9-22050/M-50630; Brodmann area 32; NO_PCT; Alzheimer's disease; CINGULATE GYRUS (BRODMANN AREA 32); DONOR W/ DEFINITE ALZHEIMER'S DISEASE (CERAD-2). PER PATH. SUMMARY, SEVERE SENILE PLAQUES AND TANGLE FORMATION IN NEOCORTEX, HIPPOCAMPUS, PARAHIPPOCAMPAL GYRUS AND SUBCORTICAL NUCLEI C/W ALZHEIMER DISEASE. QC: NO QC_COMMENTS EVENT: ; Neurofibrillary degeneration;
4364.35	35095|156126	brain	3	[D]	D9-22050/M-50630; Brodmann area 32; NO_PCT; Alzheimer's disease; CINGULATE GYRUS (BRODMANN AREA 32); DONOR W/ POSSIBLE AD (CERAD-4). PER PATH. SUMMARY, MOD.-SEVERE SENILE PLAQUES BUT RARE TANGLES IN CEREBRAL CORTEX, VARIABLE TANGLES IN HIPPOCAMPUS, PARAHIPPOCAMPAL GYRUS AND SUBCORTICAL NUCLEI, C/W POSSIBLE AD. QC: AGE RELATED CHANGES (GLOBAL DIAGNOSIS FOR ALL DONOR BRAIN REGIONS; GLGC NEUROPATHOL…
2069.72	35098|156134	brain	3	[D]	D9-22050/M-50630; Brodmann area 32; NO_PCT; Alzheimer's disease; CINGULATE GYRUS (BRODMANN AREA 32); DONOR W/ DEFINITE AD (CERAD-2). PER PATH. SUMMARY, MODERATELY SEVERE SENILE PLAQUES AND TANGLES IN NEOCORTEX, HIPPOCAMPUS, PARAHIPPOCAMPAL GYRUS AND THE SUBCORTICAL NUCLEI, C/W ALZHEIMER'S DISEASE. QC: DEFINITE ALZHEIMER'S DISEASE (GLOBAL DIAGNOSIS FOR ALL DONOR BRAIN REGIONS; GLGC NEUROPATHOLOGY …
4625.11	35113|156182	brain	3	[D]	D9-22050/M-50630; Brodmann area 32; NO_PCT; Alzheimer's disease; CINGULATE GYRUS (BRODMANN AREA 32); DONOR W/ POSSIBLE AD (CERAD-4). PER PATH. SUMMARY, MOD.-SEVERE SENILE PLAQUES IN NEOCORTEX, AND SPARSE TANGLES IN TEMPORAL CORTEX, SEVERE IN HIPPOCAMPUS AND PARA-HIPPOCAMPAL GYRUS, C/W POSSIBLE AD. QC: POSSIBLE ALZHEIMER'S DISEASE + CEREBELLAR INFARCT (GLOBAL DIAGNOSIS FOR ALL DONOR BRAIN REGIONS;…
4167.52	35119|156202	brain	3	[D]	D9-22050/M-50630; Brodmann area 32; NO_PCT; Alzheimer's disease; CINGULATE GYRUS (BRODMANN AREA 32); DONOR W/ PROBABLE ALZHEIMER'S DISEASE (CERAD-3). PER PATH SUMMARY, MOD.-SEVERE SENILE PLAQUES AND TANGLES IN NEOCORTEX, HIPPOCAMPUS, ENTORHINAL CORTEX AND SUBCORTICAL NUCLEI; PROBABLE ALZHEIMER'S DISEASE. QC: POSSIBLE ALZHEIMER'S DISEASE (GLOBAL DIAGNOSIS FOR ALL DONOR BRAIN REGIONS; GLGC NEUROPAT…
4290.97	35128|156246	brain	3	[D]	D9-22050/M-50630; Brodmann area 32; NO_PCT; Alzheimer's disease; CINGULATE GYRUS (BRODMANN AREA 32); DONOR W/ DEFINITE ALZHEIMER'S DISEASE (CERAD-2). PER PATH. SUMMARY, SEVERE WIDESPREAD NEUROFIBRILLARY TANGLE AND SENILE PLAQUE FORMATION IN THE HIPPOCAMPUS AND NEOCORTEX CONSISTENT WITH ALZHEIMER'S DISEASE. QC: POSSIBLE ALZHEIMER'S DISEASE (GLOBAL DIAGNOSIS FOR ALL DONOR BRAIN REGIONS; GLGC NEUROP…
2686.89	35134|156254	brain	3	[D]	D9-22050/M-50630; Brodmann area 32; N/A; Alzheimer's disease; CINGULATE GYRUS (BRODMANN AREA 32); DONOR W/ POSSIBLE AD (CERAD-4). PER PATH. SUMMARY, MOD. PLAQUE FORMATION IN NEOCORTEX, SPARSE TANGLES IN HIPPOCAMPUS AND BRAIN STEM NUCLEI, MOD. TANGLES IN THE PARAHIPPOCAMPAL GYRUS INDICATING POSSIBLE AD. QC: POSSIBLE ALZHEIMER'S DISEASE + INFARCT IN BASAL GANGLIA (GLOBAL DIAGNOSIS FOR ALL DONOR BRA…
5131.66	35188|187355	brain	3	[D]	D9-22050/M-50630; Brodmann area 32; NO_PCT; Alzheimer's disease; CINGULATE GYRUS (BRODMANN AREA 32), FROM DONOR WITH DEFINITE ALZHEIMER'S DISEASE (CERAD-2). PER PATHOLOGY SUMMARY, MODERATELY SEVERE SENILE PLAQUES AND NEUROFIBRILLARY TANGLES IN THE CEREBRAL CORTEX, HIPPOCAMPUS AND THE SUBCORTICAL NUCLEI, CONSISTENT WITH ALZHEIMER'S DISEASE. QC: NO QC_COMMENTS EVENT: ; Neurofibrillary degeneration;
3407.1	35194|187358	brain	3	[D]	D9-22050/M-50630; Brodmann area 32; NO_PCT; Alzheimer's disease; CINGULATE GYRUS (BRODMANN AREA 32), FROM DONOR WITH PROBABLE ALZHEIMER'S DISEASE (CERAD-3). PER PATHOLOGY SUMMARY, MODERATELY SEVERE SENILE PLAQUES AND NEURO-FIBRILLARY TANGLES IN THE NEOCORTEX, HIPPOCAMPUS AND THE SUBCORTICAL NUCLEI, CONSISTENT WITH ALZHEIMER'S DISEASE. QC: NO QC_COMMENTS EVENT: ; Neurofibrillary degeneration;
4494.44	35203|187364	brain	3	[D]	D9-22050/M-50630; Brodmann area 32; NO_PCT; Alzheimer's disease; CINGULATE GYRUS (BRODMANN AREA 32), FROM DONOR WITH POSSIBLE ALZHEIMER'S DISEASE (CERAD-4). PER PATHOLOGY SUMMARY, MODERATE SENILE PLAQUES IN THE NEOCORTEX AND VARIABLE NEUROFIBRILLARY TANGLES IN THE TEMPORAL CORTEX AND HIPPOCAMPUS, SUGGESTING POSSIBLE ALZHEIMER'S DISEASE. QC: NO QC_COMMENTS EVENT: ; Neurofibrillary degeneration;
2468.97	35215|187370	brain	3	[D]	D9-22050/M-50630; Brodmann area 32; NO_PCT; Alzheimer's disease; CINGULATE GYRUS (BRODMANN AREA 32), FROM DONOR WITH POSSIBLE ALZHEIMER'S DISEASE (CERAD-4). PER PATHOLOGY SUMMARY, SPARSE SENILE PLAQUES AND NEUROFIBRILLARY TANGLES RESTRICTED TO HIPPOCAMPUS, PARAHIPPOCAMPAL GYRUS AND IN THE SUBCORTICAL NUCLEI, SUGGESTING POSSIBLE ALZHEIMER'S DISEASE. QC: NO QC_COMMENTS EVENT: ; Neurofibrillary dege…
1388.39	35218|187371	brain	3	[D]	D9-22050/M-50630; Brodmann area 32; NO_PCT; Alzheimer's disease; CINGULATE GYRUS (BRODMANN AREA 32), FROM DONOR WITH PROBABLE ALZHEIMER'S DISEASE (CERAD-3). PER PATHOLOGY SUMMARY, VARIABLE SENILE PLAQUES AND NEUROFIBRILLARY TANGLES IN THE NEOCORTEX, HIPPOCAMPUS AND THE SUBCORTICAL NUCLEI, CONSISTENT WITH ALZHEIMER'S DISEASE. QC: NO QC_COMMENTS EVENT: ; Neurofibrillary degeneration;
3893.51	35224|187373	brain	3	[D]	D9-22050/M-50630; Brodmann area 32; NO_PCT; Alzheimer's disease; CINGULATE GYRUS (BRODMANN AREA 32), FROM DONOR WITH PROBABLE ALZHEIMER'S DISEASE (CERAD-3). PER PATHOLOGY SUMMARY, VARIABLE SENILE PLAQUES AND NEUROFIBRILLARY TANGLES IN THE NEOCORTEX, HIPPOCAMPUS AND THE SUBCORTICAL NUCLEI, CONSISTENT WITH ALZHEIMER'S DISEASE. QC: NO QC_COMMENTS EVENT: ; Neurofibrillary degeneration;
4411.94	37252|156038	brain	3	[D]	D9-22050/M-50630; Brodmann area 32; NO_PCT; Alzheimer's disease; CINGULATE GYRUS (BRODMANN AREA 32); DONOR W/ PROBABLE AD (CERAD-3). PER PATH SUMMARY, SPARSE TO MODERATE SENILE PLAQUE FORMATION IN NEOCORTEX, TANGLES IN SUBCORTICAL NUCLEI, HIPPOCAMPUS AND PARAHIPPOCAMPAL GYRUS, SUGGESTING PROBABLE AD. QC: AGE RELATED CHANGES (GLOBAL DIAGNOSIS FOR ALL DONOR BRAIN REGIONS; GLGC NEUROPATHOLOGY CONSUL…
5082.14	35035|155938	brain	3	[D]	D9-22050/M-50630; Brodmann area 32; NO_PCT; Alzheimer's disease; CINGULATE GYRUS (BRODMANN AREA 32); DONOR W/ DEFINITE ALZHEIMER'S DISEASE (CERAD-2). PER PATH. SUMMARY, SEVERE WIDESPREAD NEUROFIBRILLARY TANGLE AND SENILE PLAQUE FORMATION IN THE HIPPOCAMPUS AND NEOCORTEX CONSISTENT WITH ALZHEIMER'S DISEASE. QC: NO QC_COMMENTS EVENT: ; Neurofibrillary degeneration;
5058.02	35041|155951	brain	3	[D]	D9-22050/M-50630; Brodmann area 32; NO_PCT; Alzheimer's disease; CINGULATE GYRUS (BRODMANN AREA 32), DONOR W/ DEFINITE ALZHEIMER'S DISEASE (CERAD-2). PER PATH SUMMARY, SEVERE SENILE PLAQUE FORMATION AND TANGLES IN NEOCORTEX, HIPPOCAMPUS AND SUBCORTICAL NUCLEI, C/W SENILE DEMENTIA OF ALZHEIMER'S TYPE. QC: POSSIBLE ALZHEIMER'S DISEASE (GLOBAL DIAGNOSIS FOR ALL DONOR BRAIN REGIONS; GLGC NEUROPATHOLO…
5330.06	35050|155967	brain	3	[D]	D9-22050/M-50630; Brodmann area 32; NO_PCT; Alzheimer's disease; CINGULATE GYRUS (BRODMANN AREA 32) FROM DONOR WITH POSSIBLE ALZHEIMER'S DISEASE (CERAD-4). PER PATHOLOGY SUMMARY, MODERATE SENILE PLAQUES IN NEOCORTEX, SPARSE TANGLES IN HIPPOCAMPUS AND SUBCORTICAL AND BRAIN STEM NUCLEI, MODERATE TANGLES IN PARAHIPPOCAMPAL GYRUS; POSSIBLE ALZHEIMER'S DISEASE. QC: AGE RELATED CHANGES (GLOBAL DIAGNOSI…
2721.89	35059|156002	brain	3	[D]	D9-22050/M-50630; Brodmann area 32; NO_PCT; Alzheimer's disease; CINGULATE GYRUS (BRODMANN AREA 32); DONOR W/ DEFINITE ALZHEIMER'S DISEASE (CERAD-2). PER PATH. SUMMARY, SEVERE SENILE PLAQUES AND NEUROFIBRILLARY TANGLE FORMATION IN NEOCORTEX, HIPPOCAMPUS AND SUBCORTICAL NUCLEI C/W ALZHEIMER'S DISEASE. QC: DEFINITE ALZHEIMER'S DISEASE (GLOBAL DIAGNOSIS FOR ALL DONOR BRAIN REGIONS; GLGC NEUROPATHOLO…
5442.1	41942|156010	brain	3	[D]	D9-22050/M-50630; Brodmann area 32; NO_PCT; Alzheimer's disease; CINGULATE GYRUS (BRODMANN AREA 32); DONOR W/ DEFINITE ALZHEIMER'S DISEASE (CERAD-2). PER PATH. SUMMARY, MOD. SENILE PLAQUE FORMATION IN NEOCORTEX AND TANGLES IN HIPPOCAMPUS AND PARAHIPPOCAMPAL GYRUS, SUGGESTING DEFINITE ALZHEIMER'S DISEASE. QC: AGE RELATED CHANGES (GLOBAL DIAGNOSIS FOR ALL DONOR BRAIN REGIONS; GLGC NEUROPATHOLOGY CO…
2173.28	50467|193268	brain	3	[D]	D9-22050/M-50630; Brodmann area 32; NO_PCT; Alzheimer's disease; CINGULATE GYRUS (BRODMANN AREA 32); PER PATHOLOGY SUMMARY, MODERATE SENILE PLAQUES IN NEOCORTEX AND NEUROFIBRILLARY TANGLE FORMATION IN HIPPOCAMPUS, ENTORHINAL CORTEX, AND SUBCORTICAL NUCLEI, SUGGESTING PROBABLE ALZHEIMER'S DISEASE (CERAD-3); ALSO, OLD HISTORY OF MINIMAL ISCHEMIC CEREBROVASCULAR DISEASE WITH A HEALED MICRO-INFARCT I…
2750.84	50471|193272	brain	3	[D]	D9-22050/M-50630; Brodmann area 32; NO_PCT; Alzheimer's disease; CINGULATE GYRUS (BRODMANN AREA 32); PER PATHOLOGY SUMMARY, VARIABLE SENILE PLAQUES AND NEUROFIBRILLARY TANGLES IN NEOCORTEX, HIPPOCAMPUS AND SUBCORTICAL NUCLEI, CONSISTENT WITH POSSIBLE ALZHEIMER'S DISEASE (CERAD-4). QC: NO QC_COMMENTS EVENT: ; Neurofibrillary degeneration;
1555.34	50473|193273	brain	3	[D]	D9-22050/M-50630; Brodmann area 32; NO_PCT; Alzheimer's disease; CINGULATE GYRUS (BRODMANN AREA 32); PER PATHOLOGY SUMMARY, VARIABLE SENILE PLAQUES AND NEUROFIBRILLARY TANGLES IN NEOCORTEX, HIPPOCAMPUS AND SUBCORTICAL NUCLEI, CONSISTENT WITH NEUROPATHOLOGIC DIAGNOSIS OF POSSIBLE ALZHEIMER'S DISEASE (CERAD-4). DONOR HAD CLINICAL HISTORY OF TREATED PARKINSON'S DISEASE; DIAGNOSIS WAS NOT SUPPORTED B…
3466.39	50465|193266	brain	3	[D]	D9-22050/M-50630; Brodmann area 32; NO_PCT; Alzheimer's disease; CINGULATE GYRUS (BRODMANN AREA 32); PER PATHOLOGY SUMMARY, MODERATE SENILE PLAQUE FORMATION IN NEOCORTEX AND INFREQUENT NEUROFIBRILLARY TANGLES IN HIPPOCAMPUS, PARAHIPPOCAMPAL GYRUS AND THE SUBCORTICAL NUCLEI, SUGGESTING POSSIBLE ALZHEIMER'S DISEASE (CERAD-4) IN A 79 YEAR OLD PATIENT WITH NO CLINICAL HISTORY OF COGNITIVE DEFICITS. Q…
3987.74	50491|193284	brain	3	[D]	D9-22050/M-50630; Brodmann area 32; NO_PCT; Alzheimer's disease; CINGULATE GYRUS (BRODMANN AREA 32); PER PATHOLOGY SUMMARY, MODERATELY SEVERE SENILE PLAQUES AND NEUROFIBRILLARY TANGLES IN CEREBRAL CORTEX, HIPPOCAMPUS AND SUBCORTICAL NUCLEI, CONSISTENT WITH DEFINITE ALZHEIMER'S DISEASE (CERAD-2). QC: NO QC_COMMENTS EVENT: ; Neurofibrillary degeneration;
3059.59	50493|193285	brain	3	[D]	D9-22050/M-50630; Brodmann area 32; NO_PCT; Alzheimer's disease; CINGULATE GYRUS (BRODMANN AREA 32); PER PATHOLOGY SUMMARY, MODERATELY SEVERE SENILE PLAQUES AND NEUROFIBRILLARY TANGLES IN CEREBRAL CORTEX, HIPPOCAMPUS AND SUBCORTICAL NUCLEI, CONSISTENT WITH PROBABLE ALZHEIMER'S DISEASE (CERAD-3). QC: NO QC_COMMENTS EVENT: ; Neurofibrillary degeneration;
4202.1	50481|193277	brain	3	[D]	D9-22050/M-50630; Brodmann area 32; NO_PCT; Alzheimer's disease; CINGULATE GYRUS (BRODMANN AREA 32); PER PATHOLOGY SUMMARY, VARIABLE SENILE PLAQUES AND NEUROFIBRILLARY TANGLES IN CEREBRAL CORTEX, HIPPOCAMPUS AND SUBCORTICAL NUCLEI, CONSISTENT WITH PROBABLE ALZHEIMER'S DISEASE (CERAD-3). QC: NO QC_COMMENTS EVENT: ; Neurofibrillary degeneration;
2743.51	57041|187377	brain	3	[D]	D9-22050/M-50630; Brodmann area 32; NO_PCT; Alzheimer's disease; CINGULATE GYRUS (BRODMANN AREA 32), FROM DONOR WITH POSSIBLE ALZHEIMER'S DISEASE (CERAD-4). PER ORIGINAL PATHOLOGY REPORT, ADULT BRAIN WITH MODERATE SENILE PLAQUE FORMATION IN THE NEOCORTEX AND NEUROFIBRILLARY TANGLES IN THE HIPPOCAMPUS, PARAHIPPOCAMPAL GYRUS AND THE SUBCORTICAL NUCLEI, SUGGESTING POSSIBLE ALZHEIMER'S DISEASE (CERAD…
2343.7	58596|198115	brain	3	[D]	D9-22050/M-50630; Brodmann area 32; NO_PCT; Alzheimer's disease; CINGULATE GYRUS (BRODMANN AREA 32) FROM DONOR WITH PROBABLE ALZHEIMER'S DISEASE (CERAD-3). SUBMITTING SITE'S PATHOLOGY REPORT: ADULT BRAIN WITH MILD NEOCORTICAL AND HIPPOCAMPAL CHANGES CONSISTENT WITH A DIAGNOSIS OF SENILE DEMENTIA OF ALZHEIMER-TYPE. QC: NO QC_COMMENTS EVENT: ; Neurofibrillary degeneration;
4389.37	58652|198123	brain	3	[D]	D9-22050/M-50630; Brodmann area 32; NO_PCT; Alzheimer's disease; CINGULATE GYRUS (BRODMANN AREA 32) FROM DONOR WITH PROBABLE ALZHEIMER'S DISEASE (CERAD-3). SUBMITTING SITE'S PATHOLOGY REPORT: A MODERATE DEGREE OF SENILE PLAQUE FORMATION IN THE NEOCORTEX, AND NEUROFIBRILLARY TANGLES IN THE HIPPOCAMPUS, PARAHIPPOCAMPAL GYRUS, AND IN THE SUBCORTICAL AND THE BRAIN STEM NUCLEI SUGGESTING PROBABLE SENI…
2637.41	58666|198125	brain	3	[D]	D9-22050/M-50630; Brodmann area 32; NO_PCT; Alzheimer's disease; CINGULATE GYRUS (BRODMANN AREA 32) FROM DONOR WITH POSSIBLE ALZHEIMER'S DISEASE (CERAD-4). SUBMITTING SITE'S PATHOLOGY REPORT: ADULT BRAIN WITH A MODERATE DEGREE OF SENILE PLAQUE FORMATION AND NEUROFIBRILLARY TANGLES IN THE NEOCORTEX, HIPPOCAMPUS AND THE SUBCORTICAL NUCLEI, CONSISTENT WITH A DIAGNOSIS OF ALZHEIMER'S DISEASE. QC: NO …
1541.38	58673|198126	brain	3	[D]	D9-22050/M-50630; Brodmann area 32; NO_PCT; Alzheimer's disease; CINGULATE GYRUS (BRODMANN AREA 32) FROM DONOR WITH PROBABLE ALZHEIMER'S DISEASE (CERAD-3). PER SUBMITTING SITE'S PATHOLOGY REPORT, SPARSE TO MODERATE DEGREE OF SENILE PLAQUE FORMATION IN THE NEOCORTEX AND NEUROFIBRILLARY TANGLES IN THE HIPPOCAMPUS AND THE PARAHIPPOCAMPAL GYRUS, SUGGESTING PROBABLE ALZHEIMER'S DISEASE. QC: NO QC_COMM…
4425.15	58694|198129	brain	3	[D]	D9-22050/M-50630; Brodmann area 32; NO_PCT; Alzheimer's disease; CINGULATE GYRUS (BRODMANN AREA 32) FROM DONOR WITH PROBABLE ALZHEIMER'S DISEASE (CERAD-3). SUBMITTING SITE'S PATHOLOGY REPORT: ADULT BRAIN WITH A MODERATELY SEVERE DEGREE OF SENILE PLAQUES AND VERY SPARSE FOCAL NEUROFIBRILLARY TANGLE FORMATION IN THE NEOCORTEX, AND SEVERE NEUROFIBRILLARY TANGLES IN THE HIPPOCAMPUS, THE PARAHIPPOCAMP…
3022.68	102966|199418	brain	3	[D]	D9-22050/M-50630; Brodmann area 32; NO_PCT; Alzheimer's disease; CINGULATE GYRUS (BRODMANN AREA 32) FROM DONOR WITH POSSIBLE ALZHEIMER'S DISEASE (CERAD-4). PER SUBMITTING SITE'S PATHOLOGY REPORT, BRAIN WITH VERY SPARSE SENILE PLAQUES AND LACK OF NEUROFIBRILLARY TANGLES IN THE NEOCORTEX, BUT SEVERE NEUROFIBRILLARY TANGLE FORMATION IN HIPPOCAMPUS AND PARAHIPPOCAMPAL GYRUS, AND SPARSELY IN SUBCORTIC…
2181.01	103022|199425	brain	3	[D]	D9-22050/M-50630; Brodmann area 32; NO_PCT; Alzheimer's disease; CINGULATE GYRUS (BRODMANN AREA 32) FROM DONOR WITH PROBABLE ALZHEIMER'S DISEASE (CERAD-3). PER SUBMITTING SITE'S PATHOLOGY REPORT, ADULT BRAIN WITH MODERATE SENILE PLAQUES IN THE NEOCORTEX, SPARSE TO MODERATE NEUROFIBRILLARY TANGLE IN THE HIPPOCAMPUS, THE ENTORHINAL CORTEX, AND IN THE SUBCORTICAL NUCLEI, SUGGESTING EARLY ALZHEIMER'S…
2622.48	103094|199434	brain	3	[D]	D9-22050/M-50630; Brodmann area 32; NO_PCT; Alzheimer's disease; CINGULATE GYRUS (BRODMANN AREA 32) FROM DONOR WITH PROBABLE ALZHEIMER'S DISEASE (CERAD-3). PER SUBMITTING SITE'S PATHOLOGY REPORT, ADULT BRAIN WITH MODERATE SENILE PLAQUES IN THE CEREBRAL CORTEX, AND MILD TO MODERATE NEUROFIBRILLARY TANGLES IN THE HIPPOCAMPUS AND THE PARAHIPPOCAMPAL GYRUS, CONSISTENT WITH PROBABLE ALZHEIMER'S DISEAS…
1471.13	108494|201181	brain	3	[D]	D9-22050/M-50630; Brodmann area 32; NO_PCT; Alzheimer's disease; CINGULATE GYRUS (BRODMANN AREA 32) FROM DONOR WITH POSSIBLE ALZHEIMER'S DISEASE (CERAD-4). PER SUBMITTING SITE'S PATHOLOGY REPORT, SPARSE SENILE PLAQUES AND AN ABSENCE OF NEUROFIBRILLARY TANGLES IN THE NEOCORTEX, AND NEUROFIBRILLARY TANGLES RESTRICTED TO THE HIPPOCAMPUS AND THE PARAHIPPOCAMPAL GYRUS, C/W AGE RELATED CHANGES BUT MEET…
1950.31	108630|201198	brain	3	[D]	D9-22050/M-50630; Brodmann area 32; NO_PCT; Alzheimer's disease; CINGULATE GYRUS (BRODMANN AREA 32) FROM DONOR WITH POSSIBLE ALZHEIMER'S DISEASE (CERAD-4). PER SUBMITTING SITE'S PATHOLOGY REPORT, VARIABLE SENILE PLAQUES AND NEUROFIBRILLARY TANGLES IN THE NEOCORTEX, HIPPOCAMPUS AND THE SUBCORTICAL NUCLEI, CONSISTENT WITH POSSIBLE ALZHEIMER'S DISEASE. QC: NO QC_COMMENTS EVENT: ; Neurofibrillary deg…
3706.76	35151|157440	brain	3	[D]	DF-000C0/M-00002; Brodmann area 23; NO_PCT; Disease type AND/OR category not assigned; MORPHOLOGICALLY NORMAL CINGULATE GYRUS (BRODMANN AREA 23), FROM DONOR WITH SCHIZOPHRENIA. PER PATH. SUMMARY, NO SIGNIFICANT NEUROPATHOLOGIC ABNORMALITIES. QC: POSSIBLE ALZHEIMER'S DISEASE (GLOBAL DIAGNOSIS FOR ALL DONOR BRAIN REGIONS; GLGC NEUROPATHOLOGY CONSULTANT REVIEW). EVENT: ; Morphology not applicable;
1530.74	35160|157443	brain	3	[D]	DF-000C0/M-00002; Brodmann area 23; NO_PCT; Disease type AND/OR category not assigned; MORPHOLOGICALLY NORMAL CINGULATE GYRUS (BRODMANN AREA 23), FROM DONOR WITH SCHIZOPHRENIA. PER PATH. SUMMARY, ADULT BRAIN WITH NO SIGNIFICANT NEUROPATHOLOGIC ABNORMALITIES. QC: AGE RELATED CHANGES (GLOBAL DIAGNOSIS FOR ALL DONOR BRAIN REGIONS; GLGC NEUROPATHOLOGY CONSULTANT REVIEW). EVENT: ; Morphology not appli…
5844.19	35175|157450	brain	3	[D]	DF-000C0/M-00002; Brodmann area 23; N/A; Disease type AND/OR category not assigned; MORPHOLOGICALLY NORMAL CINGULATE GYRUS (BRODMANN AREA 23), FROM DONOR WITH SCHIZOPHRENIA. PER PATH. SUMMARY, ADULT BRAIN WITH NO SIGNIFICANT NEUROPATHOLOGIC ABNORMALITIES. QC: NORMAL BRAIN (GLOBAL DIAGNOSIS FOR ALL DONOR BRAIN REGIONS; GLGC NEUROPATHOLOGY CONSULTANT REVIEW). EVENT: ; Morphology not applicable;
3025.84	37278|157442	brain	3	[D]	DF-000C0/M-00002; Brodmann area 23; NO_PCT; Disease type AND/OR category not assigned; MORPHOLOGICALLY NORMAL CINGULATE GYRUS (BRODMANN AREA 23), FROM DONOR WITH SCHIZOPHRENIA. PER PATH. SUMMARY, ADULT BRAIN WITH NO SIGNIFICANT NEUROPATHOLOGIC ABNORMALITIES. QC: NORMAL BRAIN (GLOBAL DIAGNOSIS FOR ALL DONOR BRAIN REGIONS; GLGC NEUROPATHOLOGY CONSULTANT REVIEW). EVENT: ; Morphology not applicable;
2511.14	36321|186924	brain	3	[D]	DF-000C0/M-00002; Brodmann area 23; NO_PCT; Disease type AND/OR category not assigned; MORPHOLOGICALLY NORMAL CINGULATE GYRUS (BRODMANN AREA 23) FROM DONOR WITH SCHIZOPHRENIA. PER SUBMITTED PATHOLOGY REPORT, MILD TERMINAL ANOXIC ENCEPHALOPATHY PRESENT. QC: NO QC_COMMENTS EVENT: ; Morphology not applicable;
1518.3	37293|187367	brain	3	[D]	DF-000C0/M-00002; Brodmann area 23; NO_PCT; Disease type AND/OR category not assigned; MORPHOLOGICALLY NORMAL CINGULATE GYRUS (BRODMANN AREA 23), FROM DONOR WITH SCHIZOPHRENIA (SCHIZOAFFECTIVE PSYCHOSIS BY ICD CRITERIA). PER PATHOLOGY SUMMARY, ADULT BRAIN WITH NO SIGNIFICANT NEUROPATHOLOGICAL ABNORMALITIES. QC: NO QC_COMMENTS EVENT: ; Morphology not applicable;
4791.3	41946|157446	brain	3	[D]	DF-000C0/M-00002; Brodmann area 23; NO_PCT; Disease type AND/OR category not assigned; MORPHOLOGICALLY NORMAL CINGULATE GYRUS (BRODMANN AREA 23), FROM DONOR WITH SCHIZOPHRENIA. PER PATH. SUMMARY, ADULT BRAIN WITH SPARSE SENILE PLAQUE FORMATION IN NEOCORTEX, AND TANGLES RESTRICTED TO HIPPOCAMPAL PYRAMIDAL NEURONS. QC: NO QC_COMMENTS EVENT: ; Morphology not applicable;
3744.1	45439|157429	brain	3	[D]	DF-000C0/M-00002; Brodmann area 23; NO_PCT; Disease type AND/OR category not assigned; MORPHOLOGICALLY NORMAL CINGULATE GYRUS (BRODMANN AREA 23), FROM DONOR WITH SCHIZOPHRENIA. PER PATH. SUMMARY, ADULT BRAIN WITH NO SIGNIFICANT PATHOLOGICAL ABNORMALITIES. QC: AGE RELATED CHANGES (GLOBAL DIAGNOSIS FOR ALL DONOR BRAIN REGIONS; GLGC NEUROPATHOLOGY CONSULTANT REVIEW). EVENT: ; Morphology not applicab…
1622.18	50368|193269	brain	3	[D]	DF-000C0/M-00002; Brodmann area 23; NO_PCT; Disease type AND/OR category not assigned; MORPHOLOGICALLY NORMAL CINGULATE GYRUS (BRODMANN AREA 23) FROM DONOR WITH SCHIZOPHRENIA. PER PATHOLOGY SUMMARY, NO SIGNIFICANT NEUROPATHOLOGICAL ABNORMALITIES. QC: NO QC_COMMENTS EVENT: ; Morphology not applicable;
4858.99	49820|157436	brain	3	[D]	DF-000C0/M-00002; Brodmann area 23; NO_PCT; Disease type AND/OR category not assigned; MORPHOLOGICALLY NORMAL CINGULATE GYRUS (BRODMANN AREA 23), FROM DONOR WITH SCHIZOPHRENIA. PER PATH. SUMMARY, ADULT BRAIN WITH MILD, FOCAL TANGLE FORMATION RESTRICTED TO PARAHIPPOCAMPAL GYRUS, C/W AGE RELATED CHANGES. QC: AGE RELATED CHANGES (GLOBAL DIAGNOSIS FOR ALL DONOR BRAIN REGIONS; GLGC NEUROPATHOLOGY CONS…
1495.21	51956|157449	brain	3	[D]	DF-000C0/M-00002; Brodmann area 23; N/A; Disease type AND/OR category not assigned; MORPHOLOGICALLY NORMAL CINGULATE GYRUS (BRODMANN AREA 23), FROM DONOR WITH SCHIZOPHRENIA. PER PATH. SUMMARY, NO SIGNIFICANT NEUROPATHOLOGICAL ABNORMALITIES. QC: NORMAL BRAIN (GLOBAL DIAGNOSIS FOR ALL DONOR BRAIN REGIONS; GLGC NEUROPATHOLOGY CONSULTANT REVIEW). EVENT: ; Morphology not applicable;
3862.56	35163|157444	brain	3	[D]	DF-000C0/M-00002; Brodmann area 23; NO_PCT; Disease type AND/OR category not assigned; MORPHOLOGICALLY NORMAL CINGULATE GYRUS (BRODMANN AREA 23), FROM DONOR WITH SCHIZOPHRENIA. PER PATH. SUMMARY, ADULT BRAIN WITH NO SIGNIFICANT NEUROPATHOLOGIC ABNORMALITIES. QC: AGE RELATED CHANGES (GLOBAL DIAGNOSIS FOR ALL DONOR BRAIN REGIONS; GLGC NEUROPATHOLOGY CONSULTANT REVIEW). EVENT: ; Morphology not appli…
2527.79	33967|184632	brain	3	[D]	DF-000C0/M-00002; Brodmann area 24; NO_PCT; Disease type AND/OR category not assigned; MORPHOLOGICALLY NORMAL CINGULATE GYRUS ( BRODMANN AREA 24 ), FROM DONOR WITH SCHIZOPHRENIA. PER SUBMITTED PATHOLOGY REPORT, NO SIGNIFICANT MORPHOLOGIC ABNORMALITIES IN BRAIN. QC: NO QC_COMMENTS EVENT: ; Morphology not applicable;
3465.71	34029|186924	brain	3	[D]	DF-000C0/M-00002; Brodmann area 24; NO_PCT; Disease type AND/OR category not assigned; MORPHOLOGICALLY NORMAL CINGULATE GYRUS ( BRODMANN AREA 24 ), FROM DONOR WITH SCHIZOPHRENIA. PER SUBMITTED PATHOLOGY REPORT, MILD TERMINAL ANOXIC ENCEPHALOPATHY PRESENT. QC: NO QC_COMMENTS EVENT: ; Morphology not applicable;
4145.1	39048|173840	brain	3	[D]	DF-000C0/M-00002; Brodmann area 24; NO_PCT; Disease type AND/OR category not assigned; MORPHOLOGICALLY NORMAL CINGULATE GYRUS (BRODMANN AREA 24) FROM DONOR WITH SCHIZOPHRENIA. QC: NORMAL BRAIN (GLOBAL DIAGNOSIS FOR ALL DONOR BRAIN REGIONS; GLGC NEUROPATHOLOGY CONSULTANT REVIEW). EVENT: ; Morphology not applicable;
2945.17	39598|188895	brain	3	[D]	DF-000C0/M-00002; Brodmann area 24; NO_PCT; Disease type AND/OR category not assigned; MORPHOLOGICALLY NORMAL CINGULATE GYRUS (BRODMANN AREA 24); CAUSE OF DEATH: SUICIDE, HISTORY OF SCHIZOPHRENIA. QC: NO QC_COMMENTS EVENT: ; Morphology not applicable;
3534.61	39047|173840	brain	3	[D]	DF-000C0/M-00002; Brodmann area 29; NO_PCT; Disease type AND/OR category not assigned; MORPHOLOGICALLY NORMAL CINGULATE GYRUS (BRODMANN AREA 29) FROM DONOR WITH SCHIZOPHRENIA. QC: NORMAL BRAIN (GLOBAL DIAGNOSIS FOR ALL DONOR BRAIN REGIONS; GLGC NEUROPATHOLOGY CONSULTANT REVIEW). EVENT: ; Morphology not applicable;
2856.61	39597|188895	brain	3	[D]	DF-000C0/M-00002; Brodmann area 29; NO_PCT; Disease type AND/OR category not assigned; MORPHOLOGICALLY NORMAL CINGULATE GYRUS (BRODMANN AREA 29); CAUSE OF DEATH: SUICIDE, HISTORY OF SCHIZOPHRENIA. QC: NO QC_COMMENTS EVENT: ; Morphology not applicable;
3524.98	35143|157431	brain	3	[D]	DF-000C0/M-00002; Brodmann area 32; NO_PCT; Disease type AND/OR category not assigned; MORPHOLOGICALLY NORMAL CINGULATE GYRUS (BRODMANN AREA 32), FROM DONOR WITH SCHIZOPHRENIA. PER PATH. SUMMARY, ADULT BRAIN WITH NO SIGNIFICANT NEUROPATHOLOGICAL ABNORMALITIES. QC: NORMAL BRAIN (GLOBAL DIAGNOSIS FOR ALL DONOR BRAIN REGIONS; GLGC NEUROPATHOLOGY CONSULTANT REVIEW). EVENT: ; Morphology not applicable;
4818.93	35167|157446	brain	3	[D]	DF-000C0/M-00002; Brodmann area 32; NO_PCT; Disease type AND/OR category not assigned; MORPHOLOGICALLY NORMAL CINGULATE GYRUS (BRODMANN AREA 32), FROM DONOR WITH SCHIZOPHRENIA. PER PATH. SUMMARY, ADULT BRAIN WITH SPARSE SENILE PLAQUE FORMATION IN NEOCORTEX, AND TANGLES RESTRICTED TO HIPPOCAMPAL PYRAMIDAL NEURONS. QC: NO QC_COMMENTS EVENT: ; Morphology not applicable;
2947.32	35170|157447	brain	3	[D]	DF-000C0/M-00002; Brodmann area 32; NO_PCT; Disease type AND/OR category not assigned; MORPHOLOGICALLY NORMAL CINGULATE GYRUS (BRODMANN AREA 32), FROM DONOR WITH SCHIZOPHRENIA. PER PATH. SUMMARY, NO SIGNIFICANT NEUROPATHOLOGICAL ABNORMALITIES. QC: AGE RELATED CHANGES (MILD) (GLOBAL DIAGNOSIS FOR ALL DONOR BRAIN REGIONS; GLGC NEUROPATHOLOGY CONSULTANT REVIEW). EVENT: ; Morphology not applicable;
5370.18	35176|157450	brain	3	[D]	DF-000C0/M-00002; Brodmann area 32; N/A; Disease type AND/OR category not assigned; MORPHOLOGICALLY NORMAL CINGULATE GYRUS (BRODMANN AREA 32), FROM DONOR WITH SCHIZOPHRENIA. PER PATH. SUMMARY, ADULT BRAIN WITH NO SIGNIFICANT NEUROPATHOLOGIC ABNORMALITIES. QC: NORMAL BRAIN (GLOBAL DIAGNOSIS FOR ALL DONOR BRAIN REGIONS; GLGC NEUROPATHOLOGY CONSULTANT REVIEW). EVENT: ; Morphology not applicable;
2100.08	35212|187367	brain	3	[D]	DF-000C0/M-00002; Brodmann area 32; NO_PCT; Disease type AND/OR category not assigned; MORPHOLOGICALLY NORMAL CINGULATE GYRUS (BRODMANN AREA 32), FROM DONOR WITH SCHIZOPHRENIA (SCHIZOAFFECTIVE PSYCHOSIS BY ICD CRITERIA). PER PATHOLOGY SUMMARY, ADULT BRAIN WITH NO SIGNIFICANT NEUROPATHOLOGICAL ABNORMALITIES. QC: NO QC_COMMENTS EVENT: ; Morphology not applicable;
4285.28	35227|187379	brain	3	[D]	DF-000C0/M-00002; Brodmann area 32; NO_PCT; Disease type AND/OR category not assigned; MORPHOLOGICALLY NORMAL CINGULATE GYRUS (BRODMANN AREA 32), FROM DONOR WITH SCHIZOPHRENIA, UNSPECIFIED TYPE. PER PATHOLOGY SUMMARY, BRAIN WITH NO SIGNIFICANT NEUROPATHOLOGIC ABNORMALITIES. QC: NO QC_COMMENTS EVENT: ; Morphology not applicable;
3568.93	35152|157440	brain	3	[D]	DF-000C0/M-00002; Brodmann area 32; NO_PCT; Disease type AND/OR category not assigned; MORPHOLOGICALLY NORMAL CINGULATE GYRUS (BRODMANN AREA 32), FROM DONOR WITH SCHIZOPHRENIA. PER PATH. SUMMARY, NO SIGNIFICANT NEUROPATHOLOGIC ABNORMALITIES. QC: POSSIBLE ALZHEIMER'S DISEASE (GLOBAL DIAGNOSIS FOR ALL DONOR BRAIN REGIONS; GLGC NEUROPATHOLOGY CONSULTANT REVIEW). EVENT: ; Morphology not applicable;
3043.27	35158|157442	brain	3	[D]	DF-000C0/M-00002; Brodmann area 32; NO_PCT; Disease type AND/OR category not assigned; MORPHOLOGICALLY NORMAL CINGULATE GYRUS (BRODMANN AREA 32), FROM DONOR WITH SCHIZOPHRENIA. PER PATH. SUMMARY, ADULT BRAIN WITH NO SIGNIFICANT NEUROPATHOLOGIC ABNORMALITIES. QC: NORMAL BRAIN (GLOBAL DIAGNOSIS FOR ALL DONOR BRAIN REGIONS; GLGC NEUROPATHOLOGY CONSULTANT REVIEW). EVENT: ; Morphology not applicable;
2686.78	50469|193269	brain	3	[D]	DF-000C0/M-00002; Brodmann area 32; NO_PCT; Disease type AND/OR category not assigned; MORPHOLOGICALLY NORMAL CINGULATE GYRUS (BRODMANN AREA 32) FROM DONOR WITH SCHIZOPHRENIA. PER PATHOLOGY SUMMARY, NO SIGNIFICANT NEUROPATHOLOGICAL ABNORMALITIES. QC: NO QC_COMMENTS EVENT: ; Morphology not applicable;
3260.95	49818|157429	brain	3	[D]	DF-000C0/M-00002; Brodmann area 32; NO_PCT; Disease type AND/OR category not assigned; MORPHOLOGICALLY NORMAL CINGULATE GYRUS (BRODMANN AREA 32), FROM DONOR WITH SCHIZOPHRENIA. PER PATH. SUMMARY, ADULT BRAIN WITH NO SIGNIFICANT PATHOLOGICAL ABNORMALITIES. QC: AGE RELATED CHANGES (GLOBAL DIAGNOSIS FOR ALL DONOR BRAIN REGIONS; GLGC NEUROPATHOLOGY CONSULTANT REVIEW). EVENT: ; Morphology not applicab…
2485.61	49821|157436	brain	3	[D]	DF-000C0/M-00002; Brodmann area 32; NO_PCT; Disease type AND/OR category not assigned; MORPHOLOGICALLY NORMAL CINGULATE GYRUS (BRODMANN AREA 32), FROM DONOR WITH SCHIZOPHRENIA. PER PATH. SUMMARY, ADULT BRAIN WITH MILD, FOCAL TANGLE FORMATION RESTRICTED TO PARAHIPPOCAMPAL GYRUS, C/W AGE RELATED CHANGES. QC: AGE RELATED CHANGES (GLOBAL DIAGNOSIS FOR ALL DONOR BRAIN REGIONS; GLGC NEUROPATHOLOGY CONS…
2270.76	49822|157439	brain	3	[D]	DF-000C0/M-00002; Brodmann area 32; NO_PCT; Disease type AND/OR category not assigned; MORPHOLOGICALLY NORMAL CINGULATE GYRUS (BRODMANN AREA 32), FROM DONOR WITH SCHIZOPHRENIA. PER PATH. SUMMARY, ADULT BRAIN WITH NO SIGNIFICANT NEUROPATHOLOGICAL ABNORMALITIES. QC: NORMAL BRAIN (GLOBAL DIAGNOSIS FOR ALL DONOR BRAIN REGIONS; GLGC NEUROPATHOLOGY CONSULTANT REVIEW). EVENT: ; Morphology not applicable;
1483.26	49824|157443	brain	3	[D]	DF-000C0/M-00002; Brodmann area 32; NO_PCT; Disease type AND/OR category not assigned; MORPHOLOGICALLY NORMAL CINGULATE GYRUS (BRODMANN AREA 32), FROM DONOR WITH SCHIZOPHRENIA. PER PATH. SUMMARY, ADULT BRAIN WITH NO SIGNIFICANT NEUROPATHOLOGIC ABNORMALITIES. QC: AGE RELATED CHANGES (GLOBAL DIAGNOSIS FOR ALL DONOR BRAIN REGIONS; GLGC NEUROPATHOLOGY CONSULTANT REVIEW). EVENT: ; Morphology not appli…
3534.74	49825|157444	brain	3	[D]	DF-000C0/M-00002; Brodmann area 32; NO_PCT; Disease type AND/OR category not assigned; MORPHOLOGICALLY NORMAL CINGULATE GYRUS (BRODMANN AREA 32), FROM DONOR WITH SCHIZOPHRENIA. PER PATH. SUMMARY, ADULT BRAIN WITH NO SIGNIFICANT NEUROPATHOLOGIC ABNORMALITIES. QC: AGE RELATED CHANGES (GLOBAL DIAGNOSIS FOR ALL DONOR BRAIN REGIONS; GLGC NEUROPATHOLOGY CONSULTANT REVIEW). EVENT: ; Morphology not appli…
2427.59	49827|157449	brain	3	[D]	DF-000C0/M-00002; Brodmann area 32; N/A; Disease type AND/OR category not assigned; MORPHOLOGICALLY NORMAL CINGULATE GYRUS (BRODMANN AREA 32), FROM DONOR WITH SCHIZOPHRENIA. PER PATH. SUMMARY, NO SIGNIFICANT NEUROPATHOLOGICAL ABNORMALITIES. QC: NORMAL BRAIN (GLOBAL DIAGNOSIS FOR ALL DONOR BRAIN REGIONS; GLGC NEUROPATHOLOGY CONSULTANT REVIEW). EVENT: ; Morphology not applicable;
4100.43	24048|167542	brain	0	[N]	DF-000C0/M-54750; Brodmann area 10; NO_PCT; Disease type AND/OR category not assigned; FRONTAL POLE (BRODMANN AREA 10); NORMAL DONOR. QC: NO QC_COMMENTS EVENT: ; Old infarct;
956.85	24942|173924	brain	0	[N]	DF-000C0/M-00002; Brodmann area 10; N/A; Disease type AND/OR category not assigned; MORPHOLOGICALLY NORMAL FRONTAL POLE (BRODMANN AREA 10); CAUSE OF DEATH: SUICIDE, NO HISTORY OF DEPRESSION. QC: NORMAL BRAIN. NOTE: GLOBAL DIAGNOSIS FOR ALL DONOR BRAIN REGIONS ESSENTIALLY NORMAL. CHANGES SUGGESTIVE OF ANOXIC/HYPOGLYCEMIC DAMAGE TO NEURONS PRESENT IN SECTIONS FROM BRODMANN AREAS 9, 20, AND 21. GLGC…
1485.07	24943|173917	brain	0	[N]	DF-000C0/M-54700; Brodmann area 10; NO_PCT; Disease type AND/OR category not assigned; NORMAL FRONTAL POLE (BRODMANN AREA 10); CAUSE OF DEATH, MYOCARDIAL INFARCTION. QC: NORMAL BRAIN (GLOBAL DIAGNOSIS FOR ALL DONOR BRAIN REGIONS; GLGC NEUROPATHOLOGY CONSULTANT REVIEW). EVENT: ; Infarction; HISTORY OF HOSPITALIZATION FOR PAIN IN HIP 2 MOS PRIOR TO DEAT
1862.92	24945|173896	brain	0	[N]	DF-000C0/M-00002; Brodmann area 10; NO_PCT; Disease type AND/OR category not assigned; MORPHOLOGICALLY NORMAL FRONTAL POLE (BRODMANN AREA 10); CAUSE OF DEATH: SUICIDE WITH HISTORY OF MAJOR DEPRESSION. QC: NORMAL BRAIN (GLOBAL DIAGNOSIS FOR ALL DONOR BRAIN REGIONS; GLGC NEUROPATHOLOGY CONSULTANT REVIEW). EVENT: ; Morphology not applicable; INTERMITTENT DEPRESSIVE EPISODES SINCE WIFE'S DEATH 5 YRS …
1781.73	24948|173875	brain	0	[N]	DF-000C0/M-10000; Brodmann area 10; NO_PCT; Disease type AND/OR category not assigned; NORMAL FRONTAL POLE (BRODMANN AREA 10); CAUSE OF DEATH, TRAUMATIC INJURY. QC: NORMAL BRAIN (GLOBAL DIAGNOSIS FOR ALL DONOR BRAIN REGIONS; GLGC NEUROPATHOLOGY CONSULTANT REVIEW). EVENT: ; Trauma;
2157.82	24950|173861	brain	0	[N]	DF-000C0/M-00001; Brodmann area 10; NO_PCT; Disease type AND/OR category not assigned; NORMAL FRONTAL POLE (BRODMANN AREA 10); SUDDEN DEATH, CAUSE UNKNOWN. QC: NORMAL BRAIN (GLOBAL DIAGNOSIS FOR ALL DONOR BRAIN REGIONS; GLGC NEUROPATHOLOGY CONSULTANT REVIEW). EVENT: ; Morphology unknown;
2068.95	24952|173847	brain	0	[N]	DF-000C0/M-00002; Brodmann area 10; N/A; Disease type AND/OR category not assigned; MORPHOLOGICALLY NORMAL FRONTAL POLE (BRODMANN AREA 10); CAUSE OF DEATH: SUICIDE WITH HISTORY OF MAJOR DEPRESSION. QC: NORMAL BRAIN (GLOBAL DIAGNOSIS FOR ALL DONOR BRAIN REGIONS; GLGC NEUROPATHOLOGY CONSULTANT REVIEW). EVENT: ; Morphology not applicable;
2155.96	24955|173826	brain	0	[N]	DF-000C0/M-00002; Brodmann area 10; NO_PCT; Disease type AND/OR category not assigned; MORPHOLOGICALLY NORMAL FRONTAL POLE (BRODMANN AREA 10); CAUSE OF DEATH: SUICIDE, NO HISTORY OF DEPRESSION. QC: NORMAL BRAIN (GLOBAL DIAGNOSIS FOR ALL DONOR BRAIN REGIONS; GLGC NEUROPATHOLOGY CONSULTANT REVIEW). EVENT: ; Morphology not applicable; TOOK FLUOXETINE + FUDOMIPRAMINE IN STUDY FOR OBSESSIVE COMPULSIVE…
3753.91	25362|173952	brain	0	[N]	DF-000C0/M-00001; Brodmann area 10; NO_PCT; Disease type AND/OR category not assigned; NORMAL FRONTAL POLE (BRODMANN AREA 10); SUDDEN DEATH, CAUSE UNKNOWN. QC: NORMAL BRAIN (GLOBAL DIAGNOSIS FOR ALL DONOR BRAIN REGIONS; GLGC NEUROPATHOLOGY CONSULTANT REVIEW). EVENT: ; Morphology unknown;
2303.6	25375|173966	brain	0	[N]	DF-000C0/M-00002; Brodmann area 10; NO_PCT; Disease type AND/OR category not assigned; MORPHOLOGICALLY NORMAL FRONTAL POLE (BRODMANN AREA 10); CAUSE OF DEATH: SUICIDE WITH HISTORY OF BIPOLAR DISORDER, TYPE I. QC: NORMAL BRAIN (GLOBAL DIAGNOSIS FOR ALL DONOR BRAIN REGIONS; GLGC NEUROPATHOLOGY CONSULTANT REVIEW). EVENT: ; Morphology not applicable; 3 PREVIOUS SUICIDE ATTEMPTS WITH DRUG OVERDOSE
3342.57	25382|159090	brain	0	[N]	DF-000C0/M-00002; Brodmann area 10; NO_PCT; Disease type AND/OR category not assigned; MORPHOLOGICALLY NORMAL FRONTAL POLE (BRODMANN AREA 10); CAUSE OF DEATH: SUICIDE WITH HISTORY OF MAJOR DEPRESSION. QC: NORMAL BRAIN (GLOBAL DIAGNOSIS FOR ALL DONOR BRAIN REGIONS; GLGC NEUROPATHOLOGY CONSULTANT REVIEW). EVENT: ; Morphology not applicable;
3015.89	25386|173980	brain	0	[N]	DF-000C0/M-00002; Brodmann area 10; NO_PCT; Disease type AND/OR category not assigned; MORPHOLOGICALLY NORMAL FRONTAL POLE (BRODMANN AREA 10); CAUSE OF DEATH, SUICIDE WITH HISTORY OF MAJOR DEPRESSION. QC: NORMAL BRAIN (GLOBAL DIAGNOSIS FOR ALL DONOR BRAIN REGIONS; GLGC NEUROPATHOLOGY CONSULTANT REVIEW). EVENT: ; Morphology not applicable; ADMITTED TO CRISIS INTERVENTION CENTER A FEW DAYS PRIOR; P…
2992.99	25392|173987	brain	0	[N]	DF-000C0/M-00002; Brodmann area 10; NO_PCT; Disease type AND/OR category not assigned; MORPHOLOGICALLY NORMAL FRONTAL POLE (BRODMANN AREA 10); CAUSE OF DEATH: SUICIDE, NO HISTORY OF DEPRESSION. QC: NORMAL BRAIN (GLOBAL DIAGNOSIS FOR ALL DONOR BRAIN REGIONS; GLGC NEUROPATHOLOGY CONSULTANT REVIEW). EVENT: ; Morphology not applicable; PARENTS DIVORCED WHEN DONOR WAS AGE 5 YR
1051.06	25417|174015	brain	0	[N]	DF-000C0/M-00002; Brodmann area 10; NO_PCT; Disease type AND/OR category not assigned; MORPHOLOGICALLY NORMAL FRONTAL POLE (BRODMANN AREA 10); CAUSE OF DEATH: SUICIDE WITH HISTORY OF MAJOR DEPRESSION. GLGC PATHOLOGY REVIEW ESSENTIALLY NORMAL. CHANGES SUGGESTIVE OF ANOXIC/HYPOGLYCEMIC DAMAGE TO NEURONS PRESENT IN SECTIONS FROM BRODMANN AREAS 4, 10, 20, AND 21. QC: CEREBRAL CORTEX. NEURONAL SHRINKA…
2339.91	24939|173945	brain	0	[N]	DF-000C0/M-00002; Brodmann area 10; NO_PCT; Disease type AND/OR category not assigned; MORPHOLOGICALLY NORMAL FRONTAL POLE (BRODMANN AREA 10); CAUSE OF DEATH: SUICIDE WITH HISTORY OF MAJOR DEPRESSION. QC: NORMAL BRAIN (GLOBAL DIAGNOSIS FOR ALL DONOR BRAIN REGIONS; GLGC NEUROPATHOLOGY CONSULTANT REVIEW). EVENT: ; Morphology not applicable;
986.765	24944|173910	brain	0	[N]	DF-000C0/M-00002; Brodmann area 10; NO_PCT; Disease type AND/OR category not assigned; MORPHOLOGICALLY NORMAL FRONTAL POLE (BRODMANN AREA 10); CAUSE OF DEATH: SUICIDE, NO HISTORY OF DEPRESSION. QC: NORMAL BRAIN (GLOBAL DIAGNOSIS FOR ALL DONOR BRAIN REGIONS; GLGC NEUROPATHOLOGY CONSULTANT REVIEW). EVENT: ; Morphology not applicable;
1815.09	24947|173882	brain	0	[N]	DF-000C0/M-54700; Brodmann area 10; NO_PCT; Disease type AND/OR category not assigned; NORMAL FRONTAL POLE (BRODMANN AREA 10); CAUSE OF DEATH, MYOCARDIAL INFARCTION. GLGC PATHOLOGY REVIEW SHOWS CHANGES SUGGESTIVE OF ANOXIC/HYPOGLYCEMIC DAMAGE TO NEURONS. QC: NEURONAL SHRINKAGE PRESENT, ?ANOXIC OR HYPOGLYCEMIC CHANGE. (GLOBAL DIAGNOSIS FOR ALL DONOR BRAIN REGIONS; GLGC NEUROPATHOLOGY CONSULTANT RE…
1392.62	24949|173868	brain	0	[N]	DF-000C0/M-00001; Brodmann area 10; NO_PCT; Disease type AND/OR category not assigned; NORMAL FRONTAL POLE (BRODMANN AREA 10); SUDDEN DEATH, CAUSE UNKNOWN. GLGC PATHOLOGY REVIEW ESSENTIALLY NORMAL. CHANGES SUGGESTIVE OF ANOXIC/HYPOGLYCEMIC DAMAGE TO NEURONS PRESENT IN SECTIONS FROM BRODMANN AREAS 4 AND 21. QC: NORMAL BRAIN. NOTE: GLOBAL DIAGNOSIS FOR ALL DONOR BRAIN REGIONS ESSENTIALLY NORMAL. CH…
1300.6	24954|173833	brain	0	[N]	DF-000C0/M-00002; Brodmann area 10; NO_PCT; Disease type AND/OR category not assigned; MORPHOLOGICALLY NORMAL FRONTAL POLE (BRODMANN AREA 10); CAUSE OF DEATH: SUICIDE, NO HISTORY OF DEPRESSION. QC: NORMAL BRAIN (GLOBAL DIAGNOSIS FOR ALL DONOR BRAIN REGIONS; GLGC NEUROPATHOLOGY CONSULTANT REVIEW). EVENT: ; Morphology not applicable; RECENT HIV DIAGNOSIS; FATHER DIED WHEN HE WAS AGE
1905	24043|162314	brain	0	[N]	DF-000C0/M-78000; Brodmann area 10; NO_PCT; Disease type AND/OR category not assigned; NORMAL FRONTAL POLE (BRODMANN AREA 10); PER SUBMITTED PATHOLOGY REPORT, MILD AND FOCAL NEURODEGENERATIVE CHANGES IN BRAIN, C/W ADVANCED AGE. QC: NO QC_COMMENTS EVENT: ; Fibrosis;
2963.64	24051|167712	brain	0	[N]	DF-000C0/M-80103; Brodmann area 10; NO_PCT; Disease type AND/OR category not assigned; FRONTAL POLE (BRODMANN AREA 10); NORMAL DONOR, CAUSE OF DEATH, METASTATIC LUNG CANCER (TYPE NOT STATED). QC: NO QC_COMMENTS EVENT: TXNXM1; Carcinoma;
1125.6	24946|173889	brain	0	[N]	DF-000C0/M-10000; Brodmann area 10; NO_PCT; Disease type AND/OR category not assigned; NORMAL FRONTAL POLE (BRODMANN AREA 10); CAUSE OF DEATH: TRAUMATIC INJURY. QC: NORMAL BRAIN (GLOBAL DIAGNOSIS FOR ALL DONOR BRAIN REGIONS; GLGC NEUROPATHOLOGY CONSULTANT REVIEW). EVENT: ; Trauma;
2455.6	24957|173812	brain	0	[N]	DF-000C0/M-00002; Brodmann area 10; NO_PCT; Disease type AND/OR category not assigned; MORPHOLOGICALLY NORMAL FRONTAL POLE (BRODMANN AREA 10). CAUSE OF DEATH: SUICIDE, NO HISTORY OF DEPRESSION. QC: NORMAL BRAIN (GLOBAL DIAGNOSIS FOR ALL DONOR BRAIN REGIONS; GLGC NEUROPATHOLOGY CONSULTANT REVIEW). EVENT: ; Morphology not applicable; MULTIPLE SUICIDE ATTEMPTS BY HANGING, OVERDOSE, LACERATIONS, JUMP…
1754.02	25463|177992	brain	0	[N]	DF-000C0/M-00001; Brodmann area 10; NO_PCT; Disease type AND/OR category not assigned; NORMAL FRONTAL POLE (BRODMANN AREA 10); CAUSE OF DEATH, CHRONIC OBSTRUCTIVE PULMONARY DISEASE, SUBTYPE NOT STATED. QC: NORMAL BRAIN TISSUE (ALL REGIONS). EVENT: ; Morphology unknown;
4219.4	33554|173903	brain	0	[N]	DF-000C0/M-00002; Brodmann area 10; NO_PCT; Disease type AND/OR category not assigned; MORPHOLOGICALLY NORMAL FRONTAL POLE (BRODMANN AREA 10); CAUSE OF DEATH: SUICIDE WITH HISTORY OF MAJOR DEPRESSION. QC: NORMAL BRAIN (GLOBAL DIAGNOSIS FOR ALL DONOR BRAIN REGIONS; GLGC NEUROPATHOLOGY CONSULTANT REVIEW). EVENT: ; Morphology not applicable;
3131.14	33568|173959	brain	0	[N]	DF-000C0/M-00002; Brodmann area 10; NO_PCT; Disease type AND/OR category not assigned; MORPHOLOGICALLY NORMAL FRONTAL POLE (BRODMANN AREA 10); CAUSE OF DEATH: SUICIDE WITH HISTORY OF MAJOR DEPRESSION. QC: NORMAL BRAIN (GLOBAL DIAGNOSIS FOR ALL DONOR BRAIN REGIONS; GLGC NEUROPATHOLOGY CONSULTANT REVIEW). EVENT: ; Morphology not applicable; AUDITORY HALLUCINATIONS/PARANOID DELUSIONS WHEN DEPRESSE
1889.84	33573|173994	brain	0	[N]	DF-000C0/M-00002; Brodmann area 10; NO_PCT; Disease type AND/OR category not assigned; MORPHOLOGICALLY NORMAL FRONTAL POLE (BRODMANN AREA 10); CAUSE OF DEATH: SUICIDE, NO HISTORY OF DEPRESSION. QC: NORMAL BRAIN. NOTE: GLOBAL DIAGNOSIS FOR ALL DONOR BRAIN REGIONS ESSENTIALLY NORMAL. CHANGES SUGGESTIVE OF ANOXIC/HYPOGLYCEMIC DAMAGE TO NEURONS PRESENT IN SECTION FROM BRODMANN AREA 4. GLGC NEUROPATHO…
4308.44	33576|174001	brain	0	[N]	DF-000C0/M-00002; Brodmann area 10; NO_PCT; Disease type AND/OR category not assigned; MORPHOLOGICALLY NORMAL FRONTAL POLE (BRODMANN AREA 10); CAUSE OF DEATH: SUICIDE WITH HISTORY OF MAJOR DEPRESSION. QC: NORMAL BRAIN (GLOBAL DIAGNOSIS FOR ALL DONOR BRAIN REGIONS; GLGC NEUROPATHOLOGY CONSULTANT REVIEW). EVENT: ; Morphology not applicable; GIRLFRIEND ENDED 18 MOS RELATIONSHIP 1 MO PRIOR TO HIS DEAT
4795.84	33578|174008	brain	0	[N]	DF-000C0/M-00002; Brodmann area 10; NO_PCT; Disease type AND/OR category not assigned; MORPHOLOGICALLY NORMAL FRONTAL POLE (BRODMANN AREA 10); CAUSE OF DEATH: SUICIDE WITH HISTORY OF MAJOR DEPRESSION. QC: NORMAL BRAIN (GLOBAL DIAGNOSIS FOR ALL DONOR BRAIN REGIONS; GLGC NEUROPATHOLOGY CONSULTANT REVIEW). EVENT: ; Morphology not applicable; TREATED BY PSYCHIATRIST X 9 MOS, 10 MOS PRIOR TO DEAT
3090.36	34717|187784	brain	0	[N]	DF-000C0/M-87203; Brodmann area 10; NO_PCT; Disease type AND/OR category not assigned; NORMAL FRONTAL POLE (BRODMANN AREA 10); CAUSE OF DEATH, MALIGNANT MELANOMA, PRIMARY SITE NOT SPECIFIED. QC: BRAIN WITH NO HISTOPATHOLOGIC ABNORMALITY. EVENT: NA; Malignant melanoma;
3427.39	34822|155955	brain	0	[N]	DF-000C0/M-00001; Brodmann area 10; NO_PCT; Disease type AND/OR category not assigned; NORMAL FRONTAL POLE (BRODMANN AREA 10); CAUSE OF DEATH, CARDIOPULMONARY FAILURE, ETIOLOGY NOT STATED. PER PATHOLOGY SUMMARY: ADULT BRAIN WITHOUT SIGNIFICANT MORPHOLOGIC ABNORMALITIES (NO NEUROPATHOLOGICAL DIAGNOSIS). QC: NO QC_COMMENTS EVENT: ; Morphology unknown;
2403.12	34879|156142	brain	0	[N]	DF-000C0/M-80103; Brodmann area 10; NO_PCT; Disease type AND/OR category not assigned; FRONTAL POLE (BRODMANN AREA 10); CAUSE OF DEATH, "CANCER OF LUNG." PER PATH. SUMMARY: ADULT BRAIN WITH NO SIGNIFICANT NEUROPATHOLOGIC ABNORMALITIES. QC: NORMAL BRAIN (GLOBAL DIAGNOSIS FOR ALL DONOR BRAIN REGIONS; GLGC NEUROPATHOLOGY CONSULTANT REVIEW). EVENT: TXNXMX; Carcinoma;
3552.8	34888|156174	brain	0	[N]	DF-000C0/M-54700; Brodmann area 10; NO_PCT; Disease type AND/OR category not assigned; NORMAL FRONTAL POLE (BRODMANN AREA 10); CAUSE OF DEATH, MYOCARDIAL INFARCTION. PER PATH. SUMMARY: ADULT BRAIN WITHOUT SIGNIFICANT HISTOPATHOLOGIC ABNORMALITY. QC: AGE RELATED CHANGES (GLOBAL DIAGNOSIS FOR ALL DONOR BRAIN REGIONS; GLGC NEUROPATHOLOGY CONSULTANT REVIEW). EVENT: ; Infarction;
2906.98	34894|156190	brain	0	[N]	DF-000C0/M-00002; Brodmann area 10; NO_PCT; Disease type AND/OR category not assigned; FRONTAL POLE (BRODMANN AREA 10); CAUSE OF DEATH, SEPSIS. PER PATHOLOGY SUMMARY: ADULT BRAIN WITHOUT SIGNIFICANT HISTOPATHOLOGIC ABNORMALITY. QC: NO QC_COMMENTS EVENT: ; Morphology not applicable;
2323.67	34960|187352	brain	0	[N]	DF-000C0/M-10000; Brodmann area 10; NO_PCT; Disease type AND/OR category not assigned; FRONTAL POLE (BRODMANN AREA 10); CAUSE OF DEATH, VEHICULAR ACCIDENT. PER PATHOLOGY SUMMARY, BRAIN WITH NO SIGNIFICANT NEUROPATHOLOGIC ABNORMALITIES. QC: NO QC_COMMENTS EVENT: ; Trauma;
3417.3	34969|187356	brain	0	[N]	DF-000C0/M-00001; Brodmann area 10; NO_PCT; Disease type AND/OR category not assigned; FRONTAL POLE (BRODMANN AREA 10); CAUSE OF DEATH, CARDIORESPIRATORY FAILURE, ETIOLOGY NOT STATED. PER PATHOLOGY SUMMARY, BRAIN WITH NO SIGNIFICANT NEUROPATHOLOGICAL ABNORMALITIES. QC: NO QC_COMMENTS EVENT: ; Morphology unknown;
4170.28	34975|187361	brain	0	[N]	DF-000C0/M-00001; Brodmann area 10; NO_PCT; Disease type AND/OR category not assigned; FRONTAL POLE (BRODMANN AREA 10); CAUSE OF DEATH, CARDIORESPIRATORY FAILURE, ETIOLOGY NOT STATED. PER PATHOLOGY SUMMARY, BRAIN WITH NO SIGNIFICANT NEUROPATHOLOGICAL FINDINGS. QC: NO QC_COMMENTS EVENT: ; Morphology unknown;
1611.74	34987|187366	brain	0	[N]	DF-000C0/M-00001; Brodmann area 10; NO_PCT; Disease type AND/OR category not assigned; FRONTAL POLE (BRODMANN AREA 10); CAUSE OF DEATH, CARDIORESPIRATORY FAILURE, ETIOLOGY NOT STATED. PER PATHOLOGY SUMMARY, BRAIN WITH NO SIGNIFICANT NEUROPATHOLOGICAL ABNORMALITIES. QC: NO QC_COMMENTS EVENT: ; Morphology unknown;
2201.45	35965|186919	brain	0	[N]	DF-000C0/M-00002; Brodmann area 10; NO_PCT; Disease type AND/OR category not assigned; MORPHOLOGICALLY NORMAL FRONTAL POLE (BRODMANN AREA 10); CAUSE OF DEATH, COCAINE TOXICITY. DONOR WITH COCAINE-INDUCED EXCITED DELIRIUM. QC: NO QC_COMMENTS EVENT: ; Morphology not applicable;
3144.99	35992|186921	brain	0	[N]	DF-000C0/M-10000; Brodmann area 10; NO_PCT; Disease type AND/OR category not assigned; NORMAL FRONTAL POLE (BRODMANN AREA 10); CAUSE OF DEATH, TRAUMATIC INJURY. QC: NO QC_COMMENTS EVENT: ; Trauma;
2732.49	37258|156170	brain	0	[N]	DF-000C0/M-35310; Brodmann area 10; NO_PCT; Disease type AND/OR category not assigned; MORPHOLOGICALLY NORMAL FRONTAL POLE (BRODMANN AREA 10); CAUSE OF DEATH, CEREBRAL EMBOLISM AND BRONCHOPNEUMONIA. PER PATH. SUMMARY: ADULT BRAIN WITHOUT SIGNIFICANT HISTOPATHOLOGIC ABNORMALITY. QC: NO QC_COMMENTS EVENT: ; Thromboembolus;
3211.2	37267|156250	brain	0	[N]	DF-000C0/M-54700; Brodmann area 10; NO_PCT; Disease type AND/OR category not assigned; FRONTAL POLE (BRODMANN AREA 10); CAUSE OF DEATH, MYOCARDIAL INFARCTION. PER PATHOLOGY SUMMARY: ADULT BRAIN WITHOUT SIGNIFICANT HISTOPATHOLOGIC ABNORMALITY. QC: AGE RELATED CHANGES (GLOBAL DIAGNOSIS FOR ALL DONOR BRAIN REGIONS; GLGC NEUROPATHOLOGY CONSULTANT REVIEW). EVENT: ; Infarction;
3373.26	37238|155975	brain	0	[N]	DF-000C0/M-00001; Brodmann area 10; NO_PCT; Disease type AND/OR category not assigned; NORMAL FRONTAL POLE (BRODMANN AREA 10); CAUSE OF DEATH, CARDIAC ARREST, ETIOLOGY NOT STATED. PER PATHOLOGY SUMMARY: VERY LIMITED NEUROFIBRILLARY TANGLE FORMATION IN THE HIPPOCAMPUS AND THE SUBCORTICAL NUCLEI CONSISTENT WITH AGE RELATED CHANGES. QC: NORMAL BRAIN (GLOBAL DIAGNOSIS FOR ALL DONOR BRAIN REGIONS; GLG…
5732.69	37354|187659	brain	0	[N]	DF-000C0/M-00002; Brodmann area 10; NO_PCT; Disease type AND/OR category not assigned; NORMAL FRONTAL POLE (BRODMANN AREA 10); CAUSE OF DEATH, VENTRICULAR ARRHYTHMIA ASSOCIATED WITH INTRAMURAL MYOCARDIAL BRIDGING OF L.A.D. CORONARY ARTERY. QC: NO QC_COMMENTS EVENT: ; Morphology not applicable;
3103.03	37361|187660	brain	0	[N]	DF-000C0/M-00002; Brodmann area 10; NO_PCT; Disease type AND/OR category not assigned; MORPHOLOGICALLY NORMAL FRONTAL POLE (BRODMANN AREA 10); CAUSE OF DEATH, COCAINE TOXICITY. DONOR WITH COCAINE-INDUCED EXCITED DELIRIUM. QC: NO QC_COMMENTS EVENT: ; Morphology not applicable;
3951.16	38534|187013	brain	0	[N]	DF-000C0/M-00002; Brodmann area 10; NO_PCT; Disease type AND/OR category not assigned; MORPHOLOGICALLY NORMAL FRONTAL POLE (BRODMANN AREA 10); CAUSE OF DEATH, COCAINE TOXICITY. QC: NO QC_COMMENTS EVENT: ; Morphology not applicable;
3319.2	38654|186923	brain	0	[N]	DF-000C0/M-10000; Brodmann area 10; NO_PCT; Disease type AND/OR category not assigned; NORMAL FRONTAL POLE (BRODMANN AREA 10); CAUSE OF DEATH, TRAUMATIC INJURY. QC: NO QC_COMMENTS EVENT: ; Trauma;
3586.51	39291|186918	brain	0	[N]	DF-000C0/M-00002; Brodmann area 10; NO_PCT; Disease type AND/OR category not assigned; MORPHOLOGICALLY NORMAL FRONTAL POLE (BRODMANN AREA 10); CAUSE OF DEATH, COCAINE TOXICITY. DONOR WITH COCAINE-INDUCED EXCITED DELIRIUM. QC: NO QC_COMMENTS EVENT: ; Morphology not applicable;
3379.68	39341|187012	brain	0	[N]	DF-000C0/M-00002; Brodmann area 10; NO_PCT; Disease type AND/OR category not assigned; MORPHOLOGICALLY NORMAL FRONTAL POLE (BRODMANN AREA 10); CAUSE OF DEATH, COCAINE TOXICITY. QC: NO QC_COMMENTS EVENT: ; Morphology not applicable;
2778.7	39366|187658	brain	0	[N]	DF-000C0/M-00002; Brodmann area 10; NO_PCT; Disease type AND/OR category not assigned; MORPHOLOGICALLY NORMAL FRONTAL POLE (BRODMANN AREA 10); CAUSE OF DEATH, COCAINE TOXICITY. QC: NO QC_COMMENTS EVENT: ; Morphology not applicable;
3680.64	39391|187662	brain	0	[N]	DF-000C0/M-10000; Brodmann area 10; NO_PCT; Disease type AND/OR category not assigned; NORMAL FRONTAL POLE (BRODMANN AREA 10); CAUSE OF DEATH, TRAUMATIC INJURY. QC: NO QC_COMMENTS EVENT: ; Trauma;
1044.07	24951|173854	brain	0	[N]	DF-000C0/M-10000; Brodmann area 10; N/A; Disease type AND/OR category not assigned; NORMAL FRONTAL POLE (BRODMANN AREA 10); CAUSE OF DEATH: TRAUMATIC INJURY. GLGC PATHOLOGY REVIEW ESSENTIALLY NORMAL. CHANGES SUGGESTIVE OF ANOXIC/HYPOGLYCEMIC DAMAGE TO NEURONS PRESENT IN BRODMANN AREAS 4, 20, AND 21. QC: NORMAL BRAIN. NOTE: GLOBAL DIAGNOSIS FOR ALL DONOR BRAIN REGIONS ESSENTIALLY NORMAL. CHANGES S…
2291.32	37289|187365	brain	0	[N]	DF-000C0/M-00001; Brodmann area 10; NO_PCT; Disease type AND/OR category not assigned; FRONTAL POLE (BRODMANN AREA 10); CAUSE OF DEATH, CARDIORESPIRATORY FAILURE, ETIOLOGY NOT STATED. PER PATHOLOGY SUMMARY, BRAIN WITH NO SIGNIFICANT NEUROPATHOLOGICAL ABNORMALITIES. QC: NO QC_COMMENTS EVENT: ; Morphology unknown;
3565.82	37303|187380	brain	0	[N]	DF-000C0/M-00001; Brodmann area 10; NO_PCT; Disease type AND/OR category not assigned; FRONTAL POLE (BRODMANN AREA 10); CAUSE OF DEATH, CARDIORESPIRATORY FAILURE, ETIOLOGY NOT STATED. PER PATHOLOGY SUMMARY, BRAIN WITH NO SIGNIFICANT NEUROPATHOLOGIC ABNORMALITIES EXCEPT FOR A MICRO-INFARCT IN THE CEREBRAL WHITE MATTER, SUBACUTE. QC: NO QC_COMMENTS EVENT: ; Morphology unknown;
3800.55	37882|188896	brain	0	[N]	DF-000C0/M-00002; Brodmann area 10; NO_PCT; Disease type AND/OR category not assigned; MORPHOLOGICALY NORMAL FRONTAL POLE (BRODMANN AREA 10); CAUSE OF DEATH: TRAUMATIC INJURY; HISTORY OF CLINICAL DEPRESSION. QC: NO QC_COMMENTS EVENT: ; Morphology not applicable;
3143.43	37883|188897	brain	0	[N]	DF-000C0/M-00002; Brodmann area 10; NO_PCT; Disease type AND/OR category not assigned; MORPHOLOGICALLY NORMAL FRONTAL POLE (BRODMANN AREA 10); CAUSE OF DEATH: SUICIDE WITH HISTORY OF MAJOR DEPRESSION. QC: NO QC_COMMENTS EVENT: ; Morphology not applicable;
3439.93	37884|188898	brain	0	[N]	DF-000C0/M-00002; Brodmann area 10; NO_PCT; Disease type AND/OR category not assigned; MORPHOLOGICALLY NORMAL FRONTAL POLE (BRODMANN AREA 10); CAUSE OF DEATH: SUICIDE WITH HISTORY OF MAJOR DEPRESSION. QC: NO QC_COMMENTS EVENT: ; Morphology not applicable;
3555.63	37887|188901	brain	0	[N]	DF-000C0/M-10000; Brodmann area 10; NO_PCT; Disease type AND/OR category not assigned; NORMAL FRONTAL POLE (BRODMANN AREA 10); CAUSE OF DEATH, TRAUMATIC INJURY. QC: NO QC_COMMENTS EVENT: ; Trauma; HISTORY OF FREQUENTLY DRIVING WHILE INEBRIATE
3321.16	37888|188902	brain	0	[N]	DF-000C0/M-10000; Brodmann area 10; NO_PCT; Disease type AND/OR category not assigned; NORMAL FRONTAL POLE (BRODMANN AREA 10); CAUSE OF DEATH, TRAUMATIC INJURY. QC: NO QC_COMMENTS EVENT: ; Trauma;
2597.28	37889|188903	brain	0	[N]	DF-000C0/M-00002; Brodmann area 10; NO_PCT; Disease type AND/OR category not assigned; MORPHOLOGICALLY NORMAL FRONTAL POLE (BRODMANN AREA 10); CAUSE OF DEATH: SUICIDE WITH HISTORY OF MAJOR DEPRESSION. QC: NO QC_COMMENTS EVENT: ; Morphology not applicable; STOPPED TAKING HIS MEDICATION 4 MOS PRIO
3752.84	37890|188904	brain	0	[N]	DF-000C0/M-00002; Brodmann area 10; NO_PCT; Disease type AND/OR category not assigned; MORPHOLOGICALLY NORMAL FRONTAL POLE (BRODMANN AREA 10); CAUSE OF DEATH: SUICIDE WITH HISTORY OF MAJOR DEPRESSION. QC: NO QC_COMMENTS EVENT: ; Morphology not applicable;
4831.27	37891|188905	brain	0	[N]	DF-000C0/M-00002; Brodmann area 10; NO_PCT; Disease type AND/OR category not assigned; MORPHOLOGICALLY NORMAL FRONTAL POLE (BRODMANN AREA 10); CAUSE OF DEATH: SUICIDE WITH HISTORY OF MAJOR DEPRESSION. QC: NO QC_COMMENTS EVENT: ; Morphology not applicable; HISTORY OF DEPRESSION SINCE FATHER'S DEATH 11 MO PRIO
2754.28	38875|189231	brain	0	[N]	DF-000C0/M-50000; Brodmann area 10; NO_PCT; Disease type AND/OR category not assigned; MORPHOLOGICALLY NORMAL FRONTAL POLE (BRODMANN AREA 10) FROM DONOR WITH PARKINSON'S DISEASE. PER PATHOLOGY REPORT, MODERATE NEURONAL LOSS AND GLIOSIS IN SUBSTANTIA NIGRA WITH SPARSE LEWY BODIES AND EXTRACELLULAR MELANIN. QC: NO QC_COMMENTS EVENT: ; Degeneration;
3095.95	39317|186920	brain	0	[N]	DF-000C0/M-00002; Brodmann area 10; NO_PCT; Disease type AND/OR category not assigned; MORPHOLOGICALLY NORMAL FRONTAL POLE (BRODMANN AREA 10); CAUSE OF DEATH, COCAINE TOXICITY. DONOR WITH COCAINE-INDUCED EXCITED DELIRIUM. QC: NO QC_COMMENTS EVENT: ; Morphology not applicable;
4364.78	40519|189792	brain	0	[N]	DF-000C0/M-50000; Brodmann area 10; N/A; Disease type AND/OR category not assigned; MORPHOLOGICALLY NORMAL FRONTAL POLE (BRODMANN AREA 10) FROM DONOR WITH PARKINSON'S DISEASE. PER PATHOLOGY REPORT, THE SUBSTANTIA NIGRA SHOWS FOCAL NEURONAL LOSS AND DEPIGMENTATION WITH MODERATE GLIOSIS AND SEVERAL LEWY BODIES, C/W PARKINSON'S DISEASE. THERE IS FOCAL THALAMIC-SUBTHALAMIC DEGENERATION. QC: MARKED PI…
1929.62	40817|190440	brain	0	[N]	DF-000C0/M-00002; Brodmann area 10; NO_PCT; Disease type AND/OR category not assigned; MORPHOLOGICALLY NORMAL FRONTAL POLE (BRODMANN AREA 10), FROM DONOR WITH INTRACEREBRAL HEMATOMA ASSOCIATED WITH COCAINE ABUSE. QC: NO QC_COMMENTS EVENT: ; Morphology not applicable;
3443.89	41944|156110	brain	0	[N]	DF-000C0/M-54700; Brodmann area 10; NO_PCT; Disease type AND/OR category not assigned; FRONTAL POLE (BRODMANN AREA 10); CAUSE OF DEATH, MYOCARDIAL INFARCTION. PER PATH. SUMMARY: NO SIGNIFICANT ABNORMALITY BUT SMALL HEALED INFARCT IN LEFT PUTAMEN AND INTERNAL CAPSULE IN VASCULAR TERRITORY OF LENTICULOSTRIATE ARTERY. QC: AGE RELATED CHANGES (GLOBAL DIAGNOSIS FOR ALL DONOR BRAIN REGIONS; GLGC NEUROP…
4419.45	41975|187661	brain	0	[N]	DF-000C0/M-00002; Brodmann area 10; NO_PCT; Disease type AND/OR category not assigned; MORPHOLOGICALLY NORMAL FRONTAL POLE (BRODMANN AREA 10); CAUSE OF DEATH, COCAINE TOXICITY. DONOR WITH COCAINE-INDUCED EXCITED DELIRIUM. QC: NO QC_COMMENTS EVENT: ; Morphology not applicable;
3712.97	41982|186922	brain	0	[N]	DF-000C0/M-10000; Brodmann area 10; NO_PCT; Disease type AND/OR category not assigned; NORMAL FRONTAL POLE (BRODMANN AREA 10); CAUSE OF DEATH, TRAUMATIC INJURY. QC: NO QC_COMMENTS EVENT: ; Trauma;
3904.41	45208|191647	brain	0	[N]	DF-000C0/M-54700; Brodmann area 10; NO_PCT; Disease type AND/OR category not assigned; NORMAL FRONTAL POLE (BRODMANN AREA 10); CAUSE OF DEATH, MYOCARDIAL INFARCTION. QC: NO QC_COMMENTS EVENT: ; Infarction;
4358.53	45215|191646	brain	0	[N]	DF-000C0/M-10000; Brodmann area 10; NO_PCT; Disease type AND/OR category not assigned; NORMAL FRONTAL POLE (BRODMANN AREA 10) ; CAUSE OF DEATH, TRAUMATIC INJURY. QC: NO QC_COMMENTS EVENT: ; Trauma;
2743.88	45222|191645	brain	0	[N]	DF-000C0/M-00002; Brodmann area 10; NO_PCT; Disease type AND/OR category not assigned; NORMAL FRONTAL POLE (BRODMANN AREA 10); CAUSE OF DEATH, IDIOPATHIC CARDIAC CONDUCTION SYSTEM DISEASE. QC: NO QC_COMMENTS EVENT: ; Morphology not applicable;
4182.68	45229|191644	brain	0	[N]	DF-000C0/M-00002; Brodmann area 10; NO_PCT; Disease type AND/OR category not assigned; MORPHOLOGICALLY NORMAL FRONTAL POLE (BRODMANN AREA 10) FROM DONOR WITH COCAINE TOXICITY. QC: NO QC_COMMENTS EVENT: ; Morphology not applicable;
3924.84	45236|191643	brain	0	[N]	DF-000C0/M-00002; Brodmann area 10; NO_PCT; Disease type AND/OR category not assigned; MORPHOLOGICALLY NORMAL FRONTAL POLE (BRODMANN AREA 10) FROM DONOR WITH COCAINE TOXICITY. QC: NO QC_COMMENTS EVENT: ; Morphology not applicable;
2716.67	45243|191642	brain	0	[N]	DF-000C0/M-10000; Brodmann area 10; NO_PCT; Disease type AND/OR category not assigned; NORMAL FRONTAL POLE (BRODMANN AREA 10); CAUSE OF DEATH, TRAUMATIC INJURY. HISTORY OF COCAINE ABUSE. QC: NO QC_COMMENTS EVENT: ; Trauma;
3700.09	45260|191639	brain	0	[N]	DF-000C0/M-00002; Brodmann area 10; NO_PCT; Disease type AND/OR category not assigned; MORPHOLOGICALLY NORMAL FRONTAL POLE (BRODMANN AREA 10) FROM DONOR WITH COCAINE TOXICITY. QC: NO QC_COMMENTS EVENT: ; Morphology not applicable;
2703.39	45267|191638	brain	0	[N]	DF-000C0/M-00002; Brodmann area 10; NO_PCT; Disease type AND/OR category not assigned; MORPHOLOGICALLY NORMAL FRONTAL POLE (BRODMANN AREA 10), RIGHT HEMISPHERE, FROM DONOR WITH COCAINE TOXICITY. QC: NO QC_COMMENTS EVENT: ; Morphology not applicable;
1769.83	45461|155959	brain	0	[N]	DF-000C0/M-00001; Brodmann area 10; N/A; Disease type AND/OR category not assigned; NORMAL FRONTAL POLE (BRODMANN AREA 10); CAUSE OF DEATH, CARDIAC ARREST, ETIOLOGY UNSTATED. PER PATHOLOGY SUMMARY: ADULT BRAIN WITHOUT SIGNIFICANT HISTOPATHOLOGIC ABNORMALITY. QC: AGE RELATED CHANGES + INFARCT -MIDBRAIN (GLOBAL DIAGNOSIS FOR ALL DONOR BRAIN REGIONS; GLGC NEUROPATHOLOGY CONSULTANT REVIEW). EVENT: ; …
2310.3	46669|192797	brain	0	[N]	DF-000C0/M-00002; Brodmann area 10; NO_PCT; Disease type AND/OR category not assigned; MORHOLOGICALLY NORMAL FRONTAL POLE (BRODMANN AREA 10) FROM DONOR WITH COCAINE TOXICITY AND COCAINE-INDUCED EXCITED DELIRIUM. QC: NO QC_COMMENTS EVENT: ; Morphology not applicable;
2924.24	46689|192795	brain	0	[N]	DF-000C0/M-00002; Brodmann area 10; NO_PCT; Disease type AND/OR category not assigned; MORPHOLOGICALLY NORMAL FRONTAL POLE (BRODMANN AREA 10) FROM DONOR WITH COCAINE TOXICITY AND COCAINE-INDUCED EXCITED DELIRIUM. QC: NO QC_COMMENTS EVENT: ; Morphology not applicable;
3126.62	50321|193279	brain	0	[N]	DF-000C0/M-54700; Brodmann area 10; NO_PCT; Disease type AND/OR category not assigned; NORMAL FRONTAL POLE (BRODMANN AREA 10); CAUSE OF DEATH, ACUTE MYOCARDIAL INFARCTION. PER PATHOLOGY SUMMARY, NO SIGNIFICANT NEUROPATHOLOGIC ABNORMALITIES. QC: NO QC_COMMENTS EVENT: ; Infarction;
2731.24	50331|193286	brain	0	[N]	DF-000C0/M-81203; Brodmann area 10; NO_PCT; Disease type AND/OR category not assigned; NORMAL FRONTAL POLE (BRODMANN AREA 10); CAUSE OF DEATH, METASTATIC TRANSITIONAL CELL CARCINOMA OF BLADDER. PER PATHOLOGY SUMMARY, NO SIGNIFICANT NEUROPATHOLOGIC ABNORMALITIES. QC: NO QC_COMMENTS EVENT: TXNXMX; Transitional cell carcinoma;
2029.34	50349|156154	brain	0	[N]	DA-20010/M-00001; Brodmann area 10; NO_PCT; Cerebral degeneration; FRONTAL POLE (BRODMANN AREA 10); CAUSE OF DEATH, CARDIOPULMONARY ARREST, ETIOLOGY NOT STATED. PER PATHOLOGY SUMMARY: MILD-MOD. SENILE PLAQUES, SPARSE TANGLES IN HIPPOCAMPUS, PARAHIPPOCAMPAL GYRUS AND SUBCORTICAL NUCLEI, C/W AGE RELATED CHANGES. QC: POSSIBLE ALZHEIMER'S DISEASE (GLOBAL DIAGNOSIS FOR ALL DONOR BRAIN REGIONS; GLGC NE…
2196.87	47345|193006	brain	0	[N]	DF-000C0/M-00002; Brodmann area 10; NO_PCT; Disease type AND/OR category not assigned; MORPHOLOGICALLY NORMAL FRONTAL POLE (BRODMANN AREA 10) FROM DONOR WITH COCAINE TOXICITY AND COCAINE-INDUCED EXCITED DELIRIUM. QC: NO QC_COMMENTS EVENT: ; Morphology not applicable;
2529.07	50326|193283	brain	0	[N]	DF-000C0/M-54700; Brodmann area 10; NO_PCT; Disease type AND/OR category not assigned; NORMAL FRONTAL POLE (BRODMANN AREA 10); CAUSE OF DEATH, MYOCARDIAL INFARCTION. PER PATHOLOGY SUMMARY, NO SIGNIFICANT NEUROPATHOLOGIC ABNORMALITIES. QC: NO QC_COMMENTS EVENT: ; Infarction;
2156.57	54019|195049	brain	0	[N]	DF-000C0/M-50000; Brodmann area 10; NO_PCT; Disease type AND/OR category not assigned; MORPHOLOGICALLY NORMAL FRONTAL POLE (BRODMANN AREA 10) FROM DONOR WITH PARKINSON'S DISEASE. PER PATHOLOGY REPORT, THE SUBSTANTIA NIGRA SHOWS PROMINENT NEURONAL LOSS WITH DEPIGMENTATION, NEURONAL SHRINKAGE AND A RARE LEWY BODY, C/W PARKINSON'S DISEASE. QC: NO QC_COMMENTS EVENT: ; Degeneration;
4339.75	55447|191648	brain	0	[N]	DF-000C0/M-54700; Brodmann area 10; NO_PCT; Disease type AND/OR category not assigned; NORMAL FRONTAL POLE (BRODMANN AREA 10), RIGHT; CAUSE OF DEATH, ACUTE MYOCARDIAL INFARCTION. QC: NO QC_COMMENTS EVENT: ; Infarction;
2776.8	54007|195048	brain	0	[N]	DF-000C0/M-50000; Brodmann area 10; NO_PCT; Disease type AND/OR category not assigned; MORPHOLOGICALLY NORMAL FRONTAL POLE (BRODMANN AREA 10) FROM DONOR WITH PARKINSON'S DISEASE. PER PATHOLOGY REPORT, THE SUBSTANTIA NIGRA SHOWS MODERATE NEURONAL LOSS, DEPIGMENTATION, MILD GLIOSIS, AND OCCASIONAL LEWY BODIES, C/W PARKINSON'S DISEASE. AN OLD LACUNAR INFARCT IS SEEN IN BASAL GANGLIA. QC: NO QC_COMME…
2876.36	54595|192260	brain	0	[N]	DF-000C0/M-54700; Brodmann area 10; NO_PCT; Disease type AND/OR category not assigned; NORMAL FRONTAL POLE (BRODMANN AREA 10), RIGHT; CAUSE OF DEATH, MYOCARDIAL INFARCTION. QC: NO QC_COMMENTS EVENT: ; Infarction;
2016.54	56484|196747	brain	0	[N]	DF-000C0/M-52110; Brodmann area 10; NO_PCT; Disease type AND/OR category not assigned; NORMAL FRONTAL POLE (BRODMANN AREA 10); CAUSE OF DEATH, ATHEROSCLEROTIC HEART DISEASE. SUBMITTED PATHOLOGY REPORT INDICATES CYSTIC MICROINFARCT IN FRONTAL CORTEX, LACUNAR INFARCT IN BASAL GANGLIA, AND FOCAL WHITE MATTER GLIOSIS. QC: NO QC_COMMENTS EVENT: ; Atherosclerosis;
2215.76	56489|196748	brain	0	[N]	DF-000C0/M-00001; Brodmann area 10; NO_PCT; Disease type AND/OR category not assigned; NORMAL FRONTAL POLE (BRODMANN AREA 10; CAUSE OF DEATH, CARDIOPULMONARY ARREST, RENAL FAILURE. SUBMITTED PATHOLOGY REPORT INDICATES ACUTE INFARCT OF RIGHT OCCIPITAL LOBE AND AGE-RELATED CHANGES. QC: NO QC_COMMENTS EVENT: ; Morphology unknown;
1656.35	56494|196749	brain	0	[N]	DF-000C0/M-00001; Brodmann area 10; NO_PCT; Disease type AND/OR category not assigned; NORMAL FRONTAL POLE (BRODMANN AREA 10), RIGHT SIDE; CAUSE OF DEATH, RESPIRATORY FAILURE. SUBMITTED PATHOLOGY REPORT INDICATES AGE-RELATED CHANGES AND FOCAL, MILD CEREBELLAR DEGENERATION. QC: NO QC_COMMENTS EVENT: ; Morphology unknown;
1442.98	56563|196801	brain	0	[N]	DF-000C0/M-74000; Brodmann area 10; NO_PCT; Disease type AND/OR category not assigned; NORMAL FRONTAL POLE (BRODMANN AREA 10), RIGHT SIDE; CAUSE OF DEATH, MYELODYSPLASTIC SYNDROME. PATHOLOGY REPORT INDICATES NORMAL BRAIN. QC: NO QC_COMMENTS EVENT: ; Dysplasia;
3298.82	56573|196803	brain	0	[N]	DF-000C0/M-74000; Brodmann area 10; NO_PCT; Disease type AND/OR category not assigned; NORMAL FRONTAL POLE (BRODMANN AREA 10); CAUSE OF DEATH, MYELODYSPLASTIC SYNDROME. SUBMITTED PATHOLOGY REPORT INDICATES CYSTIC INFARCT OF RIGHT TEMPORAL LOBE. QC: NO QC_COMMENTS EVENT: ; Dysplasia;
2233.4	56583|196805	brain	0	[N]	DF-000C0/M-00001; Brodmann area 10; NO_PCT; Disease type AND/OR category not assigned; NORMAL FRONTAL POLE (BRODMANN AREA 10), RIGHT SIDE; CAUSE OF DEATH, CARDIOPULMONARY FAILURE, ETIOLOGY NOT STATED. SUBMITTED PATHOLOGY REPORT INDICATES FOCAL CHANGES CONSISTENT WITH DONOR'S AGE. QC: NO QC_COMMENTS EVENT: ; Morphology unknown;
2528.54	56588|196806	brain	0	[N]	DF-000C0/M-80103; Brodmann area 10; NO_PCT; Disease type AND/OR category not assigned; NORMAL FRONTAL POLE (BRODMANN AREA 10), RIGHT SIDE; CAUSE OF DEATH, CARCINOMA OF LUNG. SUBMITTED PATHOLOGY REPORT INDICATES NORMAL BRAIN AND SPINAL CORD. QC: NO QC_COMMENTS EVENT: ; Carcinoma;
1552.28	57244|197256	brain	0	[N]	DF-000C0/M-00001; Brodmann area 10; NO_PCT; Disease type AND/OR category not assigned; NORMAL FRONTAL POLE (BRODMANN AREA 10), RIGHT; CAUSE OF DEATH, HEART DISEASE, TYPE NOR SPECIFIED. PATHOLOGY REPORT INDICATES NONSPECIFIC CHANGES CONSISTENT WITH DONOR'S AGE. QC: NO QC_COMMENTS EVENT: ; Morphology unknown;
1120.57	57249|197257	brain	0	[N]	DF-000C0/M-80003; Brodmann area 10; NO_PCT; Disease type AND/OR category not assigned; NORMAL FRONTAL POLE (RIGHT) (BRODMANN AREA 10); CAUSE OF DEATH, PANCREATIC CANCER. SUBMITTED PATHOLOGY REPORT INDICATES CEREBRAL ATHEROSCLEROSIS AND FOCAL HIPPOCAMPAL DEGENERATION. QC: NO QC_COMMENTS EVENT: ; Neoplasm, malignant;
1680.9	58556|196750	brain	0	[N]	DF-000C0/M-54700; Brodmann area 10; NO_PCT; Disease type AND/OR category not assigned; NORMAL FRONTAL POLE (BRODMANN AREA 10), RIGHT SIDE; CAUSE OF DEATH, CEREBROVASCULAR ACCIDENT, RENAL FAILURE. SUBMITTED PATHOLOGY REPORT INDICATES ACUTE INFARCTION IN LEFT PARIETO-OCCIPITAL LOBE. QC: NO QC_COMMENTS EVENT: ; Infarction;
2434.18	59105|184632	brain	0	[N]	DF-000C0/M-00002; Brodmann area 10; NO_PCT; Disease type AND/OR category not assigned; MORPHOLOGICALLY NORMAL FRONTAL POLE (BRODMANN AREA 10), FROM DONOR WITH SCHIZOPHRENIA. PER SUBMITTED PATHOLOGY REPORT, NO SIGNIFICANT MORPHOLOGIC ABNORMALITIES IN BRAIN. QC: NO QC_COMMENTS EVENT: ; Morphology not applicable;
2677.38	34834|155982	brain	3	[D]	D9-22050/M-50630; Brodmann area 10; NO_PCT; Alzheimer's disease; FRONTAL POLE (BRODMANN AREA 10); DONOR WITH DEFINITE ALZHEIMER'S DISEASE (CERAD-2). PER PATH. SUMMARY, MODERATE SENILE PLAQUE FORMATION IN NEOCORTEX, AND TANGLES IN HIPPOCAMPUS AND SUBCORTICAL AND BRAIN STEM NUCLEI SUGGESTING ALZHEIMER'S DISEASE. QC: PROBABLE ALZHEIMER'S DISEASE (GLOBAL DIAGNOSIS FOR ALL DONOR BRAIN REGIONS; GLGC NE…
3469.16	34837|156002	brain	3	[D]	D9-22050/M-50630; Brodmann area 10; NO_PCT; Alzheimer's disease; FRONTAL POLE (BRODMANN AREA 10); DONOR W/ DEFINITE ALZHEIMER'S DISEASE (CERAD-2). PER PATH. SUMMARY, SEVERE SENILE PLAQUES AND NEUROFIBRILLARY TANGLE FORMATION IN NEOCORTEX, HIPPOCAMPUS AND SUBCORTICAL NUCLEI C/W ALZHEIMER'S DISEASE. QC: DEFINITE ALZHEIMER'S DISEASE (GLOBAL DIAGNOSIS FOR ALL DONOR BRAIN REGIONS; GLGC NEUROPATHOLOGY …
4144.22	34840|156010	brain	3	[D]	D9-22050/M-50630; Brodmann area 10; NO_PCT; Alzheimer's disease; FRONTAL POLE (BRODMANN AREA 10); DONOR W/ DEFINITE ALZHEIMER'S DISEASE (CERAD-2). PER PATH. SUMMARY, MOD. SENILE PLAQUE FORMATION IN NEOCORTEX AND TANGLES IN HIPPOCAMPUS AND PARAHIPPOCAMPAL GYRUS, SUGGESTING DEFINITE ALZHEIMER'S DISEASE. QC: AGE RELATED CHANGES (GLOBAL DIAGNOSIS FOR ALL DONOR BRAIN REGIONS; GLGC NEUROPATHOLOGY CONSU…
3313.24	34843|156022	brain	3	[D]	D9-22050/M-50630; Brodmann area 10; N/A; Alzheimer's disease; FRONTAL POLE (BRODMANN AREA 10); DONOR W/ DEFINITE AD (CERAD-2). PER PATH. SUMMARY, MOD. SENILE PLAQUES IN CORTEX, HIPPOCAMPUS, SUBCORTICAL NUCLEI; SPARSE TANGLES RESTRICTED TO HIPPOCAMPUS AND PARAHIPPOCAMPAL GYRUS, SUGGESTING AD. QC: AGE RELATED CHANGES (GLOBAL DIAGNOSIS FOR ALL DONOR BRAIN REGIONS; GLGC NEUROPATHOLOGY CONSULTANT REVI…
1311.42	34846|156030	brain	3	[D]	D9-22050/M-50630; Brodmann area 10; NO_PCT; Alzheimer's disease; FRONTAL POLE (BRODMANN AREA 10) FROM DONOR WITH DEFINITE ALZHEIMER'S DISEASE (CERAD-2). PER PATHOLOGY SUMMARY, SEVERE SENILE PLAQUES AND NEUROFIBRILLARY TANGLES IN NEOCORTEX, HIPPOCAMPUS AND SUBCORTICAL NUCLEI, C/W ALZHEIMER'S DISEASE. QC: DEFINITE ALZHEIMER'S DISEASE (GLOBAL DIAGNOSIS FOR ALL DONOR BRAIN REGIONS; GLGC NEUROPATHOLOG…
2819.29	34849|156034	brain	3	[D]	D9-22050/M-50630; Brodmann area 10; NO_PCT; Alzheimer's disease; FRONTAL POLE (BRODMANN AREA 10) FROM DONOR WITH POSSIBLE ALZHEIMER'S DISEASE (CERAD-4). PER PATHOLOGY SUMMARY, MODERATE TO SEVERE PLAQUES IN NEOCORTEX, AND SPARSE TANGLES IN TEMPORAL CORTEX BUT SEVERE IN HIPPOCAMPUS AND PARA-HIPPOCAMPAL GYRUS, C/W POSSIBLE ALZHEIMER'S DISEASE. QC: NO QC_COMMENTS EVENT: ; Neurofibrillary degeneration;
4759.76	34852|156038	brain	3	[D]	D9-22050/M-50630; Brodmann area 10; NO_PCT; Alzheimer's disease; FRONTAL POLE (BRODMANN AREA 10); DONOR W/ PROBABLE AD (CERAD-3). PER PATH SUMMARY, SPARSE TO MODERATE SENILE PLAQUE FORMATION IN NEOCORTEX, TANGLES IN SUBCORTICAL NUCLEI, HIPPOCAMPUS AND PARAHIPPOCAMPAL GYRUS, SUGGESTING PROBABLE AD. QC: AGE RELATED CHANGES (GLOBAL DIAGNOSIS FOR ALL DONOR BRAIN REGIONS; GLGC NEUROPATHOLOGY CONSULTAN…
4048.99	34855|156046	brain	3	[D]	D9-22050/M-50630; Brodmann area 10; NO_PCT; Alzheimer's disease; FRONTAL POLE (BRODMANN AREA 10); DONOR W/ POSSIBLE AD (CERAD-4). PER PATH. SUMMARY, MOD.-SEVERE SENILE PLAQUES IN NEOCORTEX, AND SPARSE TANGLES IN TEMPORAL CORTEX BUT SEVERE IN HIPPOCAMPUS AND PARA-HIPPOCAMPAL GYRUS, C/W POSSIBLE AD. QC: PROBABLE ALZHEIMER'S DISEASE (GLOBAL DIAGNOSIS FOR ALL DONOR BRAIN REGIONS; GLGC NEUROPATHOLOGY …
3872.27	34858|156086	brain	3	[D]	D9-22050/M-50630; Brodmann area 10; NO_PCT; Alzheimer's disease; FRONTAL POLE (BRODMANN AREA 10); DONOR W/ DEFINITE AD (CERAD-2). PER PATH. SUMMARY, VARIABLE SENILE PLAQUES, SPARSE/FOCAL TANGLES IN NEOCORTEX, HIPPOCAMPUS AND SUBCORTICAL NUCLEI, MOD.-SEVERE TANGLES IN PARAHIPPOCAMPAL GYRUS, INDICATING AD. QC: PROBABLE ALZHEIMER'S DISEASE (GLOBAL DIAGNOSIS FOR ALL DONOR BRAIN REGIONS; GLGC NEUROPAT…
4014.28	34861|156102	brain	3	[D]	D9-22050/M-50630; Brodmann area 10; NO_PCT; Alzheimer's disease; FRONTAL POLE (BRODMANN AREA 10) FROM DONOR WITH DEFINITE ALZHEIMER'S DISEASE (CERAD-2). PER PATHOLOGY SUMMARY, MODERATE TO SEVERE SENILE PLAQUE FORMATION IN NEOCORTEX, SENILE PLAQUES AND TANGLES IN HIPPOCAMPUS, PARAHIPPOCAMPAL GYRUS AND SUBCORTICAL NUCLEI, C/W ALZHEIMER'S DISEASE. QC: POSSIBLE ALZHEIMER'S DISEASE (GLOBAL DIAGNOSIS F…
2162.38	34864|156106	brain	3	[D]	D9-22050/M-50630; Brodmann area 10; NO_PCT; Alzheimer's disease; FRONTAL POLE (BRODMANN AREA 10); DONOR W/ DEFINITE AD (CERAD-2). PER PATH. SUMMARY, MOD.-SEVERE SENILE PLAQUES AND SPARSE TANGLE FORMATION IN NEOCORTEX, HIPPOCAMPUS, PARAHIPPOCAMPAL GYRUS AND SUBCORTICAL NUCLEI C/W ALZHEIMER'S DISEASE. QC: DEFINITE ALZHEIMER'S DISEASE (GLOBAL DIAGNOSIS FOR ALL DONOR BRAIN REGIONS; GLGC NEUROPATHOLOG…
4772.53	34873|156126	brain	3	[D]	D9-22050/M-50630; Brodmann area 10; NO_PCT; Alzheimer's disease; FRONTAL POLE (BRODMANN AREA 10); DONOR W/ POSSIBLE AD (CERAD-4). PER PATH. SUMMARY, MOD.-SEVERE SENILE PLAQUES BUT RARE TANGLES IN CEREBRAL CORTEX, VARIABLE TANGLES IN HIPPOCAMPUS, PARAHIPPOCAMPAL GYRUS AND SUBCORTICAL NUCLEI, C/W POSSIBLE AD. QC: AGE RELATED CHANGES (GLOBAL DIAGNOSIS FOR ALL DONOR BRAIN REGIONS; GLGC NEUROPATHOLOGY…
4922.73	34891|156182	brain	3	[D]	D9-22050/M-50630; Brodmann area 10; NO_PCT; Alzheimer's disease; FRONTAL POLE (BRODMANN AREA 10); DONOR W/ POSSIBLE AD (CERAD-4). PER PATH. SUMMARY, MOD.-SEVERE SENILE PLAQUES IN NEOCORTEX, AND SPARSE TANGLES IN TEMPORAL CORTEX, SEVERE IN HIPPOCAMPUS AND PARA-HIPPOCAMPAL GYRUS, C/W POSSIBLE AD. QC: POSSIBLE ALZHEIMER'S DISEASE + CEREBELLAR INFARCT (GLOBAL DIAGNOSIS FOR ALL DONOR BRAIN REGIONS; GL…
3680.93	34906|156246	brain	3	[D]	D9-22050/M-50630; Brodmann area 10; NO_PCT; Alzheimer's disease; FRONTAL POLE (BRODMANN AREA 10); DONOR W/ DEFINITE ALZHEIMER'S DISEASE (CERAD-2). PER PATH. SUMMARY, SEVERE WIDESPREAD NEUROFIBRILLARY TANGLE AND SENILE PLAQUE FORMATION IN THE HIPPOCAMPUS AND NEOCORTEX CONSISTENT WITH ALZHEIMER'S DISEASE. QC: POSSIBLE ALZHEIMER'S DISEASE (GLOBAL DIAGNOSIS FOR ALL DONOR BRAIN REGIONS; GLGC NEUROPATH…
2637.41	34912|156254	brain	3	[D]	D9-22050/M-50630; Brodmann area 10; N/A; Alzheimer's disease; FRONTAL POLE (BRODMANN AREA 10); DONOR W/ POSSIBLE AD (CERAD-4). PER PATH. SUMMARY, MOD. PLAQUE FORMATION IN NEOCORTEX, SPARSE TANGLES IN HIPPOCAMPUS AND BRAIN STEM NUCLEI, MOD. TANGLES IN THE PARAHIPPOCAMPAL GYRUS INDICATING POSSIBLE AD. QC: POSSIBLE ALZHEIMER'S DISEASE + INFARCT IN BASAL GANGLIA (GLOBAL DIAGNOSIS FOR ALL DONOR BRAIN …
3576.24	34966|187355	brain	3	[D]	D9-22050/M-50630; Brodmann area 10; NO_PCT; Alzheimer's disease; FRONTAL POLE (BRODMANN AREA 10), FROM DONOR WITH DEFINITE ALZHEIMER'S DISEASE (CERAD-2). PER PATHOLOGY SUMMARY, MODERATELY SEVERE SENILE PLAQUES AND NEUROFIBRILLARY TANGLES IN THE CEREBRAL CORTEX, HIPPOCAMPUS AND THE SUBCORTICAL NUCLEI, CONSISTENT WITH ALZHEIMER'S DISEASE. QC: NO QC_COMMENTS EVENT: ; Neurofibrillary degeneration;
3129.54	34972|187358	brain	3	[D]	D9-22050/M-50630; Brodmann area 10; NO_PCT; Alzheimer's disease; FRONTAL POLE (BRODMANN AREA 10), FROM DONOR WITH PROBABLE ALZHEIMER'S DISEASE (CERAD-3). PER PATHOLOGY SUMMARY, MODERATELY SEVERE SENILE PLAQUES AND NEURO-FIBRILLARY TANGLES IN THE NEOCORTEX, HIPPOCAMPUS AND THE SUBCORTICAL NUCLEI, CONSISTENT WITH ALZHEIMER'S DISEASE. QC: NO QC_COMMENTS EVENT: ; Neurofibrillary degeneration;
4244.14	34981|187364	brain	3	[D]	D9-22050/M-50630; Brodmann area 10; NO_PCT; Alzheimer's disease; FRONTAL POLE (BRODMANN AREA 10), FROM DONOR WITH POSSIBLE ALZHEIMER'S DISEASE (CERAD-4). PER PATHOLOGY SUMMARY, MODERATE SENILE PLAQUES IN THE NEOCORTEX AND VARIABLE NEUROFIBRILLARY TANGLES IN THE TEMPORAL CORTEX AND HIPPOCAMPUS, SUGGESTING POSSIBLE ALZHEIMER'S DISEASE. QC: NO QC_COMMENTS EVENT: ; Neurofibrillary degeneration;
2886.53	34993|187370	brain	3	[D]	D9-22050/M-50630; Brodmann area 10; NO_PCT; Alzheimer's disease; FRONTAL POLE (BRODMANN AREA 10), FROM DONOR WITH POSSIBLE ALZHEIMER'S DISEASE (CERAD-4). PER PATHOLOGY SUMMARY, SPARSE SENILE PLAQUES AND NEUROFIBRILLARY TANGLES RESTRICTED TO HIPPOCAMPUS, PARAHIPPOCAMPAL GYRUS AND IN THE SUBCORTICAL NUCLEI, SUGGESTING POSSIBLE ALZHEIMER'S DISEASE. QC: NO QC_COMMENTS EVENT: ; Neurofibrillary degener…
5358.03	34999|187372	brain	3	[D]	D9-22050/M-50630; Brodmann area 10; NO_PCT; Alzheimer's disease; FRONTAL POLE (BRODMANN AREA 10), FROM DONOR WITH PROBABLE ALZHEIMER'S DISEASE (CERAD-3). PER PATHOLOGY SUMMARY, VARIABLE SENILE PLAQUES AND NEUROFIBRILLARY TANGLES IN THE NEOCORTEX, HIPPOCAMPUS AND THE SUBCORTICAL NUCLEI, CONSISTENT WITH ALZHEIMER'S DISEASE. QC: NO QC_COMMENTS EVENT: ; Neurofibrillary degeneration;
2834.74	35002|187373	brain	3	[D]	D9-22050/M-50630; Brodmann area 10; NO_PCT; Alzheimer's disease; FRONTAL POLE (BRODMANN AREA 10), FROM DONOR WITH PROBABLE ALZHEIMER'S DISEASE (CERAD-3). PER PATHOLOGY SUMMARY, VARIABLE SENILE PLAQUES AND NEUROFIBRILLARY TANGLES IN THE NEOCORTEX, HIPPOCAMPUS AND THE SUBCORTICAL NUCLEI, CONSISTENT WITH ALZHEIMER'S DISEASE. QC: NO QC_COMMENTS EVENT: ; Neurofibrillary degeneration;
4353.39	37222|155934	brain	3	[D]	D9-22050/M-50630; Brodmann area 10; NO_PCT; Alzheimer's disease; FRONTAL POLE (BRODMANN AREA 10); DONOR W/ DEFINITE ALZHEIMER'S DISEASE (CERAD-2). PER PATH. SUMMARY, SEVERE WIDESPREAD NEUROFIBRILLARY TANGLE AND SENILE PLAQUE FORMATION IN THE HIPPOCAMPUS AND NEOCORTEX CONSISTENT WITH ALZHEIMER'S DISEASE. QC: DEFINITE ALZHEIMER'S DISEASE (GLOBAL DIAGNOSIS FOR ALL DONOR BRAIN REGIONS; GLGC NEUROPATH…
1654.21	37257|156134	brain	3	[D]	D9-22050/M-50630; Brodmann area 10; NO_PCT; Alzheimer's disease; FRONTAL POLE (BRODMANN AREA 10); DONOR W/ DEFINITE AD (CERAD-2). PER PATH. SUMMARY, MODERATELY SEVERE SENILE PLAQUES AND TANGLES IN NEOCORTEX, HIPPOCAMPUS, PARAHIPPOCAMPAL GYRUS AND THE SUBCORTICAL NUCLEI, C/W ALZHEIMER'S DISEASE. QC: DEFINITE ALZHEIMER'S DISEASE (GLOBAL DIAGNOSIS FOR ALL DONOR BRAIN REGIONS; GLGC NEUROPATHOLOGY CON…
3770.24	37262|156202	brain	3	[D]	D9-22050/M-50630; Brodmann area 10; NO_PCT; Alzheimer's disease; FRONTAL POLE (BRODMANN AREA 10); DONOR W/ PROBABLE ALZHEIMER'S DISEASE (CERAD-3). PER PATH SUMMARY, MOD.-SEVERE SENILE PLAQUES AND TANGLES IN NEOCORTEX, HIPPOCAMPUS, ENTORHINAL CORTEX AND SUBCORTICAL NUCLEI; PROBABLE ALZHEIMER'S DISEASE. QC: POSSIBLE ALZHEIMER'S DISEASE (GLOBAL DIAGNOSIS FOR ALL DONOR BRAIN REGIONS; GLGC NEUROPATHOL…
1479.59	34963|187354	brain	3	[D]	D9-22050/M-50630; Brodmann area 10; NO_PCT; Alzheimer's disease; FRONTAL POLE (BRODMANN AREA 10), FROM DONOR WITH PROBABLE ALZHEIMER'S DISEASE (CERAD-3). PER PATHOLOGY SUMMARY, MODERATE SENILE PLAQUES IN THE NEOCORTEX AND VARIABLE NEUROFIBRILLARY TANGLES IN THE HIPPOCAMPUS, THE ENTORHINAL CORTEX AND IN THE SUBCORTICAL NUCLEI, SUGGESTING PROBABLE ALZHEIMER'S DISEASE. QC: NO QC_COMMENTS EVENT: ; Ne…
2694.64	37225|155943	brain	3	[D]	D9-22050/M-50630; Brodmann area 10; NO_PCT; Alzheimer's disease; FRONTAL POLE (BRODMANN AREA 10) FROM DONOR WITH PROBABLE ALZHEIMER'S DISEASE (CERAD-3). PER PATHOLOGYSUMMARY, MODERATE SENILE PLAQUE FORMATION IN NEOCORTEX, SEVERE TANGLES IN HIPPOCAMPUS AND ENTORHINAL CORTEX, AND MODERATE IN SUBCORTICAL NUCLEI. QC: AGE RELATED CHANGES + OLD INFARCTS (GLOBAL DIAGNOSIS FOR ALL DONOR BRAIN REGIONS; GL…
5351.52	37227|155951	brain	3	[D]	D9-22050/M-50630; Brodmann area 10; NO_PCT; Alzheimer's disease; FRONTAL POLE (BRODMANN AREA 10) FROM DONOR WITH DEFINITE ALZHEIMER'S DISEASE (CERAD-2). PER PATH SUMMARY, SEVERE SENILE PLAQUE FORMATION AND TANGLES IN NEOCORTEX, HIPPOCAMPUS AND SUBCORTICAL NUCLEI, C/W SENILE DEMENTIA OF ALZHEIMER'S TYPE. QC: POSSIBLE ALZHEIMER'S DISEASE (GLOBAL DIAGNOSIS FOR ALL DONOR BRAIN REGIONS; GLGC NEUROPATH…
4743.88	37234|155967	brain	3	[D]	D9-22050/M-50630; Brodmann area 10; NO_PCT; Alzheimer's disease; FRONTAL POLE (BRODMANN AREA 10) FROM DONOR WITH POSSIBLE ALZHEIMER'S DISEASE (CERAD-4). PER PATHOLOGY SUMMARY, MODERATE SENILE PLAQUES IN NEOCORTEX, SPARSE TANGLES IN HIPPOCAMPUS AND SUBCORTICAL AND BRAIN STEM NUCLEI, MODERATE TANGLES IN PARAHIPPOCAMPAL GYRUS; POSSIBLE ALZHEIMER'S DISEASE. QC: AGE RELATED CHANGES (GLOBAL DIAGNOSIS F…
1285.16	45415|187371	brain	3	[D]	D9-22050/M-50630; Brodmann area 10; NO_PCT; Alzheimer's disease; FRONTAL POLE (BRODMANN AREA 10), FROM DONOR WITH PROBABLE ALZHEIMER'S DISEASE (CERAD-3). PER PATHOLOGY SUMMARY, VARIABLE SENILE PLAQUES AND NEUROFIBRILLARY TANGLES IN THE NEOCORTEX, HIPPOCAMPUS AND THE SUBCORTICAL NUCLEI, CONSISTENT WITH ALZHEIMER'S DISEASE. QC: NO QC_COMMENTS EVENT: ; Neurofibrillary degeneration;
2371.62	50350|193266	brain	3	[D]	D9-22050/M-50630; Brodmann area 10; NO_PCT; Alzheimer's disease; FRONTAL POLE (BRODMANN AREA 10); PER PATHOLOGY SUMMARY, MODERATE SENILE PLAQUE FORMATION IN NEOCORTEX AND INFREQUENT NEUROFIBRILLARY TANGLES IN HIPPOCAMPUS, PARAHIPPOCAMPAL GYRUS AND THE SUBCORTICAL NUCLEI, SUGGESTING POSSIBLE ALZHEIMER'S DISEASE (CERAD-4) IN A 79 YEAR OLD PATIENT WITH NO CLINICAL HISTORY OF COGNITIVE DEFICITS. QC: …
1755.23	50359|193268	brain	3	[D]	D9-22050/M-50630; Brodmann area 10; NO_PCT; Alzheimer's disease; FRONTAL POLE (BRODMANN AREA 10); PER PATHOLOGY SUMMARY, MODERATE SENILE PLAQUES IN NEOCORTEX AND NEUROFIBRILLARY TANGLE FORMATION IN HIPPOCAMPUS, ENTORHINAL CORTEX, AND SUBCORTICAL NUCLEI, SUGGESTING PROBABLE ALZHEIMER'S DISEASE (CERAD-3); ALSO, OLD HISTORY OF MINIMAL ISCHEMIC CEREBROVASCULAR DISEASE WITH A HEALED MICRO-INFARCT IN C…
2260.42	50373|193272	brain	3	[D]	D9-22050/M-50630; Brodmann area 10; NO_PCT; Alzheimer's disease; FRONTAL POLE (BRODMANN AREA 10); PER PATHOLOGY SUMMARY, VARIABLE SENILE PLAQUES AND NEUROFIBRILLARY TANGLES IN NEOCORTEX, HIPPOCAMPUS AND SUBCORTICAL NUCLEI, CONSISTENT WITH POSSIBLE ALZHEIMER'S DISEASE (CERAD-4). QC: NO QC_COMMENTS EVENT: ; Neurofibrillary degeneration;
1708.09	50381|193273	brain	3	[D]	D9-22050/M-50630; Brodmann area 10; NO_PCT; Alzheimer's disease; FRONTAL POLE (BRODMANN AREA 10); PER PATHOLOGY SUMMARY, VARIABLE SENILE PLAQUES AND NEUROFIBRILLARY TANGLES IN NEOCORTEX, HIPPOCAMPUS AND SUBCORTICAL NUCLEI, CONSISTENT WITH NEUROPATHOLOGIC DIAGNOSIS OF POSSIBLE ALZHEIMER'S DISEASE (CERAD-4). DONOR HAD CLINICAL HISTORY OF TREATED PARKINSON'S DISEASE; DIAGNOSIS WAS NOT SUPPORTED BY N…
1747.13	50389|193274	brain	3	[D]	D9-22050/M-50630; Brodmann area 10; NO_PCT; Alzheimer's disease; FRONTAL POLE (BRODMANN AREA 10); PER PATHOLOGY SUMMARY, VARIABLE SENILE PLAQUES AND NEUROFIBRILLARY TANGLES IN CEREBRAL CORTEX, HIPPOCAMPUS, AND SUBCORTICAL NUCLEI, CONSISTENT WITH PROBABLE ALZHEIMER'S DISEASE (CERAD-3). QC: NO QC_COMMENTS EVENT: ; Neurofibrillary degeneration;
646.56	50401|193276	brain	3	[D]	D9-22050/M-50630; Brodmann area 10; NO_PCT; Alzheimer's disease; FRONTAL POLE (BRODMANN AREA 10); PER PATHOLOGY SUMMARY, MODERATELY SPARSE SENILE PLAQUES AND NEUROFIBRILLARY TANGLES IN CEREBRAL CORTEX, HIPPOCAMPUS AND SUBCORTICAL NUCLEI, CONSISTENT WITH PROBABLE ALZHEIMER'S DISEASE (CERAD-3). QC: NO QC_COMMENTS EVENT: ; Neurofibrillary degeneration;
3380.47	50409|193277	brain	3	[D]	D9-22050/M-50630; Brodmann area 10; NO_PCT; Alzheimer's disease; FRONTAL POLE (BRODMANN AREA 10); PER PATHOLOGY SUMMARY, VARIABLE SENILE PLAQUES AND NEUROFIBRILLARY TANGLES IN CEREBRAL CORTEX, HIPPOCAMPUS AND SUBCORTICAL NUCLEI, CONSISTENT WITH PROBABLE ALZHEIMER'S DISEASE (CERAD-3). QC: NO QC_COMMENTS EVENT: ; Neurofibrillary degeneration;
1242.56	50425|193280	brain	3	[D]	D9-22050/M-50630; Brodmann area 10; NO_PCT; Alzheimer's disease; FRONTAL POLE (BRODMANN AREA 10); PER PATHOLOGY SUMMARY, MODERATELY SEVERE SENILE PLAQUES AND NEUROFIBRILLARY TANGLES IN CEREBRAL CORTEX, HIPPOCAMPUS AND SUBCORTICAL NUCLEI, CONSISTENT WITH PROBABLE ALZHEIMER'S DISEASE (CERAD-3). QC: NO QC_COMMENTS EVENT: ; Neurofibrillary degeneration;
2898.18	50433|193281	brain	3	[D]	D9-22050/M-50630; Brodmann area 10; NO_PCT; Alzheimer's disease; FRONTAL POLE (BRODMANN AREA 10); PER PATHOLOGY SUMMARY, SPARSE SENILE PLAQUES AND FOCAL NEUROFIBRILLARY TANGLES IN HIPPOCAMPUS, SUBCORTICAL NUCLEI, AND FOCALLY IN CEREBRAL CORTEX, CONSISTENT WITH PROBABLE ALZHEIMER'S DISEASE (CERAD-3). QC: NO QC_COMMENTS EVENT: ; Neurofibrillary degeneration;
2870.79	50449|193284	brain	3	[D]	D9-22050/M-50630; Brodmann area 10; NO_PCT; Alzheimer's disease; FRONTAL POLE (BRODMANN AREA 10); PER PATHOLOGY SUMMARY, MODERATELY SEVERE SENILE PLAQUES AND NEUROFIBRILLARY TANGLES IN CEREBRAL CORTEX, HIPPOCAMPUS AND SUBCORTICAL NUCLEI, CONSISTENT WITH DEFINITE ALZHEIMER'S DISEASE (CERAD-2). QC: NO QC_COMMENTS EVENT: ; Neurofibrillary degeneration;
2092.72	50457|193285	brain	3	[D]	D9-22050/M-50630; Brodmann area 10; NO_PCT; Alzheimer's disease; FRONTAL POLE (BRODMANN AREA 10); PER PATHOLOGY SUMMARY, MODERATELY SEVERE SENILE PLAQUES AND NEUROFIBRILLARY TANGLES IN CEREBRAL CORTEX, HIPPOCAMPUS AND SUBCORTICAL NUCLEI, CONSISTENT WITH PROBABLE ALZHEIMER'S DISEASE (CERAD-3). QC: NO QC_COMMENTS EVENT: ; Neurofibrillary degeneration;
729.025	57028|187359	brain	3	[D]	D9-22050/M-50630; Brodmann area 10; NO_PCT; Alzheimer's disease; FRONTAL POLE (BRODMANN AREA 10), FROM DONOR WITH DEFINITE ALZHEIMER'S DISEASE (CERAD-2). PER ORIGINAL PATHOLOGY REPORT, MODERATELY SEVERE SENILE PLAQUES AND NEURO-FIBRILLARY TANGLES IN THE NEOCORTEX, HIPPOCAMPUS AND THE SUBCORTICAL NUCLEI, CONSISTENT WITH ALZHEIMER'S DISEASE. QC: NO QC_COMMENTS EVENT: ; Neurofibrillary degeneration;
1660.87	58590|198115	brain	3	[D]	D9-22050/M-50630; Brodmann area 10; NO_PCT; Alzheimer's disease; FRONTAL POLE (BRODMANN AREA 10) FROM DONOR WITH PROBABLE ALZHEIMER'S DISEASE (CERAD-3). SUBMITTING SITE'S PATHOLOGY REPORT: ADULT BRAIN WITH MILD NEOCORTICAL AND HIPPOCAMPAL CHANGES CONSISTENT WITH A DIAGNOSIS OF SENILE DEMENTIA OF ALZHEIMER-TYPE. QC: NO QC_COMMENTS EVENT: ; Neurofibrillary degeneration;
2235.48	58660|198125	brain	3	[D]	D9-22050/M-50630; Brodmann area 10; NO_PCT; Alzheimer's disease; FRONTAL POLE (BRODMANN AREA 10) FROM DONOR WITH POSSIBLE ALZHEIMER'S DISEASE (CERAD-4). SUBMITTING SITE'S PATHOLOGY REPORT: ADULT BRAIN WITH A MODERATE DEGREE OF SENILE PLAQUE FORMATION AND NEUROFIBRILLARY TANGLES IN THE NEOCORTEX, HIPPOCAMPUS AND THE SUBCORTICAL NUCLEI, CONSISTENT WITH A DIAGNOSIS OF ALZHEIMER'S DISEASE. QC: NO QC_…
2873.18	58688|198129	brain	3	[D]	D9-22050/M-50630; Brodmann area 10; NO_PCT; Alzheimer's disease; FRONTAL POLE (BRODMANN AREA 10) FROM DONOR WITH PROBABLE ALZHEIMER'S DISEASE (CERAD-3). SUBMITTING SITE'S PATHOLOGY REPORT: ADULT BRAIN WITH A MODERATELY SEVERE DEGREE OF SENILE PLAQUES AND VERY SPARSE FOCAL NEUROFIBRILLARY TANGLE FORMATION IN THE NEOCORTEX, AND SEVERE NEUROFIBRILLARY TANGLES IN THE HIPPOCAMPUS, THE PARAHIPPOCAMPAL …
2465.16	102784|199417	brain	3	[D]	D9-22050/M-50630; Brodmann area 10; NO_PCT; Alzheimer's disease; FRONTAL POLE (BRODMANN AREA 10) FROM DONOR WITH POSSIBLE ALZHEIMER'S DISEASE (CERAD-4), PER SUBMITTING SITE'S PATHOLOGY REPORT, BRAIN WITH SPARSE SENILE PLAQUE FORMATION IN THE NEOCORTEX, AND NEUROFIBRILLARY TANGLES RESTRICTED TO THE ENTORHINAL AND TRANSENTORHINAL CORTEX, SUGGESTING POSSIBLE ALZHEIMER'S DISEASE (CERAD CRITERIA). NOT…
5370.83	102793|199418	brain	3	[D]	D9-22050/M-50630; Brodmann area 10; NO_PCT; Alzheimer's disease; FRONTAL POLE (BRODMANN AREA 10) FROM DONOR WITH POSSIBLE ALZHEIMER'S DISEASE (CERAD-4). PER SUBMITTING SITE'S PATHOLOGY REPORT, BRAIN WITH VERY SPARSE SENILE PLAQUES AND LACK OF NEUROFIBRILLARY TANGLES IN THE NEOCORTEX, BUT SEVERE NEUROFIBRILLARY TANGLE FORMATION IN HIPPOCAMPUS AND PARAHIPPOCAMPAL GYRUS, AND SPARSELY IN SUBCORTICAL …
3334.86	102802|199419	brain	3	[D]	D9-22050/M-50630; Brodmann area 10; NO_PCT; Alzheimer's disease; FRONTAL POLE (BRODMANN AREA 10) FROM DONOR WITH DEFINITE ALZHEIMER'S DISEASE (CERAD-2). PER SUBMITTING SITE'S PATHOLOGY REPORT, ADULT BRAIN WITH MODERATELY SEVERE SENILE PLAQUES AND NEUROFIBRILLARY TANGLES IN THE NEOCORTEX, HIPPOCAMPUS, ENTORHINAL CORTEX AND THE SUBCORTICAL NUCLEI, CONSISTENT WITH ALZHEIMER'S DISEASE. QC: NO QC_COMM…
2760.49	104763|200153	brain	3	[D]	D9-22050/M-50630; Brodmann area 10; NO_PCT; Alzheimer's disease; FRONTAL POLE (BRODMANN AREA 10) FROM DONOR WITH POSSIBLE ALZHEIMER'S DISEASE (CERAD-4). PER SUBMITTING SITE'S PATHOLOGY REPORT, SPARSE SENILE PLAQUE FORMATION IN THE NEOCORTEX AND NEUROFIBRILLARY TANGLES RESTRICTED TO THE HIPPOCAMPUS AND PARAHIPPOCAMPAL GYRUS, SUGGESTING POSSIBLE ALZHEIMER'S DISEASE. QC: NO QC_COMMENTS EVENT: ; Neur…
1545.31	24953|173840	brain	3	[D]	DF-000C0/M-00002; Brodmann area 10; NO_PCT; Disease type AND/OR category not assigned; MORPHOLOGICALLY NORMAL FRONTAL POLE (BRODMANN AREA 10); CAUSE OF DEATH: SUICIDE, HISTORY OF SCHIZOPHRENIA (CURRENT) AND BIPOLAR DISORDER, TYPE II (PAST). QC: NORMAL BRAIN (GLOBAL DIAGNOSIS FOR ALL DONOR BRAIN REGIONS; GLGC NEUROPATHOLOGY CONSULTANT REVIEW). EVENT: ; Morphology not applicable;
939.17	27490|184666	brain	3	[D]	DF-000C0/M-00002; Brodmann area 10; NO_PCT; Disease type AND/OR category not assigned; MORPHOLOGICALLY NORMAL FRONTAL POLE ( BRODMANN AREA 10 ), FROM DONOR WITH SCHIZOPHRENIA. PER SUBMITTED PATHOLOGY REPORT, NO SIGNIFICANT MORPHOLOGIC ABNORMALITIES IN BRAIN. QC: NO QC_COMMENTS EVENT: ; Morphology not applicable;
3807.4	31631|186924	brain	3	[D]	DF-000C0/M-00002; Brodmann area 10; NO_PCT; Disease type AND/OR category not assigned; MORPHOLOGICALLY NORMAL FRONTAL POLE ( BRODMANN AREA 10 ), FROM DONOR WITH SCHIZOPHRENIA. PER SUBMITTED PATHOLOGY REPORT, MILD TERMINAL ANOXIC ENCEPHALOPATHY PRESENT. QC: NO QC_COMMENTS EVENT: ; Morphology not applicable;
4195.9	31657|186927	brain	3	[D]	DF-000C0/M-00002; Brodmann area 10; NO_PCT; Disease type AND/OR category not assigned; MORPHOLOGICALLY NORMAL FRONTAL POLE (BRODMANN AREA 10), FROM DONOR WITH SCHIZOPHRENIA. PER SUBMITTED PATHOLOGY REPORT, NO SIGNIFICANT MORPHOLOGIC ABNORMALITIES IN BRAIN. QC: NO QC_COMMENTS EVENT: ; Morphology not applicable;
2859.97	34918|157430	brain	3	[D]	DF-000C0/M-00002; Brodmann area 10; NO_PCT; Disease type AND/OR category not assigned; MORPHOLOGICALLY NORMAL FRONTAL POLE (BRODMANN AREA 10), FROM DONOR WITH SCHIZOPHRENIA. PER PATH. SUMMARY, ADULT BRAIN WITH MINIMAL, FOCAL TANGLE FORMATION RESTRICTED TO BASAL NUCLEUS OF MEYNERT AND PARAHIPPOCAMPAL GYRUS, C/W AGE RELATED CHANGES. QC: AGE RELATED CHANGES (GLOBAL DIAGNOSIS FOR ALL DONOR BRAIN REGI…
4867.44	34921|157431	brain	3	[D]	DF-000C0/M-00002; Brodmann area 10; NO_PCT; Disease type AND/OR category not assigned; MORPHOLOGICALLY NORMAL FRONTAL POLE (BRODMANN AREA 10), FROM DONOR WITH SCHIZOPHRENIA. PER PATH. SUMMARY, ADULT BRAIN WITH NO SIGNIFICANT NEUROPATHOLOGICAL ABNORMALITIES. QC: NORMAL BRAIN (GLOBAL DIAGNOSIS FOR ALL DONOR BRAIN REGIONS; GLGC NEUROPATHOLOGY CONSULTANT REVIEW). EVENT: ; Morphology not applicable;
3856.48	34924|157436	brain	3	[D]	DF-000C0/M-00002; Brodmann area 10; NO_PCT; Disease type AND/OR category not assigned; MORPHOLOGICALLY NORMAL FRONTAL POLE (BRODMANN AREA 10), FROM DONOR WITH SCHIZOPHRENIA. PER PATH. SUMMARY, ADULT BRAIN WITH MILD, FOCAL TANGLE FORMATION RESTRICTED TO PARAHIPPOCAMPAL GYRUS, C/W AGE RELATED CHANGES. QC: AGE RELATED CHANGES (GLOBAL DIAGNOSIS FOR ALL DONOR BRAIN REGIONS; GLGC NEUROPATHOLOGY CONSULT…
3930.07	34930|157440	brain	3	[D]	DF-000C0/M-00002; Brodmann area 10; NO_PCT; Disease type AND/OR category not assigned; MORPHOLOGICALLY NORMAL FRONTAL POLE (BRODMANN AREA 10), FROM DONOR WITH SCHIZOPHRENIA. PER PATH. SUMMARY, NO SIGNIFICANT NEUROPATHOLOGIC ABNORMALITIES. QC: POSSIBLE ALZHEIMER'S DISEASE (GLOBAL DIAGNOSIS FOR ALL DONOR BRAIN REGIONS; GLGC NEUROPATHOLOGY CONSULTANT REVIEW). EVENT: ; Morphology not applicable;
4267.23	34933|157441	brain	3	[D]	DF-000C0/M-00002; Brodmann area 10; NO_PCT; Disease type AND/OR category not assigned; MORPHOLOGICALLY NORMAL FRONTAL POLE (BRODMANN AREA 10), FROM DONOR WITH SCHIZOPHRENIA. PER PATH. SUMMARY, ADULT BRAIN WITH NO SIGNIFICANT NEUROPATHOLOGIC ABNORMALITIES. QC: NORMAL BRAIN (GLOBAL DIAGNOSIS FOR ALL DONOR BRAIN REGIONS; GLGC NEUROPATHOLOGY CONSULTANT REVIEW). EVENT: ; Morphology not applicable;
4322.7	34936|157442	brain	3	[D]	DF-000C0/M-00002; Brodmann area 10; NO_PCT; Disease type AND/OR category not assigned; MORPHOLOGICALLY NORMAL FRONTAL POLE (BRODMANN AREA 10), FROM DONOR WITH SCHIZOPHRENIA. PER PATH. SUMMARY, ADULT BRAIN WITH NO SIGNIFICANT NEUROPATHOLOGIC ABNORMALITIES. QC: NORMAL BRAIN (GLOBAL DIAGNOSIS FOR ALL DONOR BRAIN REGIONS; GLGC NEUROPATHOLOGY CONSULTANT REVIEW). EVENT: ; Morphology not applicable;
1429.47	34939|157443	brain	3	[D]	DF-000C0/M-00002; Brodmann area 10; NO_PCT; Disease type AND/OR category not assigned; MORPHOLOGICALLY NORMAL FRONTAL POLE (BRODMANN AREA 10), FROM DONOR WITH SCHIZOPHRENIA. PER PATH. SUMMARY, ADULT BRAIN WITH NO SIGNIFICANT NEUROPATHOLOGIC ABNORMALITIES. QC: AGE RELATED CHANGES (GLOBAL DIAGNOSIS FOR ALL DONOR BRAIN REGIONS; GLGC NEUROPATHOLOGY CONSULTANT REVIEW). EVENT: ; Morphology not applicab…
3089.78	34942|157444	brain	3	[D]	DF-000C0/M-00002; Brodmann area 10; NO_PCT; Disease type AND/OR category not assigned; MORPHOLOGICALLY NORMAL FRONTAL POLE (BRODMANN AREA 10), FROM DONOR WITH SCHIZOPHRENIA. PER PATH. SUMMARY, ADULT BRAIN WITH NO SIGNIFICANT NEUROPATHOLOGIC ABNORMALITIES. QC: AGE RELATED CHANGES (GLOBAL DIAGNOSIS FOR ALL DONOR BRAIN REGIONS; GLGC NEUROPATHOLOGY CONSULTANT REVIEW). EVENT: ; Morphology not applicab…
5026.56	34945|157446	brain	3	[D]	DF-000C0/M-00002; Brodmann area 10; NO_PCT; Disease type AND/OR category not assigned; MORPHOLOGICALLY NORMAL FRONTAL POLE (BRODMANN AREA 10), FROM DONOR WITH SCHIZOPHRENIA. PER PATH. SUMMARY, ADULT BRAIN WITH SPARSE SENILE PLAQUE FORMATION IN NEOCORTEX, AND TANGLES RESTRICTED TO HIPPOCAMPAL PYRAMIDAL NEURONS. QC: NO QC_COMMENTS EVENT: ; Morphology not applicable;
2222.02	34951|157449	brain	3	[D]	DF-000C0/M-00002; Brodmann area 10; N/A; Disease type AND/OR category not assigned; MORPHOLOGICALLY NORMAL FRONTAL POLE (BRODMANN AREA 10), FROM DONOR WITH SCHIZOPHRENIA. PER PATH. SUMMARY, NO SIGNIFICANT NEUROPATHOLOGICAL ABNORMALITIES. QC: NORMAL BRAIN (GLOBAL DIAGNOSIS FOR ALL DONOR BRAIN REGIONS; GLGC NEUROPATHOLOGY CONSULTANT REVIEW). EVENT: ; Morphology not applicable;
4365.06	34954|157450	brain	3	[D]	DF-000C0/M-00002; Brodmann area 10; N/A; Disease type AND/OR category not assigned; MORPHOLOGICALLY NORMAL FRONTAL POLE (BRODMANN AREA 10), FROM DONOR WITH SCHIZOPHRENIA. PER PATH. SUMMARY, ADULT BRAIN WITH NO SIGNIFICANT NEUROPATHOLOGIC ABNORMALITIES. QC: NORMAL BRAIN (GLOBAL DIAGNOSIS FOR ALL DONOR BRAIN REGIONS; GLGC NEUROPATHOLOGY CONSULTANT REVIEW). EVENT: ; Morphology not applicable;
2118.63	34990|187367	brain	3	[D]	DF-000C0/M-00002; Brodmann area 10; NO_PCT; Disease type AND/OR category not assigned; MORPHOLOGICALLY NORMAL FRONTAL POLE (BRODMANN AREA 10), FROM DONOR WITH SCHIZOPHRENIA (SCHIZOAFFECTIVE PSYCHOSIS BY ICD CRITERIA). PER PATHOLOGY SUMMARY, ADULT BRAIN WITH NO SIGNIFICANT NEUROPATHOLOGICAL ABNORMALITIES. QC: NO QC_COMMENTS EVENT: ; Morphology not applicable;
2391.64	37271|157429	brain	3	[D]	DF-000C0/M-00002; Brodmann area 10; NO_PCT; Disease type AND/OR category not assigned; MORPHOLOGICALLY NORMAL FRONTAL POLE (BRODMANN AREA 10), FROM DONOR WITH SCHIZOPHRENIA. PER PATH. SUMMARY, ADULT BRAIN WITH NO SIGNIFICANT PATHOLOGICAL ABNORMALITIES. QC: AGE RELATED CHANGES (GLOBAL DIAGNOSIS FOR ALL DONOR BRAIN REGIONS; GLGC NEUROPATHOLOGY CONSULTANT REVIEW). EVENT: ; Morphology not applicable;
1521.85	37275|157439	brain	3	[D]	DF-000C0/M-00002; Brodmann area 10; NO_PCT; Disease type AND/OR category not assigned; MORPHOLOGICALLY NORMAL FRONTAL POLE (BRODMANN AREA 10), FROM DONOR WITH SCHIZOPHRENIA. PER PATH. SUMMARY, ADULT BRAIN WITH NO SIGNIFICANT NEUROPATHOLOGICAL ABNORMALITIES. QC: NORMAL BRAIN (GLOBAL DIAGNOSIS FOR ALL DONOR BRAIN REGIONS; GLGC NEUROPATHOLOGY CONSULTANT REVIEW). EVENT: ; Morphology not applicable;
3486.59	37300|187379	brain	3	[D]	DF-000C0/M-00002; Brodmann area 10; NO_PCT; Disease type AND/OR category not assigned; MORPHOLOGICALLY NORMAL FRONTAL POLE (BRODMANN AREA 10), FROM DONOR WITH SCHIZOPHRENIA, UNSPECIFIED TYPE. PER PATHOLOGY SUMMARY, BRAIN WITH NO SIGNIFICANT NEUROPATHOLOGIC ABNORMALITIES. QC: NO QC_COMMENTS EVENT: ; Morphology not applicable;
2702.91	37881|188895	brain	3	[D]	DF-000C0/M-00002; Brodmann area 10; NO_PCT; Disease type AND/OR category not assigned; MORPHOLOGICALLY NORMAL FRONTAL POLE (BRODMANN AREA 10); CAUSE OF DEATH: SUICIDE, HISTORY OF SCHIZOPHRENIA. QC: NO QC_COMMENTS EVENT: ; Morphology not applicable;
2224.14	49983|193269	brain	3	[D]	DF-000C0/M-00002; Brodmann area 10; NO_PCT; Disease type AND/OR category not assigned; MORPHOLOGICALLY NORMAL FRONTAL POLE (BRODMANN AREA 10) FROM DONOR WITH SCHIZOPHRENIA. PER PATHOLOGY SUMMARY, NO SIGNIFICANT NEUROPATHOLOGICAL ABNORMALITIES. QC: NO QC_COMMENTS EVENT: ; Morphology not applicable;
1407.95	49985|187381	brain	3	[D]	DF-000C0/M-00002; Brodmann area 10; NO_PCT; Disease type AND/OR category not assigned; MORPHOLOGICALLY NORMAL FRONTAL POLE (BRODMANN AREA 10), FROM DONOR WITH SCHIZOPHRENIA, SIMPLE TYPE. PER PATHOLOGY SUMMARY, BRAIN WITH NO SIGNIFICANT NEUROPATHOLOGICAL ABNORMALITIES. QC: NO QC_COMMENTS EVENT: ; Morphology not applicable;
1982.6	37280|157447	brain	3	[D]	DF-000C0/M-00002; Brodmann area 10; NO_PCT; Disease type AND/OR category not assigned; MORPHOLOGICALLY NORMAL FRONTAL POLE (BRODMANN AREA 10), FROM DONOR WITH SCHIZOPHRENIA. PER PATH. SUMMARY, NO SIGNIFICANT NEUROPATHOLOGICAL ABNORMALITIES. QC: AGE RELATED CHANGES (MILD) (GLOBAL DIAGNOSIS FOR ALL DONOR BRAIN REGIONS; GLGC NEUROPATHOLOGY CONSULTANT REVIEW). EVENT: ; Morphology not applicable;
813.515	58632|198121	brain	3	[D]	DA-20010/M-00002; Brodmann area 10; NO_PCT; Cerebral degeneration; FRONTAL POLE (BRODMANN AREA 10) FROM DONOR WITH SCHIZOPHRENIA. SUBMITTED PATHOLOGY REPORT: MILD, AGE-RELATED ALZHEIMER-TYPE CHANGES. NO CLINICAL HISTORY OF ALZHEIMER-TYPE DEMENTIA; REPORT INTERPRETED TO INDICATE PRESENCE OF AGE-RELATED SENILE PLAQUE. QC: NO QC_COMMENTS EVENT: ; Morphology not applicable;
1926.98	58695|198130	brain	3	[D]	DF-000C0/M-00002; Brodmann area 10; NO_PCT; Disease type AND/OR category not assigned; MORPHOLOGICALLY NORMAL FRONTAL POLE (BRODMANN AREA 10) FROM DONOR WITH SCHIZOPHRENIA. SUBMITTING SITE'S PATHOLOGY REPORT: ADULT BRAIN WITH NO SIGNIFICANT NEUROPATHOLOGIC ABNORMALITIES. QC: NO QC_COMMENTS EVENT: ; Morphology not applicable;
[truncated: 11,144 more rows]
